# Supplementary material for: The alternative cap-binding complex is required for antiviral defense in vivo
Source: PLoS Pathog. 2019 Dec 19;15(12):e1008155. doi: 10.1371/journal.ppat.1008155 (PMC6946169; doi:10.1371/journal.ppat.1008155)
Supplement: S1 Table — Ncbp3 wt and ko MEFs were infected for 24 hours with Influenza A virus (SC35M; MOI 0.1). Proteomic changes were analyzed by quantitative proteomics (see Fig 4 and Methods). Table contains non-imputed label-free quantification (LFQ) intensities of all identified proteins, fold change differences, p-values and pi-scores (pi = -log10(p-value)*logFC) from the linear model comparing infection vs mock for Ncbp3 wt and ko. Interaction fold changes, p-values and pi-scores comparing changes in Ncbp3 wt and ko during infection are depicted as well. Interaction significance is classified into the following categories: (1) sig: proteins showing significant differential regulation between Ncbp3 ko and wt in infection, (2) sig ISG: ISGs with differential regulation between Ncbp3 ko and wt in infection, (3) non-sig: no differential regulation in infection between Ncbp3 ko and wt (4) non-sig ISGs: ISGs with no differential regulation in infection between Ncbp3 ko and wt, but regulated in at least one of the two genotypes between infection and mock (5) viral: viral proteins. (XLSX) [file ppat.1008155.s002.xlsx]

## Sheet: Sheet1
S1 Table. Quantitative proteomics after IAV infection in Ncbp3 wt and ko MEFs. Ncbp3 wt and ko MEFs were infected for 24 hours with Influenza A virus (SC35M; MOI 0.1). Proteomic changes were analyzed by quantitative proteomics (see Fig. 4 and Methods). Table contains non-imputed label-free quantification (LFQ) intensities of all identified proteins, fold change differences, p-values and pi-scores…
Gene Name	Majority protein IDs	ISG	LFQ intensity Ncbp3 wt_mock 01	LFQ intensity Ncbp3 wt_mock 02	LFQ intensity Ncbp3 wt_mock 03	LFQ intensity Ncbp3 wt_mock 04	LFQ intensity Ncbp3 ko_mock 01	LFQ intensity Ncbp3 ko_mock 02	LFQ intensity Ncbp3 ko_mock 03	LFQ intensity Ncbp3 ko_mock 04	LFQ intensity Ncbp3 wt_SC35M 01	LFQ intensity Ncbp3 wt_SC35M 02	LFQ intensity Ncbp3 wt_SC35M 03	LFQ intensity Ncbp3 wt_SC35M 04	LFQ intensity Ncbp3 ko_SC35M 01	LFQ intensity Ncbp3 ko_SC35M 02	LFQ intensity Ncbp3 ko_SC35M 03	LFQ intensity Ncbp3 ko_SC35M 04	Ncbp3 wt - fold change (infection vs mock) [log2]	Ncbp3 wt - p-value (infection vs mock)	NCBP3 wt - pi¹ (infection vs mock)	Ncbp3 ko - fold change (infection vs mock) [log2]	Ncbp3 ko - p-value (infection vs mock)	NCBP3 ko - pi¹ (infection vs mock)	Interaction - fold change [log2]	Interaction - p-value	Interaction - pi¹	Interaction significant
Ei24	A0A0R4J250;Q61070	-	27.4196	27.3493	26.7671	26.714	27.4293	27.4808	27.4085	27.4475	NA	NA	NA	NA	NA	NA	NA	NA	-3.10505	3.1791e-07	-20.1757	-3.2805	6.81236e-08	-23.5104	-0.17545	0.77189	-0.0197284	non-sig
Tgtp1	Q62293	-	26.872	26.4738	26.3258	26.4463	24.9008	24.8462	23.7193	24.4022	29.6189	29.1311	29.191	29.4008	28.1106	27.407	26.985	27.206	2.80597	1.495e-06	16.3458	2.96003	2.77112e-07	19.41	0.154067	0.797218	0.0151638	non-sig
Gbp4	Q61107	-	25.1518	25.2335	25.5102	25.1977	24.0467	24.6212	23.3846	23.8106	27.3366	27.6245	27.6587	27.342	26.1435	25.6242	26.1314	25.6485	2.21714	3.27708e-06	12.16	1.92112	6.09414e-06	10.0188	-0.296024	0.538451	-0.0795874	non-sig
Chmp2b	Q8BJF9	-	25.9092	26.422	26.3663	25.502	26.0824	26.4306	26.2392	26.2363	NA	NA	NA	NA	NA	NA	NA	NA	-2.01387	3.27233e-05	-9.0325	-1.93063	1.58317e-05	-9.26796	0.0832382	0.889927	0.00421567	non-sig
Shcbp1	Q9Z179;A0A140LHK7	-	NA	NA	NA	NA	NA	NA	NA	NA	25.6628	NA	25.7186	25.5884	26.0281	25.9895	25.7159	25.7929	1.82593	0.000336879	6.34058	1.73129	0.000142346	6.65966	-0.0946411	0.8895	-0.00481289	non-sig
Lmf1	Q3U3R4-3	-	28.4014	27.7419	27.6751	27.6485	28.0739	28.2202	29.586	28.1334	NA	27.6451	NA	NA	NA	NA	NA	NA	-3.17192	0.0154778	-5.7421	-4.23081	0.000710387	-13.3207	-1.05888	0.521273	-0.299596	non-sig
mt-Atp6;Mtatp6	Q7JCY9;P00848	-	24.4798	24.7791	24.8611	24.7627	25.3458	25.0342	24.7353	24.7525	26.3676	25.8792	26.5312	26.2993	26.0725	25.34	25.8454	24.9316	1.54864	0.000340933	5.36966	0.580439	0.0644051	0.691349	-0.968204	0.0472458	-1.28349	non-sig
Alg8	Q6P8H8	-	25.6896	25.6787	25.8317	25.733	25.9013	25.7774	25.8375	25.6809	NA	NA	NA	NA	NA	NA	25.5062	25.7289	-1.76225	0.00102942	-5.26456	-0.788408	0.0495456	-1.02887	0.973843	0.110451	0.931803	non-sig
Ppp2r5a	Q6PD03	-	25.4298	25.4378	25.7101	25.2128	25.8968	25.7213	25.8727	25.8101	NA	NA	NA	NA	NA	NA	NA	25.4262	-1.50694	0.000412584	-5.10021	-1.20932	0.000715727	-3.80361	0.297621	0.558792	0.0752237	non-sig
Ndnl2	Q9CPR8	-	25.5396	25.8102	25.6346	25.6105	NA	25.6056	NA	NA	NA	NA	NA	NA	NA	NA	NA	NA	-1.93913	0.00319117	-4.84016	-0.364738	0.482105	-0.11557	1.57439	0.0455028	2.11277	non-sig
Krtcap2	A0A0A0MQN1;Q5RL79	-	26.2984	NA	NA	NA	NA	NA	NA	NA	26.0984	26.6029	26.7061	27.0403	26.021	26.3579	26.3078	26.2775	2.19589	0.00724426	4.69922	2.12788	0.0027703	5.44199	-0.0680131	0.955426	-0.00134686	non-sig
Cept1	A0A0A6YXR0;Q8BGS7-2;Q8BGS7;D3Z5Y5;D3YX12	-	NA	NA	NA	NA	NA	NA	NA	NA	25.1448	NA	25.4085	25.5799	NA	NA	NA	NA	1.78711	0.00422101	4.24364	0.542687	0.266833	0.311373	-1.24442	0.0960467	-1.26622	non-sig
Gpx1	P11352;A0A0A6YVV2;A0A0A6YY34	-	26.0265	25.9805	26.1575	26.4281	26.1668	26.3235	26.4969	26.5255	27.0186	27.1249	27.054	27.1917	27.1334	27.1295	27.2929	27.0345	0.949163	3.40284e-05	4.24101	0.769375	8.35062e-05	3.13773	-0.179788	0.469635	-0.0590135	non-sig
Scd2;Scd3	P13011;Q99PL7	-	27.5115	27.5366	27.4599	27.0852	24.6515	25.1702	25.0352	25.4271	25.6217	25.6928	26.8182	25.6422	23.9204	23.757	23.6956	23.2653	-1.45455	0.00124664	-4.22438	-1.4114	0.000422678	-4.76204	0.0431489	0.944574	0.00106854	non-sig
Coq4	B7ZCV4;B9EID1;Q8BGB8;D6RJJ8	-	25.652	25.535	25.4319	25.5974	26.0484	25.7859	25.7814	25.7217	NA	NA	NA	NA	NA	25.8917	26.1702	26.1327	-1.67307	0.00440223	-3.94231	-0.290163	0.544686	-0.0765604	1.38291	0.053257	1.76131	non-sig
Tsen15	G3X8S8;E0CY96;Q8R3W5	-	NA	NA	NA	NA	NA	NA	NA	NA	25.6587	25.0572	25.2496	24.7539	NA	NA	NA	NA	1.53653	0.00304263	3.86707	0.0193479	0.967463	0.000277942	-1.51719	0.0172806	-2.67395	non-sig
Ubac1	Q8VDI7;F6Z1E7;F6UMH9	-	NA	NA	NA	NA	NA	NA	NA	NA	NA	25.0175	25.3835	25.2931	NA	NA	NA	NA	1.79539	0.00767311	3.79731	0.418595	0.44639	0.146628	-1.3768	0.0950291	-1.40728	non-sig
Abcb6	Q9DC29	-	25.9266	NA	26.2711	26.3213	NA	26.7221	NA	NA	NA	NA	NA	NA	NA	NA	NA	NA	-2.05617	0.0152396	-3.73612	-0.445915	0.523436	-0.125363	1.61026	0.11894	1.48896	non-sig
Pygo2	Q3V113;Q80V76	-	NA	NA	NA	NA	NA	NA	NA	NA	25.2592	25.3138	25.2938	25.3014	25.7867	25.4633	NA	NA	1.66788	0.00577295	3.73371	0.59082	0.215295	0.394057	-1.07706	0.140389	-0.918368	non-sig
Ccdc51	Q3URS9-2;Q3URS9	-	24.5719	24.9983	25.1274	25.0623	NA	NA	24.0316	NA	NA	NA	NA	NA	24.2877	24.419	24.1541	23.9986	-1.20704	0.00115114	-3.54734	0.0742676	0.809081	0.0068332	1.28131	0.00565917	2.87942	non-sig
Rad9a	Q9Z0F6	-	25.0826	25.3182	25.5065	24.9296	24.8335	24.8352	25.3065	NA	NA	NA	NA	NA	NA	NA	NA	NA	-1.51715	0.00533939	-3.44774	-0.471997	0.273411	-0.265821	1.04516	0.11169	0.994973	non-sig
Mrps14	D3Z2K2;Q9CR88	-	23.1579	NA	NA	NA	NA	24.9737	25.0346	NA	25.5256	NA	24.9705	25.2256	NA	NA	NA	NA	1.49018	0.00565087	3.34975	0.136706	0.771913	0.0153701	-1.35347	0.0416437	-1.86841	non-sig
Atp6v0a2	P15920	-	25.655	25.874	26.0142	25.6256	26.0514	25.5525	25.6492	25.7336	NA	24.9245	NA	25.0676	25.8814	25.5916	25.186	25.0839	-1.33049	0.00352098	-3.26415	-0.310918	0.385515	-0.128707	1.01958	0.062871	1.22507	non-sig
Npr3	P70180	-	26.0621	26.1555	26.063	26.1508	27.2526	27.5008	27.0947	27.2958	25.335	25.1517	25.2483	25.1489	27.4199	27.3442	27.1916	26.8479	-0.88693	0.000211128	-3.25987	-0.0850688	0.640497	-0.0164594	0.801861	0.00485017	1.8557	non-sig
Ccdc58	F8WJI3;Q8R3Q6;E9Q4B5	-	26.4139	26.5743	26.3077	26.5064	26.8869	27.0449	27.0113	27.0313	27.1659	27.7622	27.0618	27.2943	27.2752	27.1289	27.1624	27.031	0.870443	0.000218764	3.18584	0.155782	0.358652	0.0693738	-0.714661	0.00915665	-1.45667	non-sig
Ccnh	Q3UUW5;Q61458;E9PWD3	-	26.8058	26.6324	26.9217	27.1137	26.0172	25.6352	25.7395	25.6592	25.4315	25.7919	25.8647	26.0121	NA	NA	NA	NA	-1.09336	0.00132744	-3.14559	-1.12088	0.000278396	-3.98511	-0.0275182	0.954675	-0.000554334	non-sig
Ptgs1	Q543T1;P22437	-	25.586	26.1586	25.7154	26.1271	25.2221	25.6343	24.7122	24.9282	26.7338	27.0788	27.3987	26.9226	24.8376	25.2928	25.0659	25.0936	1.13669	0.00198341	3.07199	-0.0517222	0.868029	-0.00317916	-1.18841	0.00907353	-2.427	non-sig
Dda1	Q9D9Z5	-	NA	NA	NA	NA	NA	NA	NA	NA	25.0181	NA	25.4734	25.2633	NA	NA	25.4591	25.7265	1.348	0.00552416	3.04343	1.38952	0.00126918	4.02472	0.0415208	0.95428	0.000843878	non-sig
Ccdc186	Q8C9S4;F7CUD4	-	26.4081	26.5799	26.8642	26.5458	26.8019	26.7125	26.7562	27.2452	NA	26.9098	NA	NA	NA	NA	NA	NA	-1.87061	0.0246461	-3.00842	-2.68324	0.000703738	-8.45915	-0.812626	0.449749	-0.282006	non-sig
Aasdhppt	Q9CQF6;Q9CQF6-2	-	24.4064	NA	NA	22.5263	25.0072	24.6876	NA	24.9415	24.4827	24.8064	25.1448	25.3043	NA	25.0562	24.9031	NA	1.43212	0.0092614	2.91196	0.0372132	0.943917	0.000932797	-1.3949	0.0424922	-1.91338	non-sig
Lamb2	Q61292	-	26.942	27.0761	27.2444	26.9892	28.8049	28.6455	28.5863	28.6528	26.5248	26.1203	25.9465	26.2227	27.1046	27.5896	26.9805	27.307	-0.859358	0.000426516	-2.89609	-1.42693	5.59096e-07	-8.9219	-0.567572	0.0409702	-0.787524	non-sig
Coa7	Q921H9	-	NA	NA	NA	NA	25.8762	25.8009	NA	NA	25.2837	25.7602	25.9051	25.9387	NA	NA	27.0912	25.6697	2.0518	0.039198	2.88634	0.490464	0.563069	0.122341	-1.56134	0.213212	-1.04795	non-sig
Samd4b	G5E8A7;Q80XS6;A0A140LIW4	-	NA	NA	NA	NA	NA	NA	NA	NA	25.4198	24.3788	24.6963	24.9485	NA	NA	NA	NA	1.47187	0.0111068	2.87664	0.254303	0.605269	0.0554513	-1.21757	0.0883	-1.28337	non-sig
Dguok	A0A0U1RPX3;Q504N4;Q9QX60-2;Q9QX60	-	25.2221	25.8372	25.6114	25.5996	NA	NA	NA	NA	NA	NA	NA	NA	NA	NA	NA	25.5488	-1.58377	0.0175673	-2.77999	-0.013386	0.982585	-0.000102131	1.57039	0.0618602	1.89795	non-sig
Dab2ip	F6RK07;A2AUX5;A2AUX3;B7ZD29;Q3UHC7-2;Q3UHC7-4;Q3UHC7;Q3UHC7-3	-	NA	NA	25.2567	NA	NA	NA	NA	NA	25.3901	25.443	25.5033	25.3888	NA	NA	NA	NA	1.36503	0.00946951	2.76238	0.39298	0.357016	0.175785	-0.972054	0.130497	-0.859685	non-sig
Upf3b	Q3ULL6;F6Q8N5	-	25.8242	25.1731	25.5838	25.3052	24.6346	24.6863	24.8426	24.4407	NA	NA	25.3	NA	NA	NA	NA	NA	-1.51773	0.0153518	-2.75293	-0.0284846	0.962514	-0.000472649	1.48925	0.0574283	1.84797	non-sig
Cdkn2aipnl	Q9D211	-	25.9049	NA	NA	NA	NA	NA	NA	NA	25.7729	26.2293	25.9666	25.683	NA	NA	NA	NA	1.74268	0.0288241	2.68416	0.582614	0.377995	0.246162	-1.16007	0.251979	-0.694459	non-sig
Paf	Q9CQX4	-	27.2343	27.6082	27.6342	27.4192	26.8413	26.501	26.6883	26.0243	26.9871	26.2413	26.122	26.2185	26.1769	26.1495	25.6159	25.5166	-1.08177	0.00338852	-2.67196	-0.648994	0.0259243	-1.02949	0.432776	0.334565	0.205794	non-sig
Ccnc	Q3UXL9;Q8CAS3;Q62447	-	NA	NA	NA	NA	24.2624	NA	NA	24.0643	24.6716	24.4133	24.528	24.7156	NA	NA	NA	NA	1.08106	0.0035852	2.64372	0.612899	0.0358159	0.886205	-0.468162	0.298627	-0.245724	non-sig
Hmg20a	Q9DC33;Q9DC33-2	-	NA	NA	NA	24.9531	25.1431	24.8716	24.8125	24.8399	25.5097	25.239	25.5118	25.1752	25.0898	25.7921	NA	NA	1.23787	0.00767359	2.61809	0.194639	0.622501	0.0400684	-1.04323	0.0681571	-1.21691	non-sig
Pknox1	O70477	-	NA	NA	NA	NA	NA	NA	NA	24.1589	25.2963	24.9344	25.3279	25.5521	NA	26.4538	25.7157	25.8006	1.32828	0.0111068	2.59601	1.47025	0.00166653	4.08464	0.141969	0.851648	0.00990088	non-sig
Rsl24d1;Gm20509	Q5EBK7;Q99L28;E9Q4P7;E9PY85;G3UZF1	-	25.6283	25.766	25.7583	25.7257	NA	NA	NA	NA	NA	NA	25.5134	NA	NA	NA	NA	NA	-1.46418	0.0177641	-2.56298	-0.0745665	0.89346	-0.00364815	1.38961	0.0722145	1.58607	non-sig
Gpc1	Q3U379;Q9QZF2	-	27.5247	27.1883	27.5054	27.2785	27.1217	27.284	26.9053	27.2432	26.6305	26.4313	26.7158	26.7789	26.5992	26.7327	26.7374	26.6227	-0.7351	0.000336879	-2.55265	-0.465552	0.00371978	-1.13105	0.269548	0.240028	0.167049	non-sig
Pold3	Q8BH76;Q9EQ28;A0A140LHY7	-	25.8617	25.932	26.1264	25.7363	26.0399	25.8742	25.9535	26.0312	NA	26.1861	NA	NA	26.397	26.4924	25.9569	26.0915	-1.57316	0.0239163	-2.55058	0.259733	0.67006	0.045164	1.8329	0.0388032	2.58646	non-sig
Col6a2	Q02788;D3Z7D5	-	28.5498	28.5219	28.5905	28.681	29.2233	29.4062	29.274	29.1989	27.9273	28.0882	28.1136	27.8795	28.3788	28.2157	28.323	28.1904	-0.583663	4.38557e-05	-2.54359	-0.998663	2.97619e-08	-7.51628	-0.415001	0.00913803	-0.846248	non-sig
Ccdc50	F6UK66;Q810U5-3;Q810U5;Q810U5-2	-	25.9349	26.3683	26.3608	25.8452	25.755	26.0662	26.2077	25.8341	NA	26.4036	NA	NA	NA	NA	NA	NA	-1.67127	0.0310743	-2.5196	-1.55008	0.0183919	-2.68997	0.121183	0.916793	0.00457208	non-sig
Tmpo	Q61029-3	-	23.8076	23.7302	24.1333	23.1518	23.7525	24.3326	23.6317	NA	24.66	24.7152	24.9897	25.0095	NA	24.0893	NA	NA	1.13787	0.00640379	2.496	0.140986	0.694786	0.0222968	-0.996888	0.0525514	-1.27543	non-sig
Apol9a;Apol9b	Q8VDU3;Q8C7I4	-	NA	NA	23.5556	NA	NA	NA	NA	NA	NA	25.2678	24.3635	24.2659	NA	24.3473	NA	NA	1.39517	0.0166716	2.48064	0.385353	0.423643	0.143737	-1.00981	0.161883	-0.798559	non-sig
Cd63	Q549D0;P41731	-	NA	NA	NA	NA	NA	NA	NA	26.1856	NA	NA	28.2994	28.2046	25.623	27.2787	27.3579	27.089	2.5669	0.108638	2.47454	2.34087	0.0786917	2.58449	-0.226035	0.923614	-0.00780035	non-sig
Dhfr	Q544T5;P00375	-	28.7806	29.0317	29.002	29.1097	28.8869	28.868	28.8243	28.9385	29.5586	29.5189	29.568	29.5101	29.5545	29.5781	29.6739	29.43	0.557941	3.75227e-05	2.46928	0.679697	1.40841e-06	3.97709	0.121756	0.404184	0.0479013	non-sig
mt-Atp8;Mtatp8	Q7JCZ0;P03930	-	29.6305	28.9965	29.1197	29.1716	29.0248	29.1582	29.0416	28.8815	28.5616	28.5234	28.5014	28.5766	28.241	28.286	28.2289	28.3633	-0.688819	0.000290721	-2.43602	-0.746746	3.42567e-05	-3.33441	-0.0579268	0.813058	-0.00520638	non-sig
Trmt11	E9QKG3;Q9CWH5	-	25.2585	25.4689	25.8904	24.859	26.0364	NA	25.8141	24.8637	NA	NA	NA	NA	NA	NA	NA	NA	-1.3418	0.0153518	-2.43381	-0.512693	0.250483	-0.308242	0.829107	0.228433	0.531658	non-sig
Ptcd2	Q8R3K3	-	NA	NA	NA	NA	NA	NA	NA	NA	24.802	24.6481	24.8174	24.6854	NA	NA	NA	NA	1.10062	0.00617151	2.43194	0.191456	0.564759	0.0475074	-0.909162	0.0645692	-1.08188	non-sig
Plp2	Q0VEW4;Q9R1Q7	-	28.5325	28.6862	28.3085	28.8918	28.5519	29.0421	NA	28.5367	NA	29.3663	24.6951	NA	NA	NA	NA	28.7697	-3.28109	0.187982	-2.38169	-2.2004	0.281929	-1.20991	1.08069	0.761497	0.12788	non-sig
Aamdc	D3Z442;D3YZD8;Q8R0P4;D3YWY5;D3YX09	-	NA	NA	NA	NA	25.6724	25.5221	25.9807	25.7894	24.8519	25.4099	25.1994	25.2092	25.7775	NA	26.197	25.9686	1.49444	0.0274777	2.33286	-0.363746	0.527309	-0.101098	-1.85819	0.0331356	-2.74957	non-sig
Hexa	P29416	-	27.7771	27.5137	27.5439	27.7345	28.028	28.0396	28.1591	28.1908	28.4589	28.1823	28.2393	28.346	28.2664	28.0905	28.5753	28.4356	0.664294	0.000336856	2.3068	0.237551	0.0760653	0.265775	-0.426743	0.0409702	-0.592119	non-sig
Ddx24	F8WJA0;Q9ESV0	+	27.8663	27.8274	27.9478	27.8386	27.5005	27.8355	27.3718	27.5011	28.6745	28.4101	28.5011	28.4833	28.2014	27.9004	28.0389	27.9584	0.64722	0.000275476	2.30405	0.47255	0.00107741	1.40235	-0.17467	0.388358	-0.0717487	non-sig
Pcolce	Q3UIP2;Q61398;D3YUE2;A0A0G2JE29	-	29.8492	29.7486	29.8134	29.8954	29.4136	29.4136	29.458	29.4427	29.366	29.3601	29.4433	29.3376	28.6797	28.6914	28.7292	28.7081	-0.44987	8.03705e-06	-2.29204	-0.729895	8.91216e-09	-5.87567	-0.280025	0.00824123	-0.583575	non-sig
Rpp38	A2AJG0;Q80UU2	-	25.7954	25.7978	25.8367	25.7809	25.5306	25.5826	25.5572	25.365	NA	25.1849	25.495	NA	NA	NA	NA	NA	-1.27694	0.0163152	-2.28241	-1.23079	0.00716775	-2.63957	0.0461486	0.954675	0.000929631	non-sig
Cnbp	Q3ULK8;P53996-2;P53996-3	-	30.1099	30.2882	30.0597	30.1146	30.2083	30.4286	30.4649	30.3906	30.7124	30.8388	30.6937	31.0016	30.1999	29.9411	30.5435	30.1744	0.668499	0.000414568	2.26113	-0.158373	0.250483	-0.095217	-0.826871	0.000917362	-2.51159	non-sig
Bad	Q3U9H3;Q61337;F7ABX5;D3YZR8	-	NA	NA	NA	NA	NA	25.0071	25.1608	NA	24.4873	NA	24.7326	24.6901	24.9556	24.9515	25.628	25.3335	1.23635	0.0153518	2.24254	0.562216	0.170324	0.432189	-0.674135	0.295043	-0.357369	non-sig
Nsun4	Q9CZ57;Q9CZ57-2	-	25.1907	25.2355	25.3222	25.4965	25.1587	24.7581	25.0432	NA	NA	NA	NA	NA	NA	NA	NA	NA	-1.18062	0.0128957	-2.23085	-0.493492	0.194965	-0.350401	0.687129	0.244435	0.420411	non-sig
Dzip3	E9QNZ2;Q7TPV2-2;Q7TPV2	-	25.6878	NA	NA	NA	25.8512	NA	NA	25.6976	25.8655	25.8585	26.0679	25.7302	NA	26.0557	NA	NA	1.82849	0.0609756	2.22133	-0.102489	0.911067	-0.00414566	-1.93098	0.118977	-1.78526	non-sig
H2-D1;H2-L	Q792Z7;P01899;P01897	-	28.706	28.2859	28.4481	28.3368	27.6655	27.5605	27.6103	27.757	29.1683	29.1206	29.1224	29.3076	27.4443	27.1924	27.7356	27.8837	0.735565	0.00098204	2.21248	-0.084262	0.635082	-0.016614	-0.819827	0.00361944	-2.00149	non-sig
Ppp1r18	Q8BQ30;Q8BQ30-2	-	27.7174	27.7281	27.8092	27.6202	27.8743	27.975	27.8058	28.08	28.2357	28.1936	28.397	28.2451	28.466	28.4668	28.3457	28.4257	0.54909	9.79062e-05	2.20141	0.492271	7.97897e-05	2.01735	-0.0568193	0.74048	-0.00741415	non-sig
Gmeb2	P58929	-	25.5025	NA	NA	NA	NA	NA	NA	NA	25.728	25.5613	25.6738	25.6727	25.7368	25.5411	NA	25.7702	1.40169	0.0285215	2.16537	1.294	0.0171891	2.28358	-0.107693	0.911558	-0.00433092	non-sig
Srp9	Q5EAT0;P49962;D3YZX8	-	26.7943	27.3375	27.3749	26.9527	26.2473	26.3751	26.3429	26.2015	26.1613	26.5146	26.0996	26.3237	NA	NA	NA	NA	-0.84001	0.00269719	-2.15806	-1.93451	1.38165e-07	-13.27	-1.0945	0.0029178	-2.77451	non-sig
Col6a1	Q04857	-	30.0755	30.0266	29.9376	30.0299	30.5378	30.5143	30.4137	30.3914	29.5245	29.49	29.5888	29.6289	29.6765	29.5827	29.5789	29.686	-0.459346	2.11942e-05	-2.14688	-0.833265	6.86438e-09	-6.80227	-0.373919	0.0026394	-0.964148	non-sig
Naa20	Q9DB82;P61600	-	26.6542	27.2068	27.3524	27.4333	25.7422	25.867	27.1001	26.7658	25.7388	26.8646	25.1986	25.7527	26.5435	26.0348	26.5101	26.3946	-1.273	0.0210721	-2.13392	0.00199025	0.996086	3.38987e-06	1.27499	0.0655754	1.50864	non-sig
Meaf6	V9GX42;Q2VPQ9;Q2VPQ9-2	-	25.1631	25.2663	25.3979	25.0144	25.1847	NA	25.5062	25.5291	NA	NA	NA	NA	NA	NA	25.4415	25.5651	-1.55914	0.0444332	-2.10841	-0.299528	0.665026	-0.0530649	1.25961	0.201478	0.876401	non-sig
Col12a1	Q60847-2;Q60847-5;Q60847;E9PX70;Q60847-4;Q60847-3	-	31.5774	31.5475	31.5543	31.6121	33.4654	33.4716	33.5007	33.4238	31.1667	31.1666	31.215	31.2524	32.5668	32.5186	32.5724	32.564	-0.372652	2.36783e-06	-2.09641	-0.909917	9.16537e-12	-10.0435	-0.537264	2.92461e-06	-2.97318	non-sig
Eef1a2	P62631	-	NA	NA	NA	NA	NA	25.4306	NA	NA	26.112	NA	26.103	26.1648	NA	NA	NA	NA	1.59058	0.0481036	2.09611	0.0134644	0.985786	8.37112e-05	-1.57712	0.121653	-1.44287	non-sig
Cebpb	P28033-3;P28033	-	25.4266	25.6349	25.3393	25.6229	24.4876	24.2893	24.4702	24.6554	24.3398	24.6367	25.0786	24.3602	NA	NA	NA	NA	-0.902065	0.00474814	-2.09593	-0.326182	0.194264	-0.232114	0.575882	0.133847	0.502972	non-sig
Kif14	E9Q3T3;L0N7N1;A0A0J9YUN5	-	NA	NA	NA	NA	NA	NA	NA	NA	25.3793	NA	25.5267	25.2585	NA	NA	NA	NA	1.3577	0.0320352	2.02892	-0.2439	0.665579	-0.0431217	-1.6016	0.048912	-2.09904	non-sig
Bcas2	Q9D287	-	27.1332	27.1205	27.0379	27.1742	27.4633	27.4394	27.554	27.8694	27.7561	27.8269	27.7122	27.5503	27.3877	27.4363	27.4957	27.449	0.594943	0.000471242	1.97923	-0.139322	0.264137	-0.0805521	-0.734265	0.00103804	-2.19089	non-sig
N4bp1	Q6A037	+	NA	NA	23.1514	23.6792	NA	23.8206	NA	NA	24.2728	24.1395	NA	24.3112	NA	24.6477	NA	NA	0.928711	0.00801083	1.94688	0.959798	0.00200056	2.59035	0.0310867	0.953061	0.000649075	non-sig
Fxn	Q3TV21;O35943	-	26.5367	26.3729	26.2327	26.1826	26.4959	26.4764	26.5008	26.4384	NA	NA	26.6447	NA	NA	NA	NA	NA	-1.44291	0.0451415	-1.94132	-2.45054	0.000498876	-8.09171	-1.00763	0.276129	-0.563154	non-sig
Dynlt3	Q542J7;P56387	-	24.5999	24.9151	24.847	24.841	25.3635	25.5297	26.4636	25.4704	NA	NA	NA	NA	NA	NA	NA	NA	-1.09603	0.0175673	-1.92386	-1.43144	0.000837252	-4.40475	-0.33541	0.591649	-0.0764521	non-sig
Hmga1	P17095	-	29.7869	29.192	29.0776	29.2348	29.3027	29.6067	29.5025	29.3274	30.3147	30.1545	30.0907	30.0521	29.3137	29.3288	29.4388	30.1404	0.830154	0.00490771	1.91693	0.120633	0.619727	0.0250674	-0.709521	0.0480209	-0.935553	non-sig
Surf2	Q4VAF7;P09926	-	NA	NA	NA	NA	NA	NA	NA	NA	24.278	24.7871	24.9862	24.7292	24.9332	NA	24.5527	NA	1.13831	0.0210721	1.90814	0.467714	0.245554	0.285237	-0.670598	0.285854	-0.364708	non-sig
1110005A23Rik;Sarnp	B2RXM7;Q9D1J3	-	30.4084	30.3629	30.215	30.3111	30.2269	30.1996	30.2726	30.2673	30.7703	30.7423	30.7541	30.8446	30.9583	31.0049	30.8379	30.7393	0.453484	6.51783e-05	1.89824	0.643502	4.51358e-07	4.08333	0.190018	0.113408	0.179635	non-sig
Ints5	Q8CHT3	-	26.2942	26.233	26.0756	26.174	26.0907	25.98	26.1644	26.2033	26.9191	26.6642	26.9679	26.8322	26.1036	26.3796	26.0328	26.2591	0.651654	0.0012672	1.88794	0.0841982	0.600651	0.0186396	-0.567456	0.0197428	-0.96728	non-sig
Ftsj1	Q8JZY1;Q8CBC7;A2ALH2;F6Q475	-	27.8257	28.4183	28.4558	27.2633	27.1675	27.0428	27.219	26.4161	26.5879	27.0751	26.4475	26.9866	NA	NA	NA	NA	-1.21649	0.028495	-1.87976	-2.52094	3.86825e-05	-11.1236	-1.30445	0.0637805	-1.55923	non-sig
	A0A0F6AIX6;A0A0F6AIX5;Q8BVA5-2;Q8BVA5	-	26.3114	26.0377	26.0719	25.9059	25.7593	25.5443	25.8335	25.9002	NA	25.3696	25.4356	25.4199	26.0318	26.1485	25.9288	25.9588	-1.11722	0.0213883	-1.86556	0.257637	0.531039	0.0708177	1.37486	0.0278741	2.13763	non-sig
Gvin1	L7N451;Q80SU7	+	27.6879	27.4042	27.4525	27.8748	25.7152	25.2952	25.5445	24.6678	28.5398	28.6889	28.4651	28.5972	25.6038	25.2817	26.4711	26.0829	0.967889	0.0121981	1.85226	0.554216	0.0740809	0.626427	-0.413673	0.401684	-0.163862	non-sig
Mrps6	Q3TLQ4;P58064	-	NA	NA	NA	NA	NA	NA	NA	NA	26.1218	NA	25.8629	25.9069	25.4183	25.2168	25.7047	25.6927	1.26799	0.0347468	1.85011	1.51108	0.00461522	3.52959	0.243086	0.781918	0.025971	non-sig
Plscr3	Q5F284;Q5F283;Q9JIZ9	-	27.308	26.9497	27.0998	27.1969	27.2299	26.9047	26.9276	27.4165	24.7411	26.522	26.4573	26.4012	26.9111	27.2206	27.2359	27.0197	-1.10819	0.0216748	-1.84408	-0.0228592	0.961561	-0.00038914	1.08533	0.0723813	1.23768	non-sig
Edf1	Q9JMG1	-	28.3548	28.344	28.5859	28.2253	28.4729	28.4019	28.5007	28.3024	28.8528	28.9473	28.9152	28.864	28.4679	28.3674	28.5877	28.4805	0.51735	0.000274254	1.84272	0.056404	0.600473	0.0124939	-0.460946	0.00643059	-1.01028	non-sig
Dcp2	Q9CYC6	+	24.0847	23.8333	23.8841	23.9638	24.0226	23.8047	NA	NA	24.5045	25.0122	25.1337	25.181	24.3512	24.4024	NA	23.9188	1.01636	0.0154891	1.83959	-0.0285968	0.943917	-0.000716817	-1.04496	0.0484528	-1.37379	non-sig
Hmga2	Q6NSP9;P52927	-	28.7872	28.8953	28.7746	28.9082	29.0171	28.8714	28.7263	28.6614	29.2791	29.4435	29.3551	29.406	28.4704	28.5695	28.6347	28.7672	0.529587	0.00034631	1.83265	-0.208545	0.0531263	-0.26583	-0.738132	0.000314819	-2.58489	non-sig
Cdk7	Q3THG5;Q03147	-	27.1129	27.4005	27.3908	27.4888	26.8953	27.1714	26.6471	26.4429	26.8083	26.55	26.4622	26.6217	26.4229	26.6629	26.5537	26.245	-0.737657	0.00340213	-1.82072	-0.318034	0.102305	-0.314886	0.419623	0.15917	0.334918	non-sig
Ywhah	P68510	-	31.8572	31.7725	31.7061	31.7347	31.9824	31.7944	32.0063	31.9763	32.2991	32.2205	32.3618	32.1655	31.9211	32.1247	32.2961	32.1576	0.4941	0.000210679	1.8165	0.185017	0.0510707	0.23901	-0.309083	0.0363637	-0.444873	non-sig
Cops8	Q8VBV7;A0A087WPM5	-	27.9423	28.1041	28.051	28.1888	28.083	27.9757	28.341	28.0278	28.6979	28.4844	28.75	28.6565	28.5121	28.3208	28.7134	28.5617	0.575655	0.000869823	1.76183	0.420114	0.00269301	1.07959	-0.155541	0.448206	-0.0542095	non-sig
Bzw2	Q91VK1	-	29.5824	29.2523	29.8121	29.6768	29.4902	29.7037	29.59	29.4311	30.1718	30.2973	30.1681	30.1738	29.7694	29.6815	30.0991	30.0799	0.621831	0.00149973	1.75604	0.353716	0.019935	0.601453	-0.268115	0.241861	-0.165275	non-sig
Rad23b	P54728	-	30.4487	30.5443	30.4948	30.5049	30.7142	30.5903	30.5895	30.5133	31.0832	30.7963	31.0471	31.0525	30.9689	31.0318	30.7746	30.7296	0.496586	0.000296941	1.75162	0.274381	0.00851623	0.567902	-0.222204	0.140962	-0.189073	non-sig
Trim25	Q61510;Q5SU71	+	28.0479	28.3156	28.1205	28.1385	27.5935	27.241	27.3851	27.2064	28.9442	28.939	28.6961	28.687	27.4389	28.0655	27.908	27.9646	0.660968	0.00232759	1.74039	0.48775	0.00568271	1.09522	-0.173218	0.518838	-0.0493617	non-sig
Lgals3bp	F6VRP8	+	NA	NA	NA	NA	25.7479	NA	NA	NA	NA	25.8934	25.7264	26.0815	NA	NA	NA	NA	1.42101	0.0599039	1.73725	0.401069	0.539758	0.107407	-1.01994	0.299549	-0.533974	non-sig
Pml	Q60953;Q60953-2;D3Z3A6;D3YXR5;F7BTZ2	+	28.5103	28.5058	28.4669	28.4105	28.2941	28.2575	28.1838	28.0067	29.1138	28.997	28.9488	28.9745	28.7172	28.5124	28.6534	28.9556	0.535145	0.000576679	1.73337	0.524141	0.000178885	1.96418	-0.0110041	0.959102	-0.000199559	non-sig
Grk6	O70293-2;Q9EP84;O70293	-	NA	24.828	24.0691	NA	NA	NA	NA	NA	25.2697	24.976	25.0685	24.8739	NA	24.0189	NA	NA	1.13948	0.0302525	1.73114	0.0887731	0.853516	0.00610656	-1.05071	0.113046	-0.994751	non-sig
Stag2	A2AFF6;O35638	-	28.1215	28.0791	28.0852	28.0766	27.4965	27.7042	27.8317	27.6845	27.4428	27.2015	27.6617	27.6669	28.0061	27.7617	27.7039	27.7095	-0.597385	0.0012672	-1.73072	0.116091	0.413648	0.0445055	0.713476	0.00296971	1.80316	non-sig
Tipin	Q91WA1	-	NA	NA	NA	NA	NA	NA	NA	NA	24.3355	25.1093	24.7806	24.7607	NA	NA	NA	NA	1.11096	0.0281563	1.72247	0.202925	0.65019	0.0379388	-0.908039	0.153077	-0.740135	non-sig
Nsfl1c	Q9CZ44;Q9CZ44-3;A2AT02;Q9CZ44-2	-	30.5965	30.5468	30.5724	30.567	30.8451	30.8527	30.9412	30.9199	30.9916	30.9314	31.0006	30.9812	31.2767	31.3468	31.2016	31.0751	0.405501	5.78642e-05	1.71835	0.335293	0.000111349	1.32552	-0.0702079	0.535185	-0.0190612	non-sig
Rdh13	A0A0R4J1N8;Q8CEE7;D3YVJ8	-	25.2242	25.2302	25.5487	25.5646	26.1171	25.7828	25.5361	25.9649	26.1197	26.0971	26.0901	26.1687	25.885	26.1508	25.8466	26.1455	0.72694	0.00437052	1.71519	0.156744	0.442959	0.0554305	-0.570196	0.0647244	-0.677924	non-sig
Rab32	Q0PD23;Q9CZE3	-	24.935	24.6286	24.9616	24.6972	25.9297	26.1172	25.9032	25.9064	NA	NA	NA	NA	25.6551	25.6167	25.7192	25.7351	-0.795202	0.00708304	-1.70951	-0.282625	0.227796	-0.181573	0.512577	0.153658	0.416953	non-sig
Ube2v2	Q9D2M8;A6X925;Q9D2M8-2;B2KF55	-	27.6843	27.4664	27.4536	27.2689	27.9673	27.6177	27.4192	27.5377	28.3819	28.2092	28.3066	28.0129	28.5491	28.8652	28.2274	27.9256	0.759337	0.00641389	1.66513	0.756347	0.00200096	2.0412	-0.0029895	0.994416	-7.27043e-06	non-sig
Ddb1	Q3U1J4	-	31.892	32.0083	32.0785	32.1142	31.9378	31.9737	32.0135	31.92	31.5949	31.6967	31.6069	31.6363	31.6659	31.5709	31.6312	31.5437	-0.389551	5.33459e-05	-1.66451	-0.358342	3.80002e-05	-1.58395	0.0312095	0.790137	0.00319267	non-sig
Gm10094;Sap18	E9Q317;O55128;D3YY73;D3Z2N9	-	26.9887	27.0224	26.9865	26.9855	26.7385	26.4806	26.6115	26.6029	27.5216	27.5475	27.9014	27.4461	26.6313	26.6481	27.0565	26.8363	0.608357	0.00222526	1.61374	0.184711	0.220954	0.121115	-0.423646	0.0691224	-0.491591	non-sig
Glb1l3	F8WIH9;A2RSQ1-2;A2RSQ1	-	25.7803	NA	25.9061	26.1833	NA	NA	25.7004	NA	NA	NA	NA	NA	NA	NA	NA	NA	-1.3781	0.0680297	-1.60865	0.244958	0.723433	0.0344416	1.62306	0.0932555	1.67228	non-sig
Kptn	G3X8R1;Q8VCX6	-	NA	23.1875	23.2026	23.4725	NA	NA	NA	NA	NA	NA	NA	NA	NA	NA	NA	NA	0.886444	0.0153518	1.60787	0.130869	0.682643	0.0216989	-0.755575	0.0947826	-0.773158	non-sig
Med12	A2AGH8;A2AGH9;A2AGH6-2;A2AGH6	-	26.2553	26.2294	26.326	26.0389	25.6212	25.6211	25.7101	25.5616	25.4554	25.3101	25.3484	25.7402	NA	NA	NA	24.7233	-0.748878	0.00724426	-1.6026	-0.918632	0.000446484	-3.07759	-0.169753	0.649916	-0.0317682	non-sig
Sulf1	A0A0R4J2D2;Q8K007	-	26.0279	25.2818	25.5287	26.0988	27.3341	26.3813	27.6225	27.2953	24.3551	24.8938	25.2018	24.5684	25.9925	25.8697	25.7499	25.3572	-0.979507	0.0233222	-1.59878	-1.41596	0.000568444	-4.59522	-0.436449	0.439499	-0.155831	non-sig
Atg4b	A0A0R4J065;Q8BGE6;A0A087WNY2;A0A087WRT0	-	26.2239	26.3208	26.2499	26.5247	26.4159	26.4808	26.5197	26.3202	26.9355	26.8377	27.0305	26.8865	26.9729	27.127	27.1878	26.7657	0.592751	0.00208356	1.58928	0.579217	0.000614436	1.86017	-0.013534	0.960537	-0.000236652	non-sig
Thoc3	Q8VE80	-	27.2858	27.2597	27.6039	27.5894	26.0729	26.5049	26.418	26.3223	26.8663	26.4891	26.4882	26.3963	25.3179	NA	NA	NA	-0.874709	0.0153518	-1.58658	-1.64796	2.44975e-05	-7.59856	-0.773254	0.0840003	-0.831804	non-sig
Gosr2	A2A9I0;O35166	-	NA	NA	NA	24.5127	NA	NA	NA	NA	25.0534	25.3176	NA	25.1647	NA	NA	NA	NA	1.2499	0.0563387	1.56136	0.444615	0.423843	0.16575	-0.805281	0.347273	-0.369889	non-sig
Speg	A0A087WSE3;E9QQ25;Q62407-4;Q62407-3;Q62407	-	NA	24.6405	24.9871	24.9826	NA	24.5769	24.6193	24.7962	NA	NA	NA	NA	NA	NA	NA	NA	-0.981353	0.0258028	-1.55872	0.0123128	0.97569	0.000131604	0.993666	0.0729652	1.12968	non-sig
Ptgr1	Q91YR9	-	29.4958	29.3172	29.1234	29.3266	28.2523	28.3715	28.6137	28.3419	28.875	28.7969	28.6415	28.4051	28.969	28.5217	28.4249	28.4211	-0.636108	0.00359397	-1.55492	0.189329	0.265365	0.109083	0.825437	0.0040349	1.97623	non-sig
Fam76b	Q80XP8;D6RG49	-	25.1415	25.2438	25.2313	24.8781	25.416	24.9794	25.5654	25.4376	25.9316	25.7501	25.9493	25.8202	NA	25.2195	24.9271	24.7759	0.739131	0.007878	1.55482	-0.400614	0.0719472	-0.457897	-1.13975	0.00292105	-2.88864	non-sig
Nfatc2ip	O09130	-	NA	NA	NA	NA	NA	NA	NA	NA	24.1297	24.0985	24.4278	24.4795	NA	24.2158	24.0557	NA	0.852626	0.0153968	1.54544	-0.401561	0.156706	-0.323223	-1.25419	0.00748952	-2.66583	non-sig
Cpsf3l	A8Y5J3;Q9CWS4	-	25.656	25.8922	26.0179	26.0438	24.8493	24.951	24.6736	24.8961	25.4045	24.8959	24.6112	24.6422	NA	NA	NA	NA	-1.01404	0.0299829	-1.5445	-0.431729	0.263179	-0.250294	0.582307	0.335846	0.275932	non-sig
Ercc1	P07903;E9PUM0	-	NA	24.4218	24.06	24.3235	25.0661	24.8041	24.9388	24.759	24.7836	24.8644	25.0545	24.917	NA	NA	NA	NA	0.780804	0.0111068	1.52601	-0.115542	0.664956	-0.0204748	-0.896346	0.0222876	-1.48071	non-sig
Snx12	Q6ZWQ5;Q3TGS7;Q3V2H3;O70493	-	28.9866	29.1367	28.861	28.7211	29.0756	28.956	29.5496	29.2059	29.4348	29.7293	29.3939	29.777	28.9989	29.0376	29.1109	29.5073	0.657352	0.00488138	1.51944	-0.0330974	0.872024	-0.00196836	-0.690449	0.0191079	-1.18673	non-sig
Tgfbr2	Q62312-2;Q62312	-	25.3636	25.1183	25.2272	25.5268	24.5025	24.5068	24.0387	24.2654	24.7378	24.2843	24.6619	24.231	NA	NA	NA	NA	-0.830227	0.0153518	-1.5059	0.0737055	0.809263	0.00677429	0.903932	0.0363637	1.30106	non-sig
Arhgef5	S4R1F1;E9Q7D5	-	23.71	23.2641	23.3836	23.5085	NA	NA	NA	NA	NA	NA	NA	NA	NA	NA	NA	NA	0.989078	0.030175	1.50375	0.828691	0.0302955	1.25847	-0.160387	0.811955	-0.0145098	non-sig
Pign	A0A087WS03;A0A087WQ32;G3X9F1;Q9R1S3-2;Q9R1S3-3;Q9R1S3;A0A087WNT9	-	26.0551	26.191	25.9135	26.7288	NA	NA	24.8159	NA	27.3713	27.1629	27.2331	26.9285	25.813	25.3783	NA	25.8414	0.951813	0.0264228	1.50198	0.877901	0.0156513	1.58501	-0.0739129	0.909088	-0.00305954	non-sig
Pnpt1	Q8K1R3;Q8K1R3-2	+	28.0012	28.005	28.0009	28.0162	28.0596	27.7127	27.7969	27.715	28.5696	28.4831	28.7485	28.659	27.9612	27.906	28.5346	28.3732	0.609226	0.0034393	1.50085	0.372742	0.0238533	0.604755	-0.236484	0.351324	-0.107433	non-sig
Bgn	Q3TNY9;P28653	-	30.1416	29.9621	30.1775	30.1358	30.1076	30.0473	30.1016	30.0632	29.6088	29.8181	29.5323	29.6942	29.6023	29.5294	29.5426	29.3671	-0.440879	0.000420269	-1.48862	-0.569596	8.75985e-06	-2.88073	-0.128717	0.370406	-0.0555182	non-sig
Sec61a2	Q9CYJ6;Q9JLR1;A2ATT9	-	NA	24.6269	24.8814	25.0872	NA	NA	NA	NA	NA	NA	NA	NA	NA	NA	NA	NA	-1.17816	0.0547061	-1.48679	0.0281006	0.962942	0.000460842	1.20626	0.120502	1.10856	non-sig
Pih1d1	Q9CQJ2	-	26.7335	26.2464	25.5251	26.3058	26.8591	26.621	26.8159	26.827	26.9118	27.001	27.0258	26.8658	26.5456	26.4876	26.6064	26.3997	0.748407	0.0103199	1.48658	-0.270919	0.247342	-0.164367	-1.01933	0.00811646	-2.13104	non-sig
Safb2	Q80YR5	-	24.9785	25.5944	25.2667	25.0897	25.9655	25.8397	25.724	25.5653	25.8612	26.1167	26.2471	26.107	25.4567	25.9406	24.6934	25.5057	0.850701	0.0180922	1.48235	-0.374484	0.200468	-0.261373	-1.22519	0.0102073	-2.43945	non-sig
Mtx1	F7C846;P47802;G3XA66;D3Z3F4;D3YVW0;G3XA75;G3UYJ5	-	26.7086	26.6683	26.4965	26.7848	26.6516	26.6468	26.3578	26.514	26.4217	NA	NA	26.2589	27.13	NA	26.6779	26.7567	-1.44319	0.0961743	-1.46764	-0.183009	0.817879	-0.0159787	1.26019	0.259023	0.739303	non-sig
Ctbp1	A0A0J9YU62;O88712-2;O88712;A0A0J9YUM4;O88712-3	-	28.2861	27.9855	27.8868	27.8481	28.4937	28.8196	28.6786	28.75	28.3487	28.5147	28.6536	28.699	28.536	28.3666	28.577	28.5528	0.552401	0.00222526	1.46531	-0.177371	0.195656	-0.125669	-0.729772	0.00233197	-1.92096	non-sig
Bag2	Q91YN9	-	28.2337	28.2089	28.1131	28.1868	28.0437	28.032	28.3791	28.2704	28.8531	28.6191	28.6237	28.6586	28.8516	28.803	28.8783	28.5952	0.503024	0.00124664	1.46091	0.600738	6.47894e-05	2.51619	0.0977137	0.620485	0.020253	non-sig
Sts	P50427	-	NA	26.0847	25.982	25.2317	NA	24.1957	NA	23.7455	26.575	25.8548	26.7107	26.6566	NA	NA	NA	NA	1.17517	0.0576369	1.45639	0.366767	0.489603	0.113755	-0.808406	0.318208	-0.402011	non-sig
Vcan	G3XA35;E9PYH0;Q62059-2;Q62059;E9QMK3;E9QMK2;Q62059-4;Q62059-3	-	24.7755	25.4564	24.5136	25.3257	24.3776	24.8727	NA	NA	24.3097	23.8791	NA	24.4863	NA	NA	NA	NA	-1.05537	0.0425994	-1.44649	-0.573767	0.180843	-0.426135	0.481605	0.489039	0.149614	non-sig
Zbed5;Chchd2	D3Z5B1;B2RPU8;Q9D1L0	-	27.2889	27.0424	26.8991	27.2122	NA	NA	NA	NA	27.0155	24.6405	NA	27.2014	NA	NA	NA	NA	-1.5774	0.121487	-1.44406	-0.13377	0.88654	-0.0069964	1.44363	0.272519	0.815077	non-sig
Reep5	G3X8R0;Q60870	-	28.9312	29.0112	28.8191	28.8471	29.2437	29.2448	29.143	29.2527	29.5096	29.4907	29.1194	29.6177	29.33	29.2917	29.5125	29.6578	0.532215	0.00193568	1.44399	0.226943	0.0804215	0.248419	-0.305272	0.123219	-0.277591	non-sig
Pdcd5	Q564F6;P56812;D3Z7Q5	-	29.409	29.1804	29.1633	29.2801	29.39	29.3579	29.4638	29.5328	29.6221	29.5964	29.7761	29.798	29.6353	29.581	29.7091	29.7709	0.439988	0.000542318	1.43689	0.237943	0.0141293	0.440165	-0.202046	0.157336	-0.162277	non-sig
Ifi205b;Ifi205a	Q08619;Q8CGE8	-	27.6818	28.0815	27.9779	27.8502	26.6615	26.654	26.9584	26.6253	28.5683	28.3783	28.4911	28.4253	28.0178	27.9884	27.6992	27.6314	0.567928	0.00295128	1.43685	1.10936	1.05757e-06	6.62921	0.541436	0.0202945	0.916446	non-sig
Kiaa0907	Q3TCX3-2;Q3TCX3;A0A0G2JEG2;Q3TCX3-3	-	24.9267	23.9616	24.2147	24.0176	NA	NA	NA	NA	24.7963	25.3839	25.2953	25.5343	NA	NA	24.9271	NA	0.972276	0.0333237	1.43629	0.0951712	0.819947	0.00820511	-0.877104	0.127251	-0.785306	non-sig
Psmg3	Q9CZH3	-	25.4043	NA	NA	NA	NA	NA	NA	NA	25.1955	25.0117	25.0966	25.0943	NA	NA	NA	NA	1.06786	0.0452589	1.43552	0.269615	0.559965	0.0678995	-0.798246	0.243518	-0.489699	non-sig
Brms1l	Q3U1T3	-	NA	NA	NA	NA	NA	NA	NA	NA	NA	24.6453	24.613	24.7586	NA	NA	NA	NA	0.985044	0.0350447	1.43361	0.155488	0.713011	0.0228419	-0.829555	0.160369	-0.659396	non-sig
Slfn9	B1ARD6;A0A0A0MQG6	+	28.4782	28.5533	28.5828	28.4651	28.119	27.9683	28.0583	28.0599	28.9482	29.1395	28.9563	28.9503	27.8053	28.1044	27.6787	27.8593	0.478696	0.00103325	1.42929	-0.189453	0.0807985	-0.206996	-0.66815	0.000791801	-2.07219	non-sig
Snrpb;Snrpn	P27048;Q3UN87;P63163;A0A0G2JGN4	-	30.3738	30.3156	30.2661	29.975	30.0632	29.8192	29.9354	29.5384	30.801	30.6971	30.7709	30.9307	30.5491	30.7466	30.4045	30.373	0.567327	0.00304263	1.42782	0.67924	0.000161894	2.57484	0.111912	0.650207	0.0209218	non-sig
Parp10	Q8CIE4	+	24.5908	25.0057	25.1077	25.0709	24.7283	NA	24.6767	NA	26.0717	26.0207	25.9631	25.8894	NA	NA	25.243	NA	1.04246	0.0428685	1.42594	0.302683	0.489494	0.0939082	-0.739776	0.263113	-0.428964	non-sig
Txn2	G3UZY2;P97493	-	25.8474	26.1088	26.1703	26.5449	25.8334	25.7425	25.9008	25.7164	25.7174	25.5355	NA	25.4927	NA	NA	NA	NA	-0.953505	0.0319939	-1.42543	-1.43559	0.00069328	-4.53516	-0.482085	0.408973	-0.187196	non-sig
Ogfr	Q99PG2;Q99PG2-2	+	28.2307	28.2516	28.2999	28.3532	28.0864	28.3714	28.1541	28.3244	28.8103	28.8985	28.7593	28.6162	28.8071	28.6995	28.8466	29.0376	0.487198	0.00119641	1.42365	0.613655	3.60046e-05	2.72686	0.126457	0.488615	0.0393322	non-sig
Pvr	Q8K094	-	24.8734	24.5227	24.7455	24.8902	NA	24.6466	NA	24.4605	25.5964	25.3402	25.7465	25.9266	24.3585	24.3556	24.1851	24.6088	0.894461	0.0258028	1.4207	0.175586	0.61431	0.0371563	-0.718875	0.152193	-0.587757	non-sig
Mecr	Q9DCS3;A2A845	-	25.5223	25.656	25.5008	26.0567	25.173	25.6194	25.9491	26.0849	26.4843	26.4545	26.3501	26.7157	26.2207	25.9361	25.507	25.4505	0.817201	0.0188362	1.40968	0.0719507	0.819256	0.00622954	-0.745251	0.08733	-0.789099	non-sig
Dhx36	Q8VHK9	-	28.6551	28.9937	28.8929	28.8438	28.066	27.8602	27.7849	27.9724	28.3953	28.3787	28.371	28.2964	27.7432	27.65	27.443	27.5362	-0.486048	0.00138415	-1.38952	-0.327776	0.0071507	-0.703293	0.158272	0.384208	0.0657513	non-sig
Ndufaf2	Q59J78	-	26.8178	26.8651	27.112	27.1624	26.9431	26.8153	27.0949	27.3313	27.5968	27.5549	27.4049	27.7041	27.039	27.0117	27.2362	27.159	0.575834	0.00388279	1.38825	0.0653262	0.699543	0.0101377	-0.510508	0.0360714	-0.736579	non-sig
Wdr91	Q7TMQ7;S4R1X1	-	NA	24.9815	25.2364	24.5452	NA	24.2678	25.1843	25.1514	NA	NA	NA	NA	NA	NA	NA	NA	-1.11295	0.0566189	-1.3879	-0.614941	0.205402	-0.422708	0.498014	0.529181	0.137649	non-sig
Mme	Q61391	-	25.591	24.3209	24.8957	24.6565	25.4403	26.0907	26.3167	26.2045	NA	NA	24.1102	NA	24.944	25.5714	25.238	23.8163	-1.08862	0.0534568	-1.38472	-1.12061	0.0198901	-1.90656	-0.0319897	0.970533	-0.000415535	non-sig
Pfkm	P47857;P47857-2;P47857-3	-	28.2359	28.2972	28.0138	28.1689	27.9009	27.8877	27.5346	27.5384	27.3385	27.6613	27.6034	27.5326	27.0172	26.9174	27.5911	27.5338	-0.644983	0.00747046	-1.37165	-0.450508	0.0222724	-0.744345	0.194474	0.535098	0.0528127	non-sig
Znfx1	Q8R151;A2A5R6	+	27.1971	26.6572	26.928	26.9131	27.1907	26.9303	26.9659	26.9769	27.5675	27.4717	27.4588	27.3684	27.1566	27.2232	27.1799	27.3536	0.542776	0.00304263	1.36603	0.21235	0.129424	0.188564	-0.330426	0.122349	-0.301481	non-sig
Kdm3a	Q6PCM1-2;Q6PCM1	-	23.4873	23.4184	22.7963	NA	NA	NA	NA	NA	NA	NA	NA	NA	NA	NA	NA	NA	1.06211	0.0521276	1.36261	0.329312	0.481758	0.104448	-0.732795	0.303688	-0.379274	non-sig
Lemd2	Q6DVA0	-	25.8824	25.8117	25.6089	25.6729	26.3486	26.4308	26.228	26.4306	26.4492	26.1893	26.1009	26.6577	26.155	26.1248	26.1981	26.1906	0.605324	0.00566489	1.36005	-0.19238	0.267595	-0.110142	-0.797704	0.00573576	-1.78798	non-sig
Fbxw11;Btrc	Q5SRY7-4;Q5SRY7-3;Q5SRY7;Q5SRY7-2;Q3ULA2-2;Q3ULA2	-	NA	25.3448	25.1806	NA	25.4603	25.6579	25.7476	25.46	NA	NA	NA	NA	25.3166	25.4805	NA	NA	-1.02153	0.0484285	-1.34321	-0.74608	0.0827832	-0.807302	0.275448	0.711718	0.0406815	non-sig
Map2k2	Q91YS7;Q63932;M0QWN2	-	28.241	27.8274	27.8195	27.9339	28.3608	28.3424	28.2533	28.3753	28.4111	28.3714	28.4922	28.5479	28.4503	28.1457	28.2365	28.4025	0.500203	0.00211115	1.33828	-0.0242163	0.859837	-0.00158819	-0.524419	0.00934963	-1.06415	non-sig
Ggact	E0CZ04;E0CX39;Q923B0;Q923B0-2	-	NA	NA	NA	NA	NA	NA	NA	NA	24.9774	NA	24.9589	25.0996	NA	NA	NA	NA	0.978613	0.0434878	1.33251	0.384342	0.342596	0.178803	-0.59427	0.345365	-0.274387	non-sig
Hn1	P97825	-	29.4034	29.2294	29.2236	29.3704	28.9801	29.233	29.3156	29.2898	29.6321	29.7079	29.8463	29.7952	29.6133	29.6677	29.6379	29.6824	0.438686	0.000941118	1.32762	0.445675	0.000201407	1.64718	0.00698868	0.969293	9.46624e-05	non-sig
Rac1;Rac3;Rac2	K7Q7T7;Q3TLP8;P63001;Q14A12;Q05144;P60764;A2AC13	-	30.3882	30.6166	30.6024	30.6624	30.1159	30.2217	30.305	30.4321	29.8928	30.1643	30.0444	30.1595	29.7122	29.7246	29.596	29.3263	-0.502113	0.00231367	-1.32342	-0.678913	3.80002e-05	-3.00094	-0.1768	0.371601	-0.0760103	non-sig
Rcn2	Q8BP92	-	29.6909	29.6956	29.6504	29.4091	30.3258	30.1408	30.1778	30.1833	30.0783	30.1319	29.9541	29.9418	30.6116	30.6283	30.5827	30.5406	0.415015	0.000689692	1.312	0.383852	0.000349495	1.32681	-0.0311629	0.850028	-0.00219907	non-sig
Reep3	Q99KK1	-	24.4603	24.3016	24.4801	24.7183	NA	24.4892	NA	24.2855	25.2643	25.4753	25.2713	25.0594	NA	NA	NA	NA	0.777527	0.020727	1.30894	0.681312	0.0162573	1.21883	-0.0962153	0.847244	-0.00692667	non-sig
Ctif	E9Q1U6;Q6PEE2;Q6PEE2-2	-	25.0012	25.0943	25.0182	25.5031	25.4926	25.3911	25.3154	25.3041	24.8045	25.0011	NA	NA	NA	NA	NA	NA	-1.13959	0.0712422	-1.30741	-1.33291	0.0147423	-2.44114	-0.19332	0.839669	-0.0146714	non-sig
Col16a1	Q8BLX7;E9Q0X4	-	25.3252	25.1552	25.9343	25.4764	NA	NA	NA	NA	25.4838	NA	NA	NA	NA	NA	NA	NA	-1.00747	0.0507702	-1.30406	0.309525	0.483264	0.0977526	1.317	0.0487895	1.72747	non-sig
Cdk2	P97377-2;P97377	-	28.8407	29.1189	28.9135	29.1164	28.9052	28.8826	28.9813	28.9155	29.4127	29.3031	29.5129	29.4914	29.2224	29.2901	29.4289	29.3909	0.432627	0.00100839	1.29631	0.411925	0.000377213	1.41019	-0.0207021	0.908385	-0.000863899	non-sig
Dnm2	P39054-2;F8WIV5;G3UZZ3	-	26.3054	25.8971	NA	24.8056	26.3861	26.3525	26.4929	26.1029	NA	NA	NA	NA	NA	NA	NA	NA	-1.20846	0.0857812	-1.28895	-2.22325	0.000934204	-6.73547	-1.01479	0.267762	-0.580716	non-sig
Trim30a;Trim30d	P15533;E9PWL0;P15533-2	-	NA	NA	NA	NA	NA	NA	NA	NA	24.7675	24.633	24.7987	24.6441	NA	NA	NA	NA	0.746065	0.0188362	1.28697	0.0369213	0.898127	0.00172283	-0.709144	0.075366	-0.796244	non-sig
Thbs4	B2RTL6;Q9Z1T2	-	NA	24.9838	24.9356	24.9243	NA	NA	NA	NA	NA	NA	NA	NA	NA	25.3893	NA	NA	-1.03288	0.0570444	-1.28468	0.399373	0.38355	0.16621	1.43225	0.0424571	1.96512	non-sig
Ncaph	Q8C156	-	29.2378	29.3894	29.3597	29.3225	29.0351	29.0689	29.0819	28.9982	29.7985	29.5511	29.7633	29.7324	29.3966	29.3943	29.4022	29.2806	0.383968	0.000461921	1.2807	0.322377	0.000560341	1.04822	-0.0615908	0.648867	-0.0115695	non-sig
Trim26	J3QN94;Q99PN3;B8JJ57;B8JJ56;Q99PN3-2	+	24.4214	NA	NA	NA	24.7697	24.439	24.1842	24.6125	24.852	24.3397	24.6444	25.0949	24.6129	NA	24.5256	24.4939	0.851502	0.0325206	1.2669	-0.101076	0.780856	-0.0108585	-0.952578	0.0618952	-1.15104	non-sig
Flot2	Q5SS83;Q60634-3;Q60634-2;Q60634	-	28.6483	28.5083	28.2664	28.4165	28.3464	28.3061	28.1915	28.16	27.9859	27.8995	27.954	27.8525	27.2911	27.5932	27.2516	27.8096	-0.536916	0.00437052	-1.26684	-0.764622	5.91328e-05	-3.23295	-0.227706	0.325573	-0.110973	non-sig
Ss18	Q8BKL1;Q8BJJ6;Q62280	-	NA	NA	NA	NA	NA	NA	NA	NA	NA	25.0109	24.7725	24.9908	NA	NA	NA	NA	0.883861	0.0369164	1.26638	0.55757	0.110568	0.533244	-0.326292	0.572009	-0.0791575	non-sig
Msi2	Q920Q6-3;Q920Q6-2;Q920Q6;B1AT10	-	25.3434	25.4242	25.6551	25.4866	26.5074	26.4238	26.4993	26.6729	26.2958	26.194	25.8484	25.964	26.9763	27.1897	26.8699	26.7091	0.598219	0.00770014	1.26434	0.410398	0.0251068	0.656722	-0.187821	0.519001	-0.0534974	non-sig
Rpl21	Q9CQM8;O09167	-	31.8157	31.5613	31.4779	31.8996	31.0012	31.1435	31.2229	31.2377	31.2914	31.1204	31.0838	31.3599	31.2179	31.2119	31.3746	31.2822	-0.474754	0.00222526	-1.25934	0.120307	0.311139	0.0610014	0.595062	0.00322817	1.48233	non-sig
Fam195b	Q3UGS4	-	27.4081	25.2576	25.0266	25.6884	26.9384	27.459	26.7907	27.0639	26.8979	26.961	26.7953	26.9901	27.287	27.4872	27.5492	27.4125	1.06591	0.0665704	1.25427	0.370984	0.450468	0.128485	-0.694923	0.358904	-0.309256	non-sig
Cdc34	Q8CFI2	-	27.0957	27.3898	27.5252	27.3243	27.2499	27.4177	27.314	27.1805	26.7354	26.8798	26.8236	26.8921	27.1553	27.188	27.3713	27.3618	-0.500993	0.00314756	-1.2535	-0.0214456	0.882611	-0.00116301	0.479547	0.0206477	0.808099	non-sig
Chsy1	Q6ZQ11	-	25.4367	24.5136	24.6035	24.4917	24.808	25.414	25.4343	25.0967	23.0159	23.233	23.455	24.8746	25.196	25.2807	NA	25.1954	-1.11673	0.0757557	-1.25139	-0.327717	0.550176	-0.0850421	0.789011	0.339318	0.370357	non-sig
Sec61b;Gm10320	Q9CQS8;E9PW43	-	29.1259	28.9705	29.199	28.631	28.1138	28.4259	27.9925	28.0934	29.4148	29.516	29.6079	29.6279	28.8642	28.4631	28.7681	28.8214	0.560081	0.0059618	1.24597	0.572793	0.00148011	1.62084	0.0127126	0.965683	0.000192793	non-sig
Uba7	Q9DBK7	+	23.5831	23.2659	NA	23.2971	NA	NA	NA	NA	24.1718	23.6856	24.3172	24.785	NA	NA	NA	NA	0.850964	0.0345985	1.24321	-0.246229	0.471528	-0.080392	-1.09719	0.0356802	-1.58827	non-sig
Gpd1l	Q3ULJ0-2;Q3ULJ0	-	25.5452	25.6605	25.7704	25.0248	25.0705	25.1654	25.1592	25.0734	NA	NA	25.0344	NA	NA	NA	NA	NA	-0.947685	0.0492486	-1.2392	-0.824927	0.041931	-1.13631	0.122758	0.867723	0.00756421	non-sig
Coasy	Q9DBL7	-	25.149	25.5562	26.2562	26.242	25.9447	25.7011	25.4145	25.401	24.8657	24.9395	25.2985	24.8438	25.3866	25.3767	25.7025	25.7274	-0.813956	0.0300473	-1.239	-0.0670409	0.845213	-0.00489625	0.746915	0.114195	0.703858	non-sig
Stx5;Stx5a	Q8K1E0;I1E4X1;Q8K1E0-2;H3BJ02;H3BJE3;H3BKJ7	-	27.1278	26.8509	27.0899	26.8107	27.2048	26.9173	27.103	26.7356	27.4517	27.5593	27.4753	27.4744	26.7614	26.7596	26.6389	26.7979	0.520341	0.00418536	1.23751	-0.250705	0.0772779	-0.278771	-0.771047	0.00199427	-2.08199	non-sig
Fnta	Q541Z2;Q61239	-	27.7056	27.8777	27.8917	27.8615	27.6638	27.7015	27.6919	27.7305	27.3884	27.219	27.3463	27.5417	27.8278	28.1495	27.9469	28.0817	-0.46028	0.00209532	-1.23297	0.304585	0.0103898	0.604112	0.764865	0.00037181	2.62324	non-sig
Trmt44	Q9D2Q2	-	23.0225	22.9923	23.7953	23.1548	22.8833	22.8663	22.6349	22.8679	NA	NA	NA	NA	NA	NA	NA	NA	0.923977	0.047379	1.22373	1.20192	0.0040406	2.87685	0.27794	0.672351	0.0479179	non-sig
Psme2;PSME2b	G3X9V0;Q5SVP3;P97372;E0CZ90	-	30.0953	29.9764	29.933	29.5813	29.4891	29.2422	29.657	29.2771	30.5516	30.537	30.235	30.3568	30.1167	29.9351	29.9958	29.9133	0.523624	0.00477415	1.21539	0.573869	0.000676828	1.81889	0.0502449	0.850333	0.00353778	non-sig
Rbm7	Q14A95;Q9CQT2	-	26.4029	26.8565	26.968	27.0259	26.3072	26.3404	26.3435	26.3576	27.3839	27.2929	27.3459	27.4499	26.5591	26.3952	26.4611	26.7116	0.55484	0.00652281	1.21264	0.194571	0.228353	0.124797	-0.360269	0.145127	-0.301997	non-sig
Psmb8	P28063;G3UZW8	+	24.653	25.2142	24.9077	25.1507	NA	24.7383	24.9687	NA	26.3792	26.8195	25.9465	25.4601	NA	NA	25.9872	25.7309	1.1699	0.0927214	1.2083	0.352148	0.56169	0.0882144	-0.81775	0.372421	-0.350787	non-sig
Gnao1	P18872-2;P18872;D3Z2M7	-	24.8678	25.2128	24.975	25.1628	NA	NA	NA	NA	24.9546	NA	NA	NA	NA	NA	NA	NA	-0.961083	0.0555942	-1.20613	0.16997	0.709517	0.0253318	1.13105	0.078165	1.25206	non-sig
Rprd1b	A0A0R4J195;Q9CSU0-2;Q9CSU0;Q9CSU0-3;F6YB25	-	28.3683	28.2297	28.1714	28.2808	28.3164	28.3423	28.3898	28.3838	28.6646	28.662	28.635	28.7395	28.4486	28.4966	28.6879	28.7581	0.412719	0.00119641	1.20601	0.239719	0.0156027	0.433125	-0.173	0.242651	-0.106398	non-sig
Opa3	Q505D7;A0A0U1RPB1	-	25.0309	NA	24.57	24.8967	24.8089	24.9015	25.0073	24.5771	NA	24.4745	NA	NA	NA	25.2148	NA	NA	-0.917792	0.0489514	-1.20252	-0.218935	0.592565	-0.049756	0.698857	0.244435	0.427586	non-sig
Utp11l	Q9CZJ1	-	27.3027	26.9575	26.9179	26.8274	26.8976	26.9277	26.8125	26.8735	27.5602	27.4815	27.47	27.5876	26.9741	26.8132	27.2947	26.975	0.523483	0.00533939	1.18962	0.136414	0.362936	0.0600454	-0.387069	0.0889537	-0.406746	non-sig
Gpx8	Q9D7B7	-	27.7689	27.4868	27.4824	27.7327	27.8361	28.0632	27.8333	28.0112	27.9528	28.4315	28.0344	28.2204	27.9074	27.9117	27.9325	27.5108	0.542082	0.00644415	1.18761	-0.120313	0.457206	-0.0408931	-0.662395	0.0100233	-1.32412	non-sig
Arl1	Q14AC7;P61211;F8WIB1	-	27.6332	27.6847	27.5856	27.8708	27.7804	27.8245	27.8007	27.8279	28.4178	28.0051	28.3279	28.0325	27.6981	27.9892	27.7276	28.0182	0.502267	0.00437052	1.18508	0.0499094	0.744537	0.00639407	-0.452358	0.0363637	-0.651093	non-sig
Tap2	Q792S7;P36371	+	NA	NA	24.1826	NA	NA	23.9893	23.8764	23.5624	24.5091	24.834	25.1007	24.5369	NA	NA	NA	NA	0.863705	0.0425994	1.18379	0.637837	0.070443	0.734892	-0.225869	0.711238	-0.0334252	non-sig
Timp3	Q54AE5;P39876	-	26.2296	25.6936	25.6357	25.9105	26.7403	NA	26.9642	27.5075	NA	NA	25.7663	NA	26.4063	NA	NA	NA	-1.36468	0.136356	-1.1809	-1.26141	0.0983278	-1.27065	0.103275	0.941032	0.002726	non-sig
mt-Nd4;Mtnd4	Q7JCY6;P03911	-	25.7567	25.723	26.3823	26.8498	25.5438	25.6998	25.7253	25.8908	26.9955	27.0428	26.435	27.4421	25.534	25.6054	25.4191	25.7989	0.800903	0.0336569	1.17967	-0.125562	0.712854	-0.0184575	-0.926465	0.0557855	-1.1613	non-sig
Arhgef7	D3Z0V2;A0A0R4J0X8;Q9ES28-8;Q9ES28-4;Q9ES28-3;Q9ES28-2;Q9ES28-7;Q9ES28;A0A0R4J0C5;Q9ES28-6;Q9ES28-5	-	27.1615	27.0264	27.0304	26.7897	27.365	27.2158	27.3803	27.241	27.432	27.5323	27.6326	27.4126	27.4696	27.7386	27.3984	27.2904	0.500362	0.00445421	1.17647	0.173694	0.208686	0.1182	-0.326669	0.121527	-0.299008	non-sig
Errfi1	Q3TK48;Q99JZ7	-	24.6656	25.1969	25.1266	25.3111	NA	NA	NA	NA	23.9875	24.7302	24.2426	24.2668	NA	NA	NA	NA	-0.768294	0.030264	-1.1671	0.383906	0.188128	0.278541	1.1522	0.014411	2.12155	non-sig
Ensa	P60840-2;P60840;P60840-3	-	26.1695	26.412	25.9561	26.045	26.234	26.2478	26.305	26.3244	26.7745	26.5988	26.7902	26.5992	26.8749	27.0141	27.3234	26.9429	0.544995	0.00724426	1.16629	0.761037	0.000140159	2.93256	0.216042	0.401291	0.0856695	non-sig
Tpm1	P58771-2	-	29.7119	NA	29.6905	29.9653	29.4453	29.2389	29.1688	29.3809	30.0396	NA	NA	NA	NA	NA	NA	29.9693	-2.76834	0.37934	-1.16539	-3.77556	0.131131	-3.33115	-1.00722	0.819986	-0.086816	non-sig
Mrpl51	Q9CPY1	-	25.2528	24.3707	24.5258	24.575	23.6765	NA	23.1377	NA	NA	NA	NA	NA	NA	NA	NA	NA	-0.982036	0.0652047	-1.16442	0.659126	0.136964	0.569086	1.64116	0.02055	2.76895	non-sig
Tmed2	F6V6T4;A2RS53;Q9R0Q3;Q8BPI2	-	28.1363	28.0062	28.1654	28.0678	27.5869	27.301	26.7501	26.922	27.2829	27.6941	26.7794	27.6628	27.4217	26.9512	27.6438	27.1663	-0.739144	0.0267828	-1.16204	0.155744	0.585977	0.0361512	0.894889	0.0363626	1.28805	non-sig
Tnfaip8	D3YWJ5;D3Z325;D3Z312;Q921Z5;J3QNA5;J3QM73	-	25.6851	25.4052	25.4409	25.5756	25.2199	25.584	25.8431	25.5881	26.1322	26.0029	26.3764	26.2122	25.5179	26.1335	25.687	25.9087	0.6542	0.0167528	1.1618	0.253023	0.254066	0.150562	-0.401176	0.242549	-0.246804	non-sig
Tada1	Q99LM9	-	24.5169	24.4087	24.3861	24.4105	24.4464	24.5351	24.5296	24.4206	NA	NA	NA	NA	NA	NA	NA	NA	-0.8564	0.0440671	-1.16118	0.0232852	0.956051	0.000454502	0.879685	0.102815	0.869079	non-sig
Ube2l3	Q561N4;P68037;D3YZS3	-	30.259	30.4055	30.3435	30.2399	29.763	29.9252	29.8175	29.7926	30.556	30.734	30.7576	30.747	30.4959	30.3479	30.4037	30.613	0.386655	0.00103325	1.15447	0.640553	1.68928e-06	3.69746	0.253898	0.062226	0.306209	non-sig
Als2	Q920R0	-	24.0969	24.3487	24.1017	NA	NA	NA	NA	NA	NA	NA	NA	NA	NA	NA	NA	NA	-0.798229	0.0369164	-1.14369	0.0505839	0.885948	0.0026603	0.848813	0.0808772	0.927052	non-sig
Nolc1	E9Q5C9	-	29.4247	29.4712	29.4601	29.5057	29.4392	29.5165	29.5168	29.8073	29.8862	29.8693	29.7998	29.8379	29.6946	29.6642	29.7172	29.7315	0.382885	0.00103325	1.14322	0.131929	0.128404	0.117605	-0.250956	0.0625309	-0.302127	non-sig
Mrps12	E9PUY1;O35680	-	NA	NA	NA	25.2052	NA	NA	NA	NA	25.1425	26.1397	NA	25.8113	NA	NA	NA	NA	1.20274	0.112187	1.14268	0.0971312	0.889437	0.00494249	-1.10561	0.259023	-0.648621	non-sig
Eif4ebp2	Q3UFP6;P70445	-	25.8187	NA	NA	NA	NA	NA	NA	NA	25.3921	25.5635	25.3583	25.513	NA	NA	NA	NA	1.10537	0.0939814	1.13516	-0.0322797	0.961561	-0.000549507	-1.13764	0.178399	-0.851651	non-sig
Polr2k	Q545V5;Q8BFX0;Q63871	-	26.7357	NA	NA	NA	26.4428	26.4495	NA	26.127	NA	27.0436	26.8363	26.7677	27.1776	27.2515	27.0602	27.2681	1.64988	0.20603	1.13193	1.48283	0.16525	1.15936	-0.167056	0.931004	-0.00518681	non-sig
Mapk1ip1l	Q8BH93	-	26.2872	26.3139	25.6812	26.1656	26.3088	26.2052	26.4261	26.3579	26.6178	26.541	26.8811	26.738	26.4732	26.5936	26.6854	26.8069	0.582499	0.0115485	1.12858	0.315253	0.0882784	0.332322	-0.267247	0.358999	-0.1189	non-sig
Cdkn2b	Q549R4;P55271	-	25.1367	25.2968	25.3147	25.2242	24.4887	24.7483	24.3589	NA	25.8745	26.0665	25.8882	25.9256	NA	NA	25.0386	NA	0.69564	0.024085	1.12572	0.289492	0.250483	0.174048	-0.406148	0.302839	-0.210705	non-sig
Lrp1	A0A0R4J0I9;Q91ZX7	-	31.4791	31.5085	31.6031	31.5457	31.4572	31.3359	31.3468	31.3611	31.1998	31.2119	31.2748	31.2188	30.8547	30.8815	30.8877	30.9783	-0.307791	0.000227452	-1.12132	-0.474715	6.00859e-07	-2.95331	-0.166924	0.0689569	-0.193869	non-sig
Smad3	Q8BUN5;A2CG44	-	26.0147	25.4531	25.2019	25.3081	NA	NA	NA	NA	24.7371	25.0326	NA	NA	NA	NA	NA	NA	-0.754589	0.0332012	-1.11592	0.0729081	0.821817	0.00621357	0.827497	0.0667582	0.97272	non-sig
Alkbh5	Q3TSG4	-	25.4138	25.3187	25.3483	24.9369	25.1399	24.6946	25.0041	24.5415	25.3133	24.5182	23.9406	NA	25.2872	25.2023	26.1152	NA	-0.943052	0.0656055	-1.11569	0.595044	0.162946	0.468869	1.5381	0.0233579	2.50951	non-sig
Fars2	Q99M01;G3X9Q4	-	23.729	23.2435	23.8503	23.6412	NA	NA	NA	NA	NA	NA	NA	NA	NA	NA	NA	NA	0.718141	0.0292848	1.10117	0.514153	0.0591465	0.631416	-0.203989	0.655025	-0.0374813	non-sig
Lactb	B2RWI2;Q9EP89	-	NA	24.5863	25.0784	25.1296	25.5417	25.609	26.1132	25.7921	26.1146	25.1465	25.8067	25.6733	24.7211	25.7984	26.3911	26.6129	0.9887	0.077209	1.09976	0.116855	0.821817	0.00995895	-0.871844	0.227651	-0.56036	non-sig
Fanca	Q9JL70;F7CK17;D3Z6Y5	-	25.3559	25.1168	25.2669	25.3296	NA	NA	NA	NA	NA	NA	NA	NA	NA	NA	NA	NA	-1.09182	0.100355	-1.09014	0.2546	0.671812	0.0439826	1.34642	0.113046	1.27472	non-sig
Gne	Q3TCI8;Q3UW64;Q91WG8;G3UX23;G3UYD5;G3UZ98	-	27.1136	26.8526	27.0256	26.9264	27.4367	27.5949	27.281	27.319	26.4322	26.5822	26.5146	26.4662	27.5122	27.7041	27.3793	27.2905	-0.480747	0.00557266	-1.08357	0.0636377	0.667386	0.0111762	0.544385	0.0138114	1.01243	non-sig
Tor1aip1	Q921T2-2;Q921T2;Q921T2-3;E9PWW2	+	29.3093	29.2907	29.3354	29.266	28.5482	28.6841	28.7188	28.9166	29.708	29.7108	29.6736	29.8444	28.4901	28.6845	28.7367	28.3608	0.433847	0.00322602	1.08086	-0.148944	0.187483	-0.108288	-0.582791	0.00287848	-1.48078	non-sig
Lgals8	Q542M5;A8DIL0;Q9JL15;Q8C6H0	+	25.6734	25.0214	25.0693	24.8777	25.6497	25.9436	26.2384	25.7939	25.8263	25.9461	25.9118	25.9189	25.0007	25.7731	26.0295	25.7526	0.740304	0.0347189	1.08043	-0.267434	0.361792	-0.118083	-1.00774	0.0275741	-1.57157	non-sig
Timm50	Q9D880	-	28.768	28.8626	28.5815	28.8087	28.451	28.5159	28.5529	28.4835	29.0755	29.093	29.1371	29.1823	28.4687	28.4586	28.5193	28.5691	0.366818	0.00115557	1.07742	0.0030989	0.974002	3.54521e-05	-0.363719	0.00868291	-0.749746	non-sig
Ndufv1	D3YUM1;Q91YT0;D3Z1U9	-	29.4181	29.2559	29.233	29.3544	28.9224	28.9648	28.8777	28.8222	28.8458	28.9101	28.9131	28.7879	28.903	29.0054	28.8976	28.4615	-0.451114	0.00415171	-1.07445	-0.0798746	0.53073	-0.0219756	0.37124	0.0516652	0.477712	non-sig
Ttc21b	E9PVK4;Q0HA38	-	24.7107	24.059	24.7332	24.5228	24.162	NA	24.199	24.1596	NA	NA	NA	NA	NA	NA	23.5901	NA	-0.818642	0.0487132	-1.07435	-0.0380486	0.924384	-0.00129927	0.780593	0.13938	0.668032	non-sig
Pcbp4	A0A0R4J044;P57724;A0A087WRH3;A0A087WSI1	-	27.5242	27.2859	27.1084	27.3699	26.2861	26.0118	26.1814	26.2723	26.5648	26.6036	26.7987	26.6193	NA	NA	NA	NA	-0.675479	0.0264228	-1.06592	-1.8942	1.05409e-06	-11.3219	-1.21872	0.00383484	-2.94473	non-sig
Atg16l1	Q8C0J2-2;Q8C0J2-5;Q8C0J2;Q8C0J2-3;Q8C0J2-4	-	25.8317	26.0082	25.8522	25.5437	26.0195	25.9636	25.9699	25.7279	26.0912	26.4825	26.3807	26.5025	26.2271	26.1928	26.3606	26.289	0.555223	0.0121981	1.06254	0.347151	0.0523381	0.444764	-0.208072	0.46709	-0.0687885	non-sig
Rrn3	B2RS91	-	23.3124	23.5015	23.6682	NA	NA	NA	NA	NA	NA	NA	NA	NA	NA	NA	NA	NA	1.02392	0.0926775	1.05774	0.379812	0.467707	0.125348	-0.644109	0.428407	-0.237125	non-sig
Lgalsl	Q8VED9	-	25.299	25.2436	26.084	NA	26.8774	26.5185	26.5077	26.2767	26.8443	25.4441	26.3921	25.96	27.665	27.1596	26.2869	26.7287	1.14265	0.119356	1.05484	0.414995	0.506953	0.122437	-0.727651	0.454085	-0.249485	non-sig
Myl9	Q9CQ19	-	29.5953	29.3175	29.359	29.4948	29.6309	29.7373	29.4645	29.6774	29.0767	29.023	29.141	28.8363	29.413	29.3603	29.4965	29.2615	-0.422443	0.00318923	-1.05455	-0.244719	0.0287505	-0.377199	0.177724	0.30141	0.092566	non-sig
Trex1	Q91XB0;D3YUE0	-	24.637	24.8842	24.5141	24.886	24.2664	24.2243	NA	NA	25.4658	25.6117	25.4548	25.1212	NA	NA	NA	NA	0.683024	0.0288178	1.05209	0.287568	0.264137	0.166263	-0.395456	0.327306	-0.191814	non-sig
Ptges2	Q8BWM0	-	26.5193	26.605	27.0181	26.8138	26.448	26.3304	26.3418	26.3409	26.0442	26.078	26.3392	26.0906	25.7356	26.0647	26.4964	26.346	-0.60104	0.0178599	-1.05069	-0.204607	0.325579	-0.0997139	0.396433	0.211959	0.267096	non-sig
Cars	Q9ER72;Q9ER72-2	-	31.6706	31.6701	31.6192	31.736	31.1455	31.1586	31.1876	31.1205	31.4064	31.3721	31.2979	31.4522	31.4581	31.4298	31.3918	31.3875	-0.291826	0.000251773	-1.05028	0.263734	0.000163069	0.998926	0.55556	1.15183e-05	2.74369	non-sig
Hmces	Q8R1M0	-	25.4568	26.2939	25.9096	25.7829	24.6765	24.7651	NA	NA	25.3645	25.1348	24.8322	24.925	24.7376	24.7726	24.3783	24.2882	-0.79665	0.0484285	-1.04751	0.275756	0.420475	0.103756	1.07241	0.0408704	1.48913	non-sig
Nisch	Q80TM9;Q80TM9-3;Q80TM9-2;Q80TM9-6	-	28.7676	28.6314	28.6846	28.6504	28.4159	28.1831	28.2171	28.0554	28.4244	28.2401	28.2034	28.212	27.7228	27.627	27.6771	27.8188	-0.413566	0.00295128	-1.04632	-0.506471	0.000126711	-1.97381	-0.092904	0.601031	-0.0205413	non-sig
Cdkn2c	Q60772	-	25.4362	NA	NA	25.6283	NA	NA	NA	25.772	25.3785	25.9071	25.9715	25.646	25.5798	25.7924	26.1288	26.0139	1.15282	0.123948	1.04533	1.37704	0.0307933	2.08145	0.22422	0.843374	0.0165878	non-sig
Mtmr3	B1ATD5;B1ATD4;R4GML8;Q8K296;M0QW74;Q8K296-2	-	NA	NA	NA	NA	NA	24.6476	24.6821	24.6813	NA	25.1108	NA	24.9474	NA	NA	NA	NA	0.97166	0.0875243	1.02789	-0.443236	0.357961	-0.197756	-1.4149	0.0558238	-1.77312	non-sig
Gabarapl1;Gabarap	Q8R3R8;B1AR50;Q9DCD6	-	26.2279	26.2942	26.3886	26.111	26.4657	26.5999	NA	NA	NA	26.2975	NA	NA	NA	NA	26.4086	26.8409	-1.53102	0.213776	-1.02584	-0.0492221	0.967345	-0.000709705	1.48179	0.350944	0.673864	non-sig
Ubfd1	Q78JW9	-	29.3124	29.3016	29.2965	29.1738	28.6456	28.677	28.4751	28.3583	28.7478	29.0043	28.8693	28.8049	28.6734	28.7307	28.7327	28.9419	-0.414438	0.00338852	-1.02366	0.230671	0.0369833	0.330319	0.645109	0.00102006	1.92976	non-sig
Golga4	Q91VW5	-	25.8962	25.7454	26.0106	25.8919	26.2479	26.3717	26.2483	26.6713	NA	25.8943	25.8009	NA	NA	NA	25.7938	NA	-1.15498	0.130074	-1.0231	-1.57765	0.0169464	-2.7939	-0.422668	0.699405	-0.0656283	non-sig
Ndufa11	G5E814;Q9D8B4	-	25.2639	25.3083	25.3889	25.371	NA	NA	NA	NA	NA	NA	25.6329	NA	NA	NA	NA	NA	-0.917115	0.0766492	-1.02303	-0.202934	0.665081	-0.0359448	0.714181	0.292193	0.381608	non-sig
Alcam	E9Q4G8;E9Q3Q6;Q54AJ5;Q61490	-	27.1009	27.3108	27.1812	26.9764	25.8094	25.5814	25.425	25.4907	26.6956	26.3749	26.4512	26.0682	NA	NA	25.2626	25.0026	-0.744838	0.0425994	-1.02087	-0.749648	0.0168217	-1.32997	-0.00481015	0.99325	-1.41484e-05	non-sig
Mavs	Q8VCF0	-	27.1496	27.208	27.1814	27.4291	26.4434	26.5206	26.6873	26.5443	26.6543	26.7188	26.604	26.7475	26.4721	26.2211	25.9673	25.6641	-0.560848	0.0153518	-1.01729	-0.467751	0.0152977	-0.849143	0.0930972	0.778255	0.0101362	non-sig
Rpl15;Gm10020	Q5M8Q0;E9QAZ2;Q9CZM2	-	32.5424	32.5989	32.5192	32.4686	32.7592	33.0034	32.7906	32.9958	32.7839	32.9484	32.9144	32.896	33.0143	33.0943	32.8909	32.9049	0.3534	0.00132419	1.0171	0.0888713	0.28597	0.0483176	-0.264528	0.0409702	-0.367041	non-sig
Cpped1	Q8BFS6;D3Z7F7;Q8BFS6-3;Q8BFS6-4;Q8BFS6-2	-	25.5541	25.7949	25.7735	25.6041	25.9986	25.2423	25.3925	25.4892	25.4803	24.9754	NA	NA	25.734	NA	25.989	26.0571	-0.964966	0.0883889	-1.01669	-0.0193448	0.971013	-0.000247127	0.945621	0.194847	0.67168	non-sig
Gabpa	Q00422	-	27.4969	27.3599	27.3416	27.2989	27.7741	27.6687	27.6978	27.7514	26.8742	26.8627	26.9449	26.8112	26.9498	26.7615	27.4565	27.2276	-0.501066	0.00935365	-1.01667	-0.624151	0.000537511	-2.04073	-0.123085	0.635909	-0.0241992	non-sig
Kdelc2	G5E897	-	26.3796	26.4634	26.4765	26.623	27.18	27.1936	26.9846	27.1616	27.1782	26.8478	26.9895	26.8338	27.3652	27.1494	26.9897	27.0593	0.476665	0.00737098	1.01648	0.0109505	0.948667	0.000250615	-0.465715	0.036108	-0.671746	non-sig
Rpl28	Q5M9J8;P41105	-	31.4313	31.3777	31.3725	31.2044	31.251	31.5606	31.3285	31.4248	31.8993	31.6314	31.7956	31.684	31.4589	31.5992	31.7377	31.4668	0.406073	0.00322602	1.01166	0.174436	0.0997259	0.174644	-0.231637	0.153604	-0.188459	non-sig
Ebna1bp2	Q9D903;A2ACZ1	-	28.5379	28.5125	28.6375	28.5012	28.2915	28.2606	28.4764	28.7246	28.8425	29.1028	28.9724	28.9824	28.5527	28.6447	28.5296	28.5342	0.42776	0.00442594	1.00694	0.127052	0.283008	0.0696502	-0.300707	0.0962901	-0.305644	non-sig
Nfu1	A0A0N4SUH8;Q9QZ23	-	28.0084	28.2576	28.2294	28.3353	28.2509	28.0793	28.0714	27.9342	27.4339	27.5653	27.495	27.7535	27.1418	26.9812	27.8899	28.0143	-0.645778	0.0281339	-1.00145	-0.577152	0.0197744	-0.983408	0.0686252	0.876105	0.00394211	non-sig
Tacc2	A0A140LIJ2;Q9JJG0-3;A0A140LIQ1;A0A140LIQ6;E9QL08;E9Q9Z4;Q9JJG0-4;A0A140LJ29;Q9JJG0-2;Q9JJG0	-	26.7544	26.6671	26.9973	26.6109	27.3687	27.287	27.4325	27.2725	27.0939	27.1944	27.2474	27.2258	27.4892	27.3417	27.5114	27.3769	0.432922	0.0048697	1.00113	0.0896581	0.471528	0.0292727	-0.343264	0.0664279	-0.404245	non-sig
	A0A0R4J099;Q3UY34	-	24.8464	24.5248	24.942	24.3966	25.1998	25.1397	24.8594	25.2263	25.3766	25.4281	25.3626	25.0863	24.6882	24.5606	25.0054	24.6743	0.635942	0.0272471	0.995047	-0.374165	0.111548	-0.356407	-1.01011	0.00890756	-2.07096	non-sig
Trnau1ap	Q80VC6;A2CEQ6	-	24.8258	NA	25.1084	NA	25.0231	25.0062	25.0858	24.9611	25.769	24.9703	25.1886	25.2647	NA	NA	NA	NA	0.750724	0.0472715	0.99501	-0.632039	0.0461179	-0.844487	-1.38276	0.00762035	-2.92873	non-sig
Plekha2	Q9ERS5;F8WIK5	-	25.3215	NA	NA	25.2304	NA	NA	NA	NA	25.557	25.3508	25.4036	25.3868	NA	NA	NA	NA	1.08434	0.12093	0.994841	-0.196831	0.761187	-0.0233262	-1.28117	0.150471	-1.05382	non-sig
Pex19	Q8VCI5;Q8VCI5-2	-	27.3675	27.5264	27.4601	27.7967	27.7033	27.7455	27.7364	27.7318	26.9557	27.0891	27.1936	27.0269	27.7603	27.8843	27.3976	27.7434	-0.471358	0.007878	-0.991542	-0.0328629	0.833899	-0.00259244	0.438495	0.0472458	0.581286	non-sig
Pole3	A0A0R4J091;Q9JKP7;D6RDT4	-	27.2236	27.2393	27.1012	27.1595	27.29	27.344	27.4845	27.2901	27.4188	27.6921	27.5956	27.6592	27.7823	27.7519	27.5502	27.6771	0.410515	0.00392727	0.987661	0.338216	0.00456435	0.791636	-0.0722985	0.706267	-0.0109193	non-sig
Ext2	P70428;V9GX32;E9Q1M5;A2AIG3	-	25.9897	26.118	25.8343	25.675	24.9316	25.396	25.4041	25.2755	25.3934	25.0349	25.3364	25.1943	NA	NA	NA	NA	-0.66448	0.0326723	-0.987297	-1.09112	0.000352517	-3.76746	-0.426645	0.286908	-0.231351	non-sig
Prkacb	P68181-2;P68181-3;P68181;P68181-4	-	28.7934	28.8686	28.8476	28.8974	28.7344	28.6271	28.6747	28.535	29.2863	29.2249	29.4765	29.3615	29.4835	29.264	28.7708	28.9804	0.485549	0.0092614	0.987277	0.481889	0.0030613	1.21151	-0.00365951	0.989957	-1.60425e-05	non-sig
Eri3	Q8C460-2;Q8C460;A0A0R4J1R9;Q8C460-3	-	24.9335	24.7672	24.7639	NA	NA	NA	NA	24.3161	NA	NA	NA	NA	NA	NA	NA	NA	-1.00463	0.105694	-0.980471	0.494827	0.344995	0.228703	1.49946	0.0623465	1.80713	non-sig
Ephb3	P54754	-	25.2729	24.7894	24.3764	24.7127	NA	24.3682	23.5095	NA	NA	24.7757	NA	NA	NA	NA	NA	NA	-0.874166	0.0759495	-0.978607	0.217856	0.619513	0.045303	1.09202	0.0848286	1.17006	non-sig
Rbm22	Q8BHS3	-	28.0777	28.2781	28.1135	28.1626	27.9028	27.8227	27.8727	27.7481	28.4622	28.7702	28.4601	28.5405	27.5334	27.6398	27.745	27.5408	0.400292	0.00388279	0.965047	-0.221816	0.0420881	-0.305184	-0.622108	0.00125159	-1.80569	non-sig
Cops5	O35864	-	29.0087	29.3192	29.3863	29.2127	29.3665	29.1276	29.3918	29.2994	29.582	29.5867	29.7285	29.6263	29.1759	29.294	29.3272	29.3794	0.399174	0.00387143	0.96286	-0.00223393	0.985422	-1.42478e-05	-0.401408	0.0195798	-0.685683	non-sig
Asb6	Q91ZU1	-	NA	24.8194	24.359	24.4935	NA	NA	24.5437	NA	23.8948	NA	NA	NA	NA	NA	NA	NA	-0.792315	0.0609756	-0.96254	0.0828564	0.832648	0.00659028	0.875172	0.105242	0.855752	non-sig
Mrpl10	Q3TBW2;A2A715	-	24.487	24.2391	24.3625	24.5512	24.1893	NA	NA	NA	25.1546	25.2393	24.9253	24.8813	NA	NA	NA	NA	0.640197	0.0314761	0.961588	0.0215724	0.941575	0.000564017	-0.618625	0.0998036	-0.619153	non-sig
Camk1	Q3UY68;Q91YS8;D3Z368	-	27.4297	27.3001	27.3595	27.3004	27.3084	27.5927	27.4478	27.5571	27.866	27.6223	27.7856	27.7503	27.7571	27.8635	27.6168	27.6266	0.408633	0.0046417	0.953473	0.239489	0.0375206	0.341446	-0.169145	0.343895	-0.0784111	non-sig
Sipa1	E9Q0Y4;P46062	-	27.2261	27.2799	27.1115	26.961	26.9123	27.064	26.9372	26.8516	27.4934	27.5394	27.5511	27.7588	26.9527	27.0883	27.278	27.0538	0.441044	0.00697387	0.951124	0.151927	0.242404	0.0935048	-0.289118	0.145233	-0.242262	non-sig
Tbl2	Q9R099	-	26.9459	26.6167	26.6296	26.7535	27.0493	26.3579	26.9167	26.9214	26.2712	26.2167	26.1309	26.0532	26.305	26.8215	26.6877	26.8046	-0.56843	0.0212926	-0.950284	-0.156606	0.447042	-0.0547576	0.411824	0.182375	0.304352	non-sig
Prmt1	Q9JIF0-2;Q9JIF0-3;Q9JIF0;A0A171KXD3;A0A140LJ70;A0A140LHF7;A0A140LJF4	-	32.2836	32.18	32.163	32.3676	31.6142	31.4955	31.4922	31.4929	31.8531	31.951	31.9741	31.8452	31.5098	31.6407	31.7444	31.779	-0.342723	0.00169794	-0.949369	0.144746	0.0794464	0.15921	0.487469	0.00102381	1.45742	non-sig
Thbs1	Q80YQ1	-	30.8454	31.161	31.2417	31.2571	33.0981	33.1834	33.1316	33.1018	31.4572	31.589	31.5686	31.4131	33.3225	33.3692	33.3229	33.4938	0.38065	0.00323117	0.948063	0.248391	0.0159135	0.446664	-0.132259	0.404003	-0.0520593	non-sig
G3bp2	P97379	-	30.0719	29.7523	29.6031	29.6758	29.6196	29.8058	29.8231	29.7271	30.1971	30.2024	30.3032	30.1169	29.8673	29.6628	29.5887	29.5124	0.42916	0.00623035	0.946508	-0.0861019	0.501155	-0.025833	-0.515262	0.010811	-1.01307	non-sig
Tmem11	E9Q933;Q8BK08	-	26.5656	26.5361	26.5465	26.811	27.2778	27.0797	26.7806	26.9482	27.4876	27.0832	27.1722	26.9745	27.386	27.466	27.998	27.3479	0.564565	0.0210721	0.946375	0.527922	0.0114747	1.02431	-0.0366423	0.919711	-0.0013319	non-sig
Stam2	O88811;O88811-2	-	29.4412	29.4929	29.3671	29.2688	29.586	29.55	29.8158	29.6578	29.5886	29.7888	29.8882	29.8218	29.8235	29.8545	29.9403	29.9705	0.379367	0.00331608	0.940593	0.244776	0.0171802	0.432022	-0.134591	0.394697	-0.0543395	non-sig
Tspan31;Tspan13	Q9CQ88;Q9D8C2	-	NA	NA	NA	NA	24.333	24.487	24.2683	24.0062	NA	24.5042	24.7568	24.5413	NA	NA	NA	NA	0.908424	0.0938208	0.933588	-0.147101	0.769209	-0.0167629	-1.05552	0.126274	-0.948587	non-sig
Atad3	Q925I1;Q925I1-2	-	28.7969	28.8775	28.7495	28.8174	28.7214	28.8333	28.6844	28.6664	29.2172	29.2794	29.0924	29.1721	28.2073	28.3166	28.5881	28.4327	0.379946	0.00351347	0.932489	-0.340225	0.00223336	-0.901951	-0.720172	0.000220909	-2.63279	non-sig
Ccdc43	E9Q2S9;Q9CR29;Q9CR29-2	-	25.1178	25.3098	NA	25.1316	24.9244	25.418	25.2176	25.4652	25.7006	25.6443	25.5075	25.596	25.2761	25.6334	25.158	25.4774	0.819379	0.0729675	0.931528	0.129911	0.759645	0.0155099	-0.689468	0.243054	-0.423539	non-sig
Fat4	Q2PZL6	-	25.1872	25.123	25.3221	25.3993	27.4619	26.905	26.951	26.4371	25.1561	24.6482	NA	NA	26.2412	26.9123	26.1951	25.8654	-0.790388	0.0663403	-0.931252	-0.635249	0.0775928	-0.705239	0.155139	0.809568	0.0142335	non-sig
Pfdn6	Q792E4;Q03958;G3UYF9	-	29.2407	29.1445	28.6834	28.9	29.2744	28.9946	29.3322	29.2382	29.3961	29.4149	29.5503	29.439	29.9221	29.6655	29.6491	29.7644	0.457938	0.0092614	0.931136	0.540437	0.000807727	1.67143	0.0824994	0.736078	0.0109787	non-sig
Nat2	Q78ZC4;P50295	-	25.6349	NA	NA	NA	24.4979	NA	24.7735	NA	25.2223	25.294	25.4558	25.0218	NA	NA	NA	25.7024	1.14743	0.154929	0.929262	0.598034	0.378771	0.252145	-0.549392	0.626632	-0.111519	non-sig
Serpine1	G5E899;P22777	-	29.2177	29.2806	29.1166	29.1358	30.6489	30.6135	30.5514	30.5558	29.424	29.7212	29.6046	29.5128	30.7397	30.4623	30.4356	30.675	0.378	0.00352098	0.92736	-0.014272	0.898154	-0.000665778	-0.392272	0.0152703	-0.712425	non-sig
Isoc1	Q91V64	+	26.8608	27.1361	27.2039	27.1613	26.8891	27.0249	27.2175	27.0097	27.6529	27.4394	27.6795	27.7098	27.5654	26.9077	27.5778	27.1613	0.529878	0.0178599	0.926292	0.267735	0.14093	0.227842	-0.262143	0.360532	-0.116144	non-sig
Ube2b	A2RSE4;P63147	-	26.3097	NA	NA	NA	NA	24.6944	24.7271	NA	25.3102	25.4659	25.4059	25.2766	NA	NA	NA	NA	1.17878	0.163825	0.926074	0.214459	0.782758	0.0228126	-0.964322	0.387739	-0.396781	non-sig
Scaf4	Q6PFF0;Q7TSH6	-	25.1595	24.9531	24.7734	25.2729	24.4357	24.4455	24.3955	24.4668	24.6837	24.6353	NA	NA	NA	24.7203	NA	NA	-0.804167	0.0717281	-0.920217	-0.277947	0.467707	-0.0917296	0.52622	0.370447	0.226945	non-sig
Hsd17b11	Q9EQ06;Q9EQ06-2	-	26.951	26.8997	26.7558	26.8249	27.6536	27.5916	27.3173	27.2104	27.2481	27.3843	27.3463	27.4799	27.0683	27.0483	26.6529	27.2815	0.506774	0.0152983	0.919976	-0.430445	0.0135876	-0.803579	-0.93722	0.00163	-2.61279	non-sig
Ccnb1	Q3TQW9;P24860;G3UY65;Q68EM3	-	27.1531	26.8055	27.0616	26.8579	26.2863	25.8156	26.1772	25.9609	26.6469	26.6388	26.2986	26.0675	25.629	25.5334	25.4296	25.5369	-0.556572	0.0224245	-0.917941	-0.52775	0.0113812	-1.02585	0.0288218	0.937647	0.00080587	non-sig
Ndufaf4	Q9D1H6	-	24.3966	24.4343	24.5048	24.1095	NA	22.592	23.3886	23.7217	23.087	NA	23.4875	23.2512	NA	NA	23.8018	NA	-0.917082	0.101412	-0.911497	0.536019	0.252091	0.320777	1.4531	0.0466573	1.93419	non-sig
Pdhx	Q8BKZ9	-	26.5568	26.6151	26.1951	26.332	27.1826	26.7349	26.864	26.8347	26.7056	27.0879	27.136	27.099	26.4996	27.2307	26.7878	26.5192	0.582387	0.0272623	0.911109	-0.144735	0.517561	-0.0413999	-0.727123	0.0323525	-1.08348	non-sig
Oard1	Q8R5F3	-	NA	24.9205	24.9185	24.8799	NA	25.0238	NA	25.14	NA	NA	NA	NA	NA	NA	NA	NA	-0.830845	0.0803514	-0.909781	-0.729172	0.0672729	-0.854706	0.101673	0.889852	0.005153	non-sig
Scrn1	Q9CZC8;A0A0N4SWD0	-	23.6362	NA	NA	NA	25.3102	25.4328	25.506	25.681	24.1705	24.0406	24.0994	24.0436	25.6608	25.8786	26.2134	26.5737	0.723309	0.0556662	0.907325	0.59912	0.0580148	0.740789	-0.124189	0.82736	-0.0102214	non-sig
Csnk2a1	Q60737	-	29.9636	29.9335	29.6166	29.6669	29.6707	29.7148	30.0394	29.8945	30.1895	30.2671	30.2466	30.346	29.5484	29.54	29.8685	30.0164	0.467152	0.0114239	0.907296	-0.0865498	0.577628	-0.0206293	-0.553702	0.0195798	-0.945829	non-sig
Lrrk2	Q5S006	-	25.2697	25.0873	25.2865	NA	NA	NA	NA	25.3393	NA	NA	NA	NA	NA	NA	NA	NA	-0.996324	0.122854	-0.907262	0.205266	0.730776	0.0279605	1.20159	0.144991	1.00772	non-sig
Adprh	Q3U5N4;P54923	-	28.7613	28.6867	28.7007	28.3376	28.9591	29.2378	29.2807	29.2605	29.4076	29.0287	29.0488	28.9198	29.6578	29.377	29.301	29.3573	0.479629	0.0128888	0.906397	0.238759	0.122296	0.217888	-0.24087	0.322168	-0.118488	non-sig
Ube2m	P61082;F7CDT0;F6WMC0;G5E919	-	29.3366	29.1356	29.2336	29.1713	29.6737	29.4138	29.4352	29.9705	29.639	29.695	29.6316	29.6096	30.0065	29.9847	30.136	29.9611	0.424561	0.00742428	0.904036	0.398804	0.00361537	0.973817	-0.0257571	0.911943	-0.00103112	non-sig
Hist1h1b	P43276	-	32.6793	32.7341	32.649	32.8305	33.2717	33.4578	33.4022	33.1215	32.9285	33.3235	33.0232	33.1482	33.2707	33.2821	33.1622	33.2366	0.382615	0.00437052	0.902768	-0.0753799	0.485515	-0.023654	-0.457995	0.00806715	-0.958712	non-sig
Psmf1	A2AU35;Q8BHL8	-	NA	NA	NA	27.4916	NA	NA	NA	NA	26.3161	25.9974	25.8808	25.9988	25.6469	25.6689	25.9559	25.783	1.30152	0.203308	0.900452	1.99938	0.021431	3.33689	0.697861	0.620485	0.144645	non-sig
Rdh11	Q9R1R8;Q9QYF1	-	27.4062	27.6314	27.6869	27.8601	28.1635	27.6872	28.2405	27.9486	28.1115	28.4253	27.937	28.1183	27.9613	27.8332	27.8271	28.0441	0.501841	0.0162578	0.897763	-0.0935442	0.600895	-0.0206921	-0.595385	0.0261121	-0.942589	non-sig
P4ha2	Q60716-2;Q5SX75;Q60716	-	30.8101	30.7442	30.7142	30.8446	31.1719	31.1401	31.1648	31.0992	30.4728	30.475	30.4954	30.5469	31.1782	31.0666	31.1301	31.2118	-0.280742	0.000634401	-0.897711	0.00267973	0.969661	3.58556e-05	0.283422	0.0051469	0.648598	non-sig
Iscu	D3Z7W0;Q9D7P6;D3Z0K9	-	25.142	26.2099	25.7564	25.9404	25.7438	25.64	25.5099	25.5982	25.5321	24.8962	24.9115	25.038	25.9454	25.6718	25.858	26.0942	-0.667701	0.0453343	-0.897105	0.269384	0.334753	0.128032	0.937084	0.0315359	1.40675	non-sig
Gnpat	Q545P6;P98192;Q05DV2	-	24.3873	25.1162	25.0366	25.0245	NA	NA	NA	NA	NA	NA	24.7282	NA	NA	NA	NA	NA	-0.83652	0.0847248	-0.89674	0.440134	0.279544	0.243636	1.27665	0.0438817	1.73333	non-sig
Mrps7	Q80X85	-	26.9152	26.7511	26.6767	27.062	26.2478	26.5995	26.6081	26.6907	26.5939	26.1394	26.1971	26.3687	27.0257	26.8053	26.6221	26.6302	-0.526493	0.0200723	-0.89367	0.234315	0.203409	0.162059	0.760808	0.0111066	1.48694	non-sig
Pdcd4	Q61823	-	25.591	25.8917	25.4055	25.511	25.581	25.1357	25.4428	25.4311	24.9931	25.0494	24.9061	24.9038	NA	NA	24.0346	23.7883	-0.636678	0.0397076	-0.892067	-1.28669	7.71164e-05	-5.29199	-0.650016	0.0973538	-0.657587	non-sig
Pfdn1	Q9CQF7;Q9CWM4	-	29.0494	28.7946	28.6379	28.7045	29.2004	29.0484	29.191	28.8794	29.1917	29.3507	29.2013	29.1158	29.1318	29.2523	29.345	29.1112	0.418261	0.0074335	0.890397	0.130295	0.298435	0.0684246	-0.287966	0.129411	-0.255722	non-sig
Pola1	P33609	-	28.6671	28.6798	28.7021	28.749	28.2149	28.2236	28.304	28.2792	28.3777	28.1561	28.4272	28.3436	27.6779	27.9736	27.9856	27.8381	-0.373341	0.00415171	-0.889213	-0.38663	0.000862148	-1.18479	-0.0132888	0.94298	-0.000338833	non-sig
	Q9D7E4	-	NA	NA	24.9182	NA	NA	NA	NA	25.109	25.2029	24.7132	25.0994	25.1422	NA	25.2581	NA	NA	0.873266	0.0960642	0.888495	0.157153	0.746564	0.0199479	-0.716113	0.296366	-0.378231	non-sig
Hsdl1	Q8BTX9	-	24.8055	24.4932	25.2701	24.5309	24.5133	24.2249	NA	25.173	25.3039	25.7176	25.5398	25.366	NA	NA	NA	NA	0.706883	0.0555484	0.887371	-0.434934	0.155294	-0.351795	-1.14182	0.0199186	-1.94194	non-sig
Swap70	Q6A028	-	28.7136	28.5806	28.5398	28.8392	29.5084	29.3736	29.6354	29.736	29.2843	29.0465	29.0147	28.9662	29.6627	29.8229	29.6361	29.7873	0.409621	0.00689413	0.885405	0.163861	0.172432	0.125088	-0.24576	0.183089	-0.181208	non-sig
Gclm	Q4FJZ6;O09172;H3BJA3;A0A0G2JDI4	-	28.1539	28.1864	27.9218	28.1626	28.1734	28.6576	28.2197	28.8296	28.5645	28.4891	28.6446	28.6686	28.1543	28.0587	28.2703	28.2599	0.485526	0.0153518	0.880668	-0.284263	0.0780713	-0.314823	-0.769789	0.00452754	-1.80449	non-sig
Oxct1	Q9D0K2;Q3UJQ9	-	30.4026	30.4747	30.6809	30.6254	30.6099	30.5556	30.7146	30.7129	30.2578	30.2687	30.0349	30.2227	30.8202	30.7079	30.7614	30.7281	-0.349868	0.00304566	-0.88038	0.106146	0.240984	0.0655997	0.456015	0.00322817	1.13595	non-sig
Hmbs	P22907-2;P22907	-	27.6335	27.4267	27.3566	27.7474	27.9119	27.9979	27.8471	28.22	28.5156	27.6703	28.1147	27.9618	28.0292	28.1122	28.1093	28.0582	0.524539	0.0210721	0.87928	0.0830354	0.67919	0.0139507	-0.441504	0.11894	-0.408246	non-sig
Myd88	P22366-2;P22366	+	25.9555	26.0772	26.3818	26.0649	26.0231	25.7928	25.7877	25.6729	26.4985	26.6935	26.7294	26.515	26.2064	26.2837	26.104	26.2101	0.489263	0.0160645	0.877803	0.381933	0.0234492	0.622502	-0.10733	0.706267	-0.0162102	non-sig
Farp1	F8VPU2	-	30.8757	30.8748	30.912	30.9523	31.0204	30.9163	30.9945	30.9525	30.4546	30.6777	30.615	30.6714	30.7173	30.7425	30.6502	30.6525	-0.299006	0.00117355	-0.876235	-0.280274	0.000515859	-0.921393	0.0187313	0.881457	0.00102646	non-sig
Ercc3	P49135	-	25.0234	25.1486	25.2207	25.2231	24.9381	NA	NA	NA	25.2006	NA	NA	NA	NA	NA	NA	25.1122	-0.953926	0.12093	-0.875195	0.505422	0.32777	0.244842	1.45935	0.0650777	1.73162	non-sig
Gar1	D3YZ09;Q9CY66-3;Q9CY66-2;Q9CY66	-	29.3439	28.8576	28.8872	28.7737	28.927	28.7813	28.7837	28.8015	29.5769	29.3915	29.4259	29.3984	28.585	29.0677	29.0723	28.6878	0.482583	0.0154891	0.873462	0.0298581	0.868738	0.00182467	-0.452725	0.0689244	-0.525897	non-sig
Sin3b	Q62141;Q62141-2;Q62141-3;Q62141-1	-	24.5957	25.1283	25.0189	25.2138	24.4728	24.4969	NA	NA	24.3388	NA	24.1799	24.2338	NA	NA	NA	NA	-0.77816	0.0759495	-0.871131	0.564856	0.122358	0.515357	1.34302	0.0212069	2.24757	non-sig
Morf4l1	A0A087WQB0;P60762-2;P60762	-	26.5581	26.5303	26.6699	27.0383	26.2147	25.8653	26.2071	25.9994	26.3134	26.2254	NA	26.1293	NA	NA	25.144	NA	-0.852509	0.0979033	-0.860354	-1.64813	0.00082474	-5.0823	-0.79562	0.231643	-0.505363	non-sig
Cers5	Q9D6K9;H3BJH5;H3BJ49;H3BJQ0;Q9D6K9-2	-	26.2223	26.0145	26.4705	25.8076	26.2406	26.1553	26.3266	26.4189	26.8411	26.5089	26.6574	26.5815	26.0241	25.964	25.8398	26.0881	0.51848	0.0220735	0.85867	-0.306363	0.097521	-0.309703	-0.824844	0.00706359	-1.77422	non-sig
Svep1	A2AVA0;A2AVA0-2	-	24.5672	24.5436	24.2871	24.9282	25.2912	25.6915	26.0688	25.4697	NA	NA	24.0045	23.9345	NA	NA	NA	NA	-0.810506	0.0872402	-0.858556	-1.27954	0.00309458	-3.21087	-0.46903	0.461758	-0.1574	non-sig
Col3a1	Q3TVI5;P08121	-	30.7862	30.862	30.9282	30.8656	31.3106	31.3104	31.2815	31.2052	30.6904	30.488	30.5951	30.4974	30.44	30.4085	30.3838	30.4112	-0.29276	0.00119641	-0.855479	-0.866036	2.04447e-09	-7.52535	-0.573276	4.78585e-05	-2.47658	non-sig
Ltn1	Q6A009	-	28.1488	28.1872	28.1235	28.1364	27.721	27.8265	27.749	27.7398	27.7782	27.8478	27.8386	27.7812	27.3731	27.3263	27.2982	27.5181	-0.337512	0.00295128	-0.853902	-0.380163	0.000269903	-1.35672	-0.0426511	0.781918	-0.00455678	non-sig
Mlkl	Q9D2Y4-2;Q9D2Y4	+	26.1906	26.0084	26.5558	26.6565	25.8854	25.8042	25.2193	25.6771	26.987	26.6832	27.0512	27.2442	25.5083	26.3122	25.8518	26.0709	0.638585	0.0460506	0.853638	0.289258	0.278171	0.160737	-0.349327	0.409435	-0.135474	non-sig
Erlin2	Q8BFZ9	-	29.1337	29.155	29.2392	29.1183	29.2839	29.243	29.2393	29.3183	29.5226	29.4054	29.4368	29.5533	29.3632	29.5835	29.4452	29.375	0.317971	0.00210855	0.850896	0.170626	0.0320218	0.25501	-0.147345	0.222646	-0.0961259	non-sig
Anapc4	Q3TM92;Q91W96	-	28.5109	28.4328	28.437	28.4945	27.7882	27.8246	27.8192	27.693	28.0859	27.9915	28.118	28.2343	27.715	28.0057	27.9656	27.9638	-0.361357	0.00445283	-0.849681	0.131275	0.187253	0.0955116	0.492631	0.00366828	1.19982	non-sig
Ctdnep1	Q3TP92;J3QPC9	-	NA	NA	NA	23.9831	NA	NA	NA	NA	24.3301	24.3719	24.4332	24.2952	NA	NA	NA	NA	0.658991	0.051908	0.84665	0.0491959	0.876628	0.00281325	-0.609796	0.157584	-0.489354	non-sig
Git2	E9PVA6;Q9JLQ2;Q80XR8;J3QK07;D3Z1I2;F7BIK4	-	26.3717	27.212	26.6378	26.4043	26.3614	26.4809	26.62	26.6098	26.2507	26.0812	26.2735	25.6077	26.124	26.3132	26.4165	26.4987	-0.603152	0.0396575	-0.845423	-0.179908	0.47013	-0.0589705	0.423244	0.260798	0.247046	non-sig
Copz1	Q542M2;P61924	-	29.4634	29.3606	29.38	29.5169	29.1878	29.1517	29.2256	29.2582	29.1157	29.2115	28.869	28.9722	28.9762	29.2293	29.3952	29.2676	-0.388096	0.00668764	-0.844004	0.0112541	0.932856	0.00033971	0.399351	0.0261121	0.632235	non-sig
Ctnna1	Q545R0;P26231	-	31.1029	31.2154	31.1835	31.1259	30.5062	30.5001	30.5766	30.586	30.837	30.7997	30.7992	30.9567	29.9675	30.0946	30.2138	30.1585	-0.308762	0.00185162	-0.843677	-0.433628	2.00176e-05	-2.03744	-0.124866	0.285854	-0.0679091	non-sig
D8Ertd738e	Q8R1F0	-	26.2292	NA	25.911	NA	NA	NA	25.2839	NA	26.166	25.4886	26.3853	26.0867	NA	NA	NA	NA	1.07596	0.16443	0.843574	-0.628488	0.332832	-0.300276	-1.70445	0.0855782	-1.81973	non-sig
Cbx6	Q3UK98;Q9DBY5;D3Z329;D3Z5F6	-	24.2945	24.7614	24.8354	24.6333	NA	NA	NA	23.8731	24.46	NA	NA	NA	23.6745	24.3116	NA	NA	-0.719705	0.0686741	-0.837166	-0.0843776	0.8179	-0.00736617	0.635328	0.21112	0.429145	non-sig
Tmem109	Q3UBX0;D3Z7P2;D3Z3Z2;D3YX08;D3Z0I8	-	24.3516	24.6573	24.554	24.3619	24.5145	25.1628	24.9681	25.1478	25.6136	24.7817	25.2189	25.4079	23.6607	23.89	24.6775	NA	0.774355	0.0835289	0.834881	-0.623289	0.0953654	-0.636135	-1.39764	0.0195798	-2.38744	non-sig
Mb21d1	Q8C6L5;D3Z5R0	+	27.4216	26.2574	27.7165	NA	27.3781	27.2123	NA	27.8554	25.1151	NA	NA	26.8751	NA	NA	NA	NA	-1.61714	0.305924	-0.831833	-1.832	0.150427	-1.50714	-0.214866	0.924909	-0.00728421	non-sig
Vat1	Q499X4;Q62465	-	30.6916	30.8453	30.816	30.8639	30.8215	30.8423	30.7536	30.7508	30.3658	30.479	30.5192	30.4774	30.6858	30.6375	31.0068	30.8234	-0.343855	0.00383272	-0.830924	-0.00368241	0.971396	-4.6412e-05	0.340173	0.0207928	0.5722	non-sig
Igbp1	Q61249	-	26.6284	26.9616	26.8347	26.504	26.8763	27.1543	27.1256	27.3546	27.2586	27.2511	27.188	27.1571	26.7856	27.0446	27.1781	27.2556	0.481521	0.0188362	0.830626	-0.0617793	0.739246	-0.00810613	-0.5433	0.0378302	-0.77266	non-sig
Plec	Q9QXS1-3	-	26.9911	27.4697	27.2584	27.6285	26.8407	27.0861	27.4654	27.8877	27.1293	26.8226	26.4128	26.4336	26.7341	26.811	26.9214	26.7818	-0.637351	0.0498119	-0.830256	-0.507891	0.0612329	-0.61608	0.12946	0.786637	0.013493	non-sig
Wdr47	Q8CGF6	-	24.7653	25.0403	24.9137	24.8956	24.5711	24.6354	24.5679	24.2252	24.3589	NA	24.5967	24.2843	24.2036	24.4975	24.6973	24.8912	-0.629764	0.0480771	-0.830067	0.0724669	0.805693	0.0067996	0.702231	0.0847367	0.752741	non-sig
Chchd3	Q9CRB9;Q9D9P1;D3Z0L4;S4R238	-	28.6358	28.3537	28.1013	28.2876	29.2332	29.294	29.0755	29.0611	28.8148	29.1904	28.8008	28.6979	28.2025	28.5365	28.9018	28.8879	0.531385	0.0274777	0.829503	-0.533814	0.0100384	-1.06674	-1.0652	0.00212361	-2.8472	non-sig
Tpx2	A2APB8	-	29.3957	29.0036	28.983	29.0926	28.8879	28.8178	28.8332	28.8452	28.8199	28.6111	28.6375	28.8254	28.1862	28.2906	28.0173	28.2751	-0.395239	0.00799416	-0.828907	-0.653741	3.31975e-05	-2.92804	-0.258501	0.156684	-0.208087	non-sig
Arl6ip5	Q8R5J9	-	29.5776	29.4568	29.5006	29.5708	29.6621	29.5093	29.6689	29.486	29.7596	29.9525	29.7477	30.0496	29.5211	29.5364	29.6828	29.6203	0.350942	0.00437052	0.828036	0.00857203	0.941072	0.000226107	-0.34237	0.0247975	-0.549706	non-sig
Cbfb	Q08024;Q08024-4;Q08024-3	-	27.4359	27.6552	27.4799	27.7008	27.5319	27.5875	27.9106	27.9971	28.0334	28.0433	28.0732	27.9962	28.097	27.8488	28.1977	28.4201	0.468557	0.0171585	0.827246	0.384118	0.0190458	0.66076	-0.0844386	0.764486	-0.00984813	non-sig
Incenp	Q9WU62-2;Q9WU62	-	24.9812	24.6558	25.1432	24.9152	25.453	25.5113	25.1057	24.9948	25.568	25.4887	25.392	25.5165	25.5688	25.4939	25.1931	25.4067	0.567455	0.035215	0.824667	0.149426	0.517561	0.0427416	-0.41803	0.224114	-0.271523	non-sig
Sbno1	F7CVW0;B2RRI2;Q689Z5;Q689Z5-2;Q3TMM7;A0A0G2JGC7;A0A0G2JEM3	-	27.5919	27.5316	27.6438	27.4349	26.9548	27.0888	26.9991	26.9022	27.0377	27.0163	27.265	27.0645	26.2052	26.7379	26.3023	26.1993	-0.454721	0.0153623	-0.824658	-0.625058	0.000453829	-2.08964	-0.170337	0.487783	-0.0531065	non-sig
Prpf4	Q059T9;Q9DAW6	-	28.8436	28.8126	28.8593	28.8832	28.6208	28.4125	28.6121	28.5082	28.4935	28.4037	28.4413	28.4346	28.4295	28.3706	28.9287	28.6082	-0.40643	0.00945235	-0.822801	0.0458535	0.742306	0.00593423	0.452283	0.0230987	0.740122	non-sig
Cops6	D3Z0F5;Q3UIT2;O88545	-	29.2382	29.2957	29.2652	29.1393	29.062	28.9728	28.8517	29.0535	28.8851	28.9635	28.8815	28.8889	28.5542	28.6372	28.7788	28.5899	-0.329852	0.00328017	-0.819388	-0.34498	0.000590213	-1.11394	-0.015127	0.923043	-0.000526088	non-sig
Suclg1	Q9WUM5	-	28.359	28.6166	28.6641	28.5444	28.524	28.3674	28.3802	28.3731	28.8398	29.2791	28.7747	29.1699	28.7323	28.9416	28.884	29.3031	0.469848	0.0184373	0.81486	0.554044	0.00206016	1.48822	0.0841961	0.770677	0.00952488	non-sig
Pafah1b3	Q3TJC2;Q61205;D3Z7E6;D3Z2X5	-	29.3674	29.4549	29.5495	29.6158	29.2735	29.2982	29.2701	29.2707	30.0705	29.7255	29.9014	29.8198	29.3183	29.7325	29.4807	29.4483	0.382393	0.00743518	0.814003	0.216824	0.0580701	0.268005	-0.165569	0.356359	-0.0741935	non-sig
Plod3	Q9R0E1	-	30.4421	30.4829	30.6623	30.6741	31.2197	31.3007	31.2745	31.2333	30.2217	30.3557	30.2439	30.213	31.1046	31.2136	31.1253	31.0974	-0.306774	0.00222526	-0.813754	-0.121829	0.109089	-0.117226	0.184945	0.112384	0.175567	non-sig
Serpine2	Q543R5;Q07235;A0A087WQM1;A0A087WQ70	-	25.3578	24.9552	25.3322	25.1507	25.6533	25.3047	25.0849	25.0572	24.8866	24.603	24.3133	24.5621	NA	NA	25.1596	25.1262	-0.607743	0.0479232	-0.801889	-0.32027	0.20909	-0.217677	0.287473	0.486906	0.0898512	non-sig
Acp6	Q8BP40	-	25.161	NA	NA	NA	NA	25.5258	25.3635	25.5126	25.0254	25.1451	24.7008	25.6167	25.4436	25.4906	25.311	25.5009	0.845818	0.112847	0.801421	0.303791	0.508206	0.0893024	-0.542028	0.4478	-0.189122	non-sig
Acot7	Q91V12-2	-	30.322	30.3221	30.2795	30.4238	29.8545	29.8383	29.7411	29.747	29.9228	30.1168	30.0825	29.9285	29.6532	29.5418	29.8089	29.6505	-0.324203	0.00338852	-0.800777	-0.131655	0.122883	-0.119873	0.192548	0.140635	0.164033	non-sig
Slain2	Q8CI08;Q8CI08-2	-	27.2956	26.6227	26.4847	26.7492	27.0884	27.2115	27.2911	26.9698	27.0807	27.3612	27.2845	27.4805	26.8335	26.9909	26.9378	26.9916	0.513688	0.0276988	0.800089	-0.201784	0.293804	-0.107337	-0.715472	0.0194842	-1.22368	non-sig
Rps15a	Q5M9M4;P62245;F8WJ41;D3Z712;D3YVB4	-	31.6277	31.5981	31.4715	31.5266	30.858	30.8247	30.8878	30.7954	31.776	31.8984	31.9423	31.889	31.3826	31.0508	31.2565	31.3087	0.320462	0.00321776	0.798734	0.408176	9.99856e-05	1.63273	0.0877144	0.518017	0.0250562	non-sig
Tmem214	Q8BM55;D3Z6S1	-	29.2178	29.3515	29.3514	29.1015	28.7157	28.5739	28.7452	28.6959	28.9781	28.7967	28.9363	28.8653	27.8795	27.8916	28.1457	28.0969	-0.361449	0.00617555	-0.798558	-0.679252	6.18022e-06	-3.53822	-0.317803	0.0506743	-0.411622	non-sig
Capns1	O88456;A0A0R4IZW8;A0A0R4J1C2	-	30.5581	30.527	30.6386	30.5601	30.4936	30.8248	30.7982	30.9456	31.0781	30.8455	31.1092	31.0064	31.2006	31.4106	31.2448	30.8025	0.438866	0.0153518	0.796033	0.39913	0.00930085	0.810824	-0.0397354	0.881409	-0.0021784	non-sig
Minpp1	Q9Z2L6	-	26.6308	26.6278	26.6382	26.4661	26.6738	26.4293	26.3908	26.1719	26.0988	26.2559	26.0572	26.1188	26.3333	26.226	26.3588	26.0729	-0.458056	0.0184945	-0.793791	-0.168726	0.289471	-0.0908413	0.28933	0.238489	0.180117	non-sig
Slc9a1	Q3UDC9;Q61165	-	24.9751	NA	25.832	25.6196	NA	NA	NA	NA	25.8885	25.4946	26.2217	25.8153	NA	NA	NA	NA	0.964669	0.150756	0.792692	0.341596	0.558924	0.0863032	-0.623073	0.491137	-0.192403	non-sig
	Q8BXK4;A0A0N4SUJ1	-	23.0197	NA	23.4822	23.2153	NA	NA	NA	NA	NA	NA	NA	NA	NA	NA	NA	NA	0.832083	0.112187	0.790529	0.0866539	0.858339	0.00574873	-0.745429	0.272937	-0.420376	non-sig
Ccnl1	Q52KE7-2;Q52KE7;F6WST0;F6WYR6	-	25.1416	24.6949	24.4299	NA	24.718	24.5337	NA	NA	23.8991	NA	NA	24.4698	NA	NA	NA	NA	-0.690492	0.0717281	-0.790137	-0.0325597	0.931013	-0.00101079	0.657932	0.179676	0.490494	non-sig
Poglut1	Q8BYB9	-	27.4116	27.5483	27.6541	27.39	27.9716	27.8703	27.7738	27.8735	28.1991	27.6016	28.1631	27.8454	27.7665	27.7244	27.5579	27.5202	0.451269	0.017787	0.789676	-0.230025	0.136376	-0.199032	-0.681295	0.00754731	-1.44585	non-sig
Col7a1	Q63870	-	24.7971	24.8062	25.1517	25.0889	NA	NA	NA	NA	NA	25.2786	NA	NA	NA	NA	NA	NA	-0.87274	0.126922	-0.78238	0.29006	0.561345	0.0727383	1.1628	0.111586	1.10744	non-sig
Lrrfip2	A0A0G2JEP4;A0A0R4J169;E9QN52;A0A0G2JFV5;Q91WK0-2;Q91WK0;A0A0G2JDR6	-	26.0983	25.9085	25.9727	25.3475	26.4511	26.5263	26.2611	26.3506	26.1306	26.6502	26.4173	26.605	27.2152	26.7288	26.288	26.3275	0.619001	0.0548867	0.780271	0.242615	0.371406	0.104361	-0.376386	0.373934	-0.160794	non-sig
Arpc3	Q9JM76;H7BWZ3;D3Z2F7;D3Z2F8;A0A0G2JFK7	-	29.6233	29.8274	29.7772	29.6003	30.1187	29.9289	30.1743	30.0589	30.2098	30.1333	30.2358	30.1273	30.367	30.1263	30.8731	30.824	0.46953	0.0218739	0.779454	0.477406	0.00719008	1.02321	0.00787658	0.98186	6.26233e-05	non-sig
Sumo2;Sumo3	H7BWX9;D3Z794;P61957;G3UZX6	-	29.9705	30.1127	30.1056	30.0428	29.7484	29.9666	29.8633	29.8915	31.173	30.0673	30.6798	30.6289	30.6302	30.8693	30.1528	30.446	0.579304	0.0453343	0.778337	0.6571	0.0095161	1.32836	0.0777963	0.85721	0.00520556	non-sig
Timm8b	P62077	-	26.2456	26.123	26.2775	26.1313	26.3641	26.3055	26.4888	26.2871	26.3767	26.7229	26.7466	26.8112	26.2265	25.9347	26.2342	26.4255	0.470017	0.022238	0.776892	-0.156131	0.358652	-0.0695295	-0.626148	0.0197759	-1.06687	non-sig
Rps7;Gm9493	Q4FZE6;P62082;F6SVV1	-	32.934	32.9646	32.9599	32.9048	33.3625	33.3379	33.4223	33.5416	33.3665	33.3039	33.266	33.2806	33.4257	33.5359	33.0602	33.1142	0.363397	0.00737098	0.774934	-0.132083	0.220618	-0.0866939	-0.49548	0.0058895	-1.10488	non-sig
Zc3hav1	D3Z5I1;Q3UPF5;Q3UPF5-2;G3X9X5	+	28.393	28.5522	28.3135	28.4458	28.101	28.0547	27.9523	28.0059	28.5696	28.9066	28.8492	28.8383	28.0858	27.9574	28.2202	28.0623	0.364772	0.00767311	0.771503	0.0529409	0.652635	0.00981151	-0.311831	0.0647244	-0.370746	non-sig
Hint1	P70349;B0R1E3	-	30.5603	30.9404	31.2665	30.9443	29.9463	29.9603	29.8156	29.9033	30.2257	30.5205	30.6161	30.4953	30.1834	29.8712	29.8915	30.243	-0.463436	0.0216748	-0.771179	0.140921	0.398739	0.0562714	0.604357	0.0210604	1.01323	non-sig
Syne1	Q6ZWR6-4;Q6ZWR6	-	NA	25.044	24.9956	25.5809	NA	NA	NA	NA	25.8566	25.7392	25.5545	25.7139	NA	NA	NA	NA	0.752389	0.0945574	0.770675	0.515099	0.169275	0.39735	-0.23729	0.715431	-0.0345097	non-sig
Cttnbp2nl	Q99LJ0	+	28.6738	28.4182	28.694	28.5783	28.2763	28.1247	28.2865	28.2967	28.9637	28.8766	28.892	28.9334	28.6702	28.7141	28.6244	28.7121	0.325349	0.0043126	0.769536	0.434169	0.000101698	1.7335	0.10882	0.445753	0.0381855	non-sig
Hist1h2bm;Hist1h2bc;Hist2h2bb;Hist1h2bh	B2RTK3;Q6ZWY9;Q64525;Q64478;P10854	-	34.2906	34.3783	34.6853	34.3454	34.7064	34.7257	34.8118	34.9374	34.748	34.8212	34.8632	34.7796	34.6191	34.6468	34.9945	34.7122	0.378103	0.0092339	0.769294	-0.052158	0.676042	-0.00886823	-0.430261	0.0199866	-0.731126	non-sig
Psma3	Q58EV4;O70435;E0CX62	+	31.0906	31.3069	31.2413	31.1282	31.2966	31.2415	31.2429	31.2988	31.4977	31.521	31.5923	31.4701	31.4354	31.6182	31.8259	31.6987	0.328547	0.0046417	0.766606	0.37461	0.000476207	1.24453	0.0460628	0.777785	0.00502732	non-sig
Pithd1	Q8BWR2;Q8BWR2-2	-	NA	NA	24.9829	NA	NA	24.8821	NA	NA	25.0716	24.8546	24.6563	24.9945	NA	NA	NA	NA	0.752996	0.0963374	0.765199	0.225947	0.568689	0.0553853	-0.527049	0.37935	-0.221867	non-sig
Col11a1	Q61245-2;Q61245	-	28.0836	28.2907	28.0994	28.5814	29.6833	29.6583	29.6568	29.6361	27.8337	27.8082	27.8574	27.7482	28.3222	28.589	28.7267	28.9964	-0.451882	0.0207108	-0.76088	-1.00004	8.41643e-06	-5.07508	-0.54816	0.0288774	-0.84386	non-sig
Exosc5	Q9CRA8	-	27.0859	27.1413	27.382	27.2663	26.5373	26.4431	26.6221	26.6843	26.4919	26.8232	26.7883	26.726	26.2777	26.5119	27.1365	26.7634	-0.51154	0.0326723	-0.760056	0.100649	0.634829	0.0198624	0.612189	0.0470346	0.812731	non-sig
Eef1d	Q80T06;A0A0R4J1E2;P57776;P57776-3;E9QN08	-	33.1101	33.021	32.948	33.0605	33.1077	33.0499	33.2021	33.1169	33.3169	33.4415	33.3398	33.2268	33.0888	33.2126	33.3359	33.2707	0.29633	0.00272796	0.759837	0.107847	0.151601	0.0883585	-0.188483	0.102946	-0.186106	non-sig
Rpl23	P62830	-	31.818	31.7211	31.9158	31.8584	30.8648	30.8581	30.8833	30.9721	31.4804	31.5438	31.3794	31.5096	29.9129	29.5202	29.8757	29.9422	-0.349997	0.0067643	-0.759415	-1.08184	2.1456e-08	-8.296	-0.731839	0.000223788	-2.67133	non-sig
Pcf11	G3X9Z4;F6UFZ5	-	NA	NA	27.5259	NA	NA	NA	NA	NA	26.9372	27.436	27.1632	NA	NA	NA	NA	NA	1.64145	0.34481	0.759041	0.726355	0.621461	0.150055	-0.9151	0.70087	-0.141257	non-sig
Top2b	Q64511	-	30.7616	30.8223	30.8032	30.7971	30.4429	30.4007	30.441	30.3762	30.4085	30.5332	30.5079	30.547	29.9633	29.9706	29.7811	29.7248	-0.296892	0.0027825	-0.758727	-0.555254	1.63693e-06	-3.21268	-0.258362	0.0303927	-0.391995	non-sig
Cetn2	B1AUQ7;Z4YJH1;Q9R1K9	-	NA	24.7852	24.6351	24.3361	NA	NA	NA	NA	25.1668	25.0576	25.2252	25.1375	24.5462	NA	NA	NA	0.67377	0.0751887	0.757215	0.50458	0.109733	0.484227	-0.169191	0.761497	-0.0200206	non-sig
Dok1	P97465	-	27.6908	27.0932	27.1582	27.507	27.8167	28.0126	27.9521	27.8243	27.6619	27.8499	27.8621	27.8065	27.663	27.7517	27.6722	27.8192	0.432808	0.0178599	0.756602	-0.174899	0.239695	-0.108497	-0.607707	0.0115302	-1.17783	non-sig
Aagab	Q8R2R3	-	24.4559	25.3402	25.0193	25.1456	NA	NA	NA	NA	24.5773	24.3961	24.2926	24.0155	NA	NA	NA	NA	-0.669885	0.0751887	-0.752848	0.0851029	0.806831	0.00793308	0.754987	0.116053	0.706173	non-sig
Col18a1	E9QPX1;P39061-2;P39061-1;P39061	-	26.8577	26.9096	26.8156	27.0896	27.8043	28.0306	27.9234	27.9397	26.7009	26.3265	26.5423	26.1401	26.7203	26.4676	27.1483	26.8785	-0.490679	0.0292848	-0.752387	-1.12083	1.25606e-05	-5.49317	-0.630149	0.0307319	-0.953044	non-sig
Cirbp	P60824;D3YU80;K4DI65	-	25.2471	25.6459	24.9341	25.2128	25.7527	25.1784	25.2224	25.47	NA	24.9269	NA	25.2085	25.3358	24.8814	25.6309	25.7925	-0.759198	0.102349	-0.751544	0.00429282	0.991961	1.50485e-05	0.763491	0.201668	0.530904	non-sig
Irs1	Q543V3;P35569	+	24.4833	24.5366	24.285	24.6265	25.4627	25.1288	25.4965	25.2782	NA	NA	NA	24.3425	NA	24.9402	NA	NA	-0.686611	0.080564	-0.751055	-0.690797	0.0381361	-0.980009	-0.00418673	0.9945	-1.00283e-05	non-sig
Anxa5	P48036	-	34.2512	34.2606	34.2624	34.2132	34.6077	34.5942	34.7225	34.7642	34.4404	34.5534	34.4267	34.5443	34.7412	34.7554	34.7693	34.767	0.24432	0.000880797	0.746429	0.086095	0.112472	0.0817004	-0.158225	0.0612802	-0.191877	non-sig
Pfkp	Q8C605;Q9WUA3;Q9WUA3-2	-	28.3333	28.223	28.188	28.5146	28.5871	28.3674	28.6571	28.6093	28.7107	28.7021	28.6341	28.6064	28.7835	28.6859	28.7633	28.7207	0.348606	0.00724426	0.746018	0.183135	0.0764146	0.20453	-0.165471	0.305946	-0.0851107	non-sig
Tsc22d1	P62500-2;H3BLI9;D3YW86;P62500-3;P62500	-	NA	27.0009	26.6141	26.9946	27.6468	27.6944	27.8085	27.9968	27.0538	27.2802	27.1242	27.1208	27.7164	27.3289	27.4305	27.0258	1.31226	0.270769	0.744578	-0.411254	0.692478	-0.0656338	-1.72352	0.250983	-1.03472	non-sig
Tspan6	H3BL26;Q99L96;O70401	-	25.3435	25.1406	25.1559	24.6999	25.3769	25.3454	NA	NA	NA	25.2787	NA	NA	NA	NA	NA	NA	-0.964353	0.170074	-0.741937	-0.344463	0.573339	-0.0832182	0.61989	0.514156	0.179089	non-sig
Spcs1	A0A0R4J2A1;Q9D958	-	27.8054	27.4054	27.2533	27.4967	26.5119	26.8359	26.1077	26.7661	28.1427	27.9133	27.8817	28.3092	26.6756	26.4321	26.1063	25.8906	0.571499	0.0507025	0.740074	-0.279257	0.251214	-0.167542	-0.850756	0.0268448	-1.33666	non-sig
Atad2	G3X963;Q8CDM1;Q8CDM1-2	-	27.9829	27.6517	27.7596	27.9943	27.7159	27.6727	27.6456	27.5759	27.6219	27.4375	27.2069	27.3592	27.1446	27.0914	26.7455	26.6939	-0.440771	0.0218739	-0.731713	-0.733663	0.0001493	-2.80695	-0.292892	0.22664	-0.188817	non-sig
Snf8	Q9CZ28;A2A6M1	-	25.2437	25.5173	25.5662	25.5201	25.7581	25.6562	25.7726	NA	NA	25.7808	NA	NA	NA	NA	25.7032	25.8268	-0.953241	0.171069	-0.730972	-0.483138	0.411939	-0.186089	0.470103	0.629852	0.0943786	non-sig
Chmp1b1	Q99LU0	-	25.6208	25.6954	25.91	25.3189	26.464	26.531	26.5457	26.427	26.2129	26.1876	25.9918	26.1566	26.4864	25.9836	26.0491	25.9135	0.500899	0.0348998	0.729898	-0.383778	0.0519015	-0.493086	-0.884676	0.00659568	-1.92925	non-sig
	Q8BZR9	-	25.6244	25.5311	25.2229	24.9755	NA	NA	NA	NA	26.6761	25.7703	25.6638	26.4187	NA	NA	NA	NA	0.79377	0.121107	0.727752	0.383249	0.374899	0.163297	-0.41052	0.557425	-0.104196	non-sig
Cnot10	Q8BH15-2;Q8BH15;Q8BH15-3;Q8BH15-4	-	27.4485	27.7521	28.0471	28.1509	27.284	27.4492	27.1204	27.3374	27.202	27.6176	27.1776	27.2454	27.1772	26.7405	26.4299	26.562	-0.538985	0.0448138	-0.72687	-0.570341	0.0135775	-1.06493	-0.0313551	0.938222	-0.000868355	non-sig
Comt	O88587-2;O88587;D3Z227	-	28.8118	28.5537	28.7752	28.9158	28.1918	28.4346	28.4271	28.2748	28.2581	28.2649	28.2083	28.3527	28.0389	27.7664	28.7293	28.1524	-0.493113	0.0336426	-0.72641	-0.160319	0.411741	-0.0617832	0.332794	0.264581	0.192169	non-sig
Mtap	Q9CQ65	-	31.2309	31.5783	31.5738	31.5528	31.0477	31.08	31.1918	31.2431	31.6716	31.8521	32.0172	31.8885	31.2248	31.2812	30.9883	31.0522	0.373428	0.0115485	0.723506	-0.00399529	0.975932	-4.22715e-05	-0.377423	0.0415886	-0.521231	non-sig
Elp3	Q9CZX0;Q9CZX0-2	-	27.6822	27.7255	28.043	27.6601	27.4705	27.3357	27.541	27.4619	27.9071	28.3725	28.2887	28.3579	27.6804	27.4444	27.9982	27.7835	0.453856	0.025651	0.722037	0.274363	0.098262	0.276452	-0.179492	0.506227	-0.0530678	non-sig
Irf9	Q3UKQ7;E9Q8M6;E9PZJ2;Q61179	+	26.7991	26.9789	26.944	27.0442	26.3196	26.1964	26.3939	26.1404	27.3168	27.3597	27.3426	27.3281	26.9872	26.7553	27.1422	26.9055	0.395242	0.0150364	0.720469	0.684998	5.13675e-05	2.93817	0.289756	0.145893	0.242227	non-sig
Ccnb2	P30276	-	24.4751	24.4736	24.7206	24.6994	24.2647	24.1829	23.8703	NA	25.3061	24.9752	25.3693	25.2193	NA	23.9977	NA	NA	0.625266	0.0704348	0.72044	0.264175	0.364893	0.115665	-0.36109	0.433694	-0.13101	non-sig
Dpp8	Q80YA7	-	25.0824	24.8565	25.577	24.9893	25.7705	25.2828	25.4846	25.0926	24.6794	NA	NA	NA	24.314	NA	24.9542	25.5226	-0.784842	0.121612	-0.718149	-0.685726	0.104521	-0.672558	0.0991157	0.898904	0.00458774	non-sig
Dnajc9	Q91WN1	-	27.4761	27.1894	26.9015	27.8093	27.8079	28.0121	28.3905	28.3511	27.6986	28.1286	27.8902	27.7937	28.3081	28.1462	28.4049	28.2039	0.533662	0.0454397	0.716476	0.125385	0.591331	0.0286091	-0.408277	0.233356	-0.258023	non-sig
Ocrl	Q6NVF0-2;Q6NVF0;F7CAV3	-	25.4437	25.1572	25.4449	24.8812	25.9124	25.8124	25.7153	25.6044	25.968	25.7066	25.5991	25.7859	25.7804	25.6481	26.1577	25.737	0.533128	0.0453343	0.716296	0.0696663	0.775609	0.00768816	-0.463461	0.170699	-0.355832	non-sig
Ppp1r9b	Q6R891;Q6R891-2	-	26.8576	26.9036	26.6125	27.0394	27.1324	27.3499	26.9609	27.2013	27.2796	27.0803	27.3851	27.2896	27.6782	27.5813	27.6353	27.6383	0.405394	0.0175673	0.711587	0.472151	0.0020602	1.26824	0.0667568	0.784871	0.00702294	non-sig
Wdr18	Q4VBE8	-	28.3468	28.1042	28.4989	28.1804	28.2997	28.3232	28.444	28.4743	28.5803	28.5985	28.774	28.7404	28.4075	28.5152	28.1066	28.2741	0.390693	0.0152396	0.709899	-0.0594503	0.670061	-0.0103376	-0.450143	0.0274013	-0.703227	non-sig
Pgs1	B9EKS7;Q8BHF7;F8WI04	-	24.9806	25.0371	24.9255	24.9163	24.808	24.498	24.7435	24.8586	NA	24.6472	NA	24.7224	24.9024	NA	NA	24.542	-0.632444	0.0759495	-0.708005	-0.261016	0.387903	-0.10735	0.371427	0.436066	0.13388	non-sig
Hint2	Q5M9J2;Q9D0S9	-	26.5941	26.8805	26.7106	26.258	26.2925	25.8521	26.4637	26.2618	25.759	26.1607	26.1345	26.1537	26.6804	26.9269	26.5194	27.2869	-0.558777	0.0541508	-0.707632	0.63589	0.0115899	1.23103	1.19467	0.00359846	2.91963	non-sig
Prkd3	D3Z6I0;Q5FWX6;Q8K1Y2	-	24.319	25.0062	24.672	24.686	NA	23.9798	NA	NA	24.4272	24.3185	NA	NA	NA	NA	NA	NA	-0.643801	0.0799945	-0.706211	0.28519	0.359512	0.126706	0.928992	0.0520471	1.19246	non-sig
Nudcd3	Q8R1N4;Q8R1N4-3;Q8R1N4-2;A0A0A0MQL8	-	25.8831	26.1103	26.1742	25.9597	26.1477	26.3519	26.4139	26.2163	26.8264	26.7577	26.4654	26.2534	27.0563	26.4167	26.235	26.2531	0.543898	0.0506903	0.704389	0.207821	0.375172	0.0884841	-0.336077	0.356871	-0.150391	non-sig
Ggcx	B2RS80;Q9QYC7	-	26.844	26.6598	26.9441	26.7152	26.6362	26.5763	26.4188	26.3527	26.5779	26.0992	25.9206	26.1527	26.026	25.8058	24.8628	25.2669	-0.603167	0.0682833	-0.703103	-1.00561	0.00123103	-2.92604	-0.402439	0.354742	-0.181133	non-sig
Acot9;Acot10	Q9R0X4;Q32MW3	-	30.3735	30.3279	30.4229	30.3406	30.3494	30.0769	30.0189	30.2911	30.8287	30.5941	30.798	30.6793	30.5919	30.6857	30.3189	30.4321	0.35879	0.0110548	0.701954	0.323099	0.00719008	0.692486	-0.0356909	0.863924	-0.00226725	non-sig
Sepn1	D3Z2R5	-	NA	NA	NA	NA	NA	NA	NA	NA	24.6368	24.4983	24.8928	24.9521	NA	NA	NA	NA	0.850528	0.150855	0.698657	-0.439136	0.378771	-0.18515	-1.28966	0.088274	-1.35952	non-sig
Nrp2	O35375-5;O35375-6;O35375-2;O35375-3;O35375-4;O35375	-	24.7022	24.591	24.7568	24.4872	24.4749	24.5591	24.4097	24.2915	NA	24.3946	NA	NA	NA	NA	NA	NA	-0.654201	0.0855537	-0.698531	0.338656	0.289615	0.182258	0.992858	0.0455507	1.33192	non-sig
Nt5dc3	Q3UHB1	-	25.6771	25.8167	25.9572	25.9182	26.0216	25.6122	26.0478	25.6936	26.7416	26.5855	26.6178	26.5845	25.7574	26.0953	26.2755	NA	0.790057	0.130717	0.698148	-0.290912	0.519581	-0.0827199	-1.08097	0.105924	-1.05395	non-sig
Med8	Q9DAY7;Q9D7W5;A2A9C8;Q9CY05	-	24.8468	24.3855	NA	24.7538	24.3395	NA	NA	24.0464	25.1279	24.7617	25.3382	25.1198	23.9837	24.5649	24.9417	24.816	0.714887	0.105694	0.697693	0.376442	0.310271	0.19133	-0.338446	0.579692	-0.0801448	non-sig
Daxx	G3UX50;Q3UKR0;O35613	+	24.9708	25.2624	25.7861	25.3675	NA	NA	NA	NA	26.0395	26.1885	26.1451	26.2615	25.3851	NA	25.5692	26.0202	0.81194	0.139258	0.695166	0.912624	0.0478283	1.20495	0.100684	0.904629	0.00438271	non-sig
Snrpd1	P62315	-	30.2617	30.263	29.9927	30.4727	30.3709	30.1776	30.2759	30.4798	30.869	30.7306	30.4544	30.7099	30.3629	30.002	29.8766	30.3898	0.44347	0.0270924	0.694985	-0.168249	0.306587	-0.0863868	-0.611718	0.0197428	-1.04273	non-sig
9530068E07Rik;Kct2	A0A0A0MQD4;Q3U339;Q8K201	-	NA	25.652	25.687	25.6061	24.7999	24.5142	24.5992	24.544	25.7479	25.8231	26.1582	26.0247	NA	NA	24.7412	NA	0.87279	0.160188	0.694191	-0.232101	0.679176	-0.0389971	-1.10489	0.162623	-0.871557	non-sig
Crbn	Q8C7D2-2;Q8C7D2-3;Q8C7D2	-	24.5718	24.0181	24.099	24.5843	24.4786	24.0209	24.7145	24.4728	NA	24.1972	NA	NA	NA	NA	NA	NA	-0.759467	0.123897	-0.688789	0.150411	0.742606	0.0194394	0.909878	0.149787	0.750218	non-sig
Gm5814;Mrfap1	J3QP80;Q9CQL7	-	26.488	25.252	NA	25.6572	NA	NA	NA	NA	NA	25.115	NA	NA	NA	NA	NA	NA	-0.903148	0.173109	-0.687911	0.316135	0.584468	0.073735	1.21928	0.147639	1.01298	non-sig
Arid1b	E9Q6R4;E9Q4N7;E9Q4N6	-	26.6183	26.9632	26.7889	27.0885	27.4098	27.2445	26.9076	26.8253	27.548	27.2415	27.4588	27.3908	26.8204	27.0852	27.5772	27.6906	0.545034	0.0548631	0.687136	0.196546	0.413242	0.0754336	-0.348488	0.347273	-0.160071	non-sig
Ubxn1	Q922Y1	-	28.4132	28.4719	28.686	28.5553	28.6256	28.4464	28.7758	28.4863	28.8644	28.853	29.0394	28.8973	28.2243	28.3382	28.3816	28.6688	0.381956	0.0158883	0.687111	-0.180293	0.158697	-0.144132	-0.562249	0.00780357	-1.18506	non-sig
Anxa3	O35639	-	32.4849	32.5302	32.369	32.5529	32.7512	32.7901	32.8548	32.7404	32.6388	32.9604	32.767	32.7353	32.9115	32.9894	32.9914	33.0615	0.291146	0.00441593	0.685642	0.204327	0.0141235	0.378017	-0.0868189	0.505175	-0.0257468	non-sig
Fut11	B2RRR9;Q8BHC9	-	25.5837	25.8054	25.5453	25.6386	26.1382	26.0324	26.0506	25.7962	NA	NA	25.8435	25.5564	26.152	25.8633	26.3125	NA	-1.03113	0.216572	-0.685078	-0.363365	0.6173	-0.0761264	0.66776	0.549817	0.173472	non-sig
Atp5b	P56480	-	33.5348	33.5079	33.7071	33.6848	33.6885	33.6496	33.7644	33.8097	33.8863	33.8951	33.7898	33.928	33.6972	33.611	33.7047	33.6409	0.266162	0.00266912	0.685002	-0.0645983	0.343697	-0.0299623	-0.33076	0.00383006	-0.799379	non-sig
Aatf	Q9JKX4;Q9JKX4-2;Q9JKX4-3	-	26.7562	27.0672	26.9544	26.7772	26.8963	27.1056	26.9786	27.039	27.1972	27.4255	27.3557	27.3016	26.6935	26.5646	26.6842	27.1486	0.431258	0.0258028	0.684981	-0.23216	0.141484	-0.197172	-0.663418	0.0100233	-1.32616	non-sig
Ctnnb1	Q02248;E9Q6A9	-	30.422	30.2505	30.2697	30.2684	29.9248	29.9531	30.0574	29.8252	30.0458	30.0073	29.99	29.9058	29.5173	29.3723	29.7026	29.5568	-0.315418	0.00677447	-0.684182	-0.402902	0.000283536	-1.42925	-0.0874831	0.565603	-0.0216511	non-sig
Rps28	G3UYV7;Q059I1;P62858	-	30.6425	30.9418	30.8839	30.9968	30.9784	30.8539	30.8351	31.0732	31.3126	31.3085	31.2468	31.1809	31.5275	31.5959	31.1342	31.1117	0.395925	0.0187329	0.683919	0.407187	0.00550822	0.919831	0.0112626	0.964853	0.000175007	non-sig
Brd1	E9PZ26;E9Q412;G5E8P1	-	25.1746	25.062	25.2476	25.5527	24.9848	24.9915	25.1459	24.9709	25.3851	24.9838	NA	NA	NA	24.8219	24.6595	24.7788	-0.713791	0.110714	-0.68224	-0.261927	0.495504	-0.0798753	0.451864	0.449749	0.15681	non-sig
Rab22a	Q0PD34;P35285;A2ARZ7	-	NA	23.4823	23.503	NA	24.5743	24.5017	24.571	NA	24.8825	NA	23.7008	NA	NA	NA	NA	NA	0.728867	0.116458	0.680639	-0.79362	0.0425337	-1.08826	-1.52249	0.0145673	-2.79623	non-sig
Slc25a17	O70579	-	25.403	24.2766	24.3443	24.5142	23.9638	24.4601	24.3382	24.2552	25.4496	25.4387	25.0954	25.7327	NA	NA	25.9315	25.2832	0.794566	0.139177	0.680493	0.678797	0.129261	0.603133	-0.11577	0.888846	-0.00592436	non-sig
Arpin	Q9D0A3	-	28.3955	28.4141	28.1998	28.3579	28.9268	28.751	28.8709	28.7362	28.8117	28.5716	28.6461	28.6229	28.9934	28.8932	28.8741	29.0312	0.321287	0.00763182	0.680283	0.126743	0.186136	0.092544	-0.194543	0.187088	-0.141619	non-sig
Ndufb2	Q9CPU2	-	NA	26.366	27.3089	26.1772	NA	NA	NA	NA	NA	NA	26.3496	NA	NA	NA	NA	NA	-1.10134	0.241252	-0.680108	0.15761	0.852605	0.0109148	1.25895	0.29442	0.668541	non-sig
Abhd4	Q8C0M2;Q3U7M5;Q8VD66;A0A0G2JEC8;A0A0G2JE28;A0A0G2JDM2	-	23.4334	24.2638	24.0415	23.9175	24.1396	24.1877	NA	NA	24.2127	24.6834	24.5992	24.7106	NA	NA	NA	NA	0.63741	0.0863076	0.678173	0.124203	0.715736	0.0180401	-0.513207	0.291058	-0.275089	non-sig
Mrpl21	Q9D1N9;Q9D1N9-2	-	26.0462	26.4821	26.3889	26.3839	26.4707	26.3491	26.0629	26.3466	27.0751	26.6603	26.6881	26.6887	26.7685	26.9192	26.7005	26.6736	0.452791	0.0319408	0.677219	0.458148	0.0117521	0.884173	0.00535673	0.987611	2.90027e-05	non-sig
Psmb4	P99026	+	30.1213	30.4832	30.2379	30.3743	30.1314	30.0693	30.3148	30.289	30.5878	30.7769	30.5074	30.7438	30.4185	30.611	30.4534	30.549	0.34983	0.011604	0.677059	0.306831	0.00894317	0.628545	-0.0429995	0.830667	-0.00346459	non-sig
Heatr5a	Q5PRF0	-	28.1804	28.2845	28.5661	28.4329	28.3892	28.3456	28.3575	28.4214	28.1037	27.9811	27.9618	28.0908	28.0601	28.1064	28.0023	28.0073	-0.331579	0.0092614	-0.674208	-0.334393	0.00272055	-0.857833	-0.00281378	0.988759	-1.38144e-05	non-sig
Sept9	Q80UG5-3;A2A6U3;Q80UG5	-	31.4734	31.3808	31.3327	31.3232	30.9062	31.0076	30.9551	30.9447	31.7809	31.5856	31.6793	31.5555	31.2144	31.1692	31.2331	31.311	0.272779	0.00338852	0.673761	0.278527	0.000757817	0.869127	0.00574855	0.965683	8.71791e-05	non-sig
Fam160b1	Q8CDM8;Q8CDM8-2	-	27.0533	26.7656	26.997	26.9792	26.1481	26.4082	26.2483	26.3003	26.1849	26.5506	26.6703	26.6317	26.5512	26.5732	26.3565	26.2552	-0.439397	0.0292848	-0.673753	0.157788	0.346574	0.0726148	0.597185	0.0232576	0.975464	non-sig
Nop16	Q9CPT5;D3Z7M5	-	27.5341	27.3681	27.4138	27.4201	26.8522	27.1637	26.9824	26.7543	27.837	27.7653	27.9043	27.7159	26.7918	26.8075	26.7303	26.5833	0.371605	0.0160605	0.666748	-0.209926	0.0928218	-0.216717	-0.581531	0.00539786	-1.31878	non-sig
Naa16	Q9DBB4	-	25.0182	24.7626	24.9939	24.5844	NA	NA	25.4925	NA	25.3413	25.5223	25.7428	25.8741	NA	NA	NA	24.95	0.780352	0.140377	0.66541	0.143282	0.769388	0.0163134	-0.63707	0.359686	-0.282908	non-sig
Pbx1	D9J2V6;P41778-2;P41778	-	26.0127	25.6687	25.8332	26.0225	24.8888	NA	24.6907	24.8787	25.3053	25.4291	25.1922	25.3927	NA	NA	NA	NA	-0.554497	0.063149	-0.665194	-0.394948	0.111725	-0.375931	0.15955	0.711641	0.0235717	non-sig
Casp6	Q3TPJ9;O08738	-	26.1487	26.9627	26.9124	26.9203	26.1555	26.5007	26.2752	26.128	26.049	26.2478	26.0932	26.3758	26.1015	26.464	25.9639	25.8225	-0.544564	0.0602412	-0.664426	-0.176871	0.476865	-0.0568826	0.367693	0.332701	0.175737	non-sig
Rpl19	A2A547;Q5I0T8;P84099	-	32.6568	32.3381	32.612	32.2495	32.1772	32.2456	32.195	32.2276	32.764	32.7453	32.817	32.7987	32.3642	32.401	32.4772	32.295	0.317158	0.00805951	0.664031	0.172984	0.0715617	0.198122	-0.144174	0.338299	-0.0678625	non-sig
Rbp1	Q58EU7;Q00915	-	27.3342	27.3448	27.3944	27.3258	27.4225	27.1313	27.5609	27.3822	27.6135	27.7457	27.698	27.8196	27.7205	27.5147	27.7681	27.5085	0.369391	0.0159693	0.663691	0.25373	0.0431298	0.346397	-0.115662	0.572009	-0.0280592	non-sig
Cnot2	E9Q027;Q8C5L3-3;Q8C5L3-2;Q8C5L3;E9Q8D5	-	27.2556	26.8622	26.9062	27.2314	26.8474	26.8509	26.9273	26.7975	27.8421	27.2566	27.4005	27.6385	27.0987	26.5841	26.9715	27.1351	0.470594	0.0397076	0.659361	0.0915389	0.652975	0.0169442	-0.379055	0.19228	-0.271428	non-sig
Iars2	Q8BIJ6;E9PWN2	-	28.9937	29.1342	29.2143	29.0384	28.5084	28.5843	28.63	28.504	28.8791	28.7454	28.7804	28.6786	28.7767	28.6709	28.9865	28.7143	-0.324269	0.0092614	-0.659343	0.230425	0.0239408	0.373487	0.554694	0.00168909	1.5378	non-sig
Snx3	Q78ZM0;D3Z789;O70492;D3Z6Z0	-	30.051	29.9086	30.0756	29.8733	30.343	30.2172	30.2092	30.1969	30.2138	30.2935	30.2818	30.2385	30.3832	30.526	30.5228	30.3978	0.279804	0.00444539	0.658124	0.215877	0.00817746	0.450618	-0.0639267	0.622135	-0.0131763	non-sig
Ak6	Q8VCP8	-	25.4078	25.3927	25.1442	25.4062	24.9718	25.4228	25.2201	25.0207	26.2327	26.0271	26.0102	25.9487	25.8869	NA	25.4363	25.2975	0.716943	0.121384	0.656603	-0.0175669	0.969042	-0.000239922	-0.73451	0.216474	-0.488151	non-sig
Bloc1s1	D3YVM8;O55102	-	NA	NA	24.8668	25.3991	NA	25.8074	NA	NA	25.3003	25.1722	24.915	25.1775	NA	NA	25.6139	25.8198	1.12077	0.259804	0.656049	0.396505	0.648611	0.0745491	-0.724266	0.591649	-0.165086	non-sig
Lims1	Q99JW4;A0A0R4J005;E9QP62;Q9D7B2	-	29.9932	29.872	29.7549	29.849	30.1394	30.2743	30.3385	30.3476	30.2017	30.3783	30.0718	30.2635	29.872	30.3119	30.1879	30.2676	0.361564	0.015342	0.65592	-0.115123	0.341424	-0.0537284	-0.476687	0.0136578	-0.888839	non-sig
Ppp3r1	Q63810-2;Q63810	-	26.5561	26.2351	26.5063	NA	26.6549	26.5601	26.8993	26.1484	26.4449	26.9858	26.6895	26.6344	27.1202	27.0925	27.2355	27.6079	1.07307	0.244851	0.65575	0.698393	0.357983	0.31158	-0.374676	0.778255	-0.0407939	non-sig
Ndufa6	Q9CQZ5	-	28.323	28.5853	28.4572	28.0921	28.7015	28.3146	28.5431	28.49	29.0639	28.5059	28.7245	28.8555	28.1916	28.4047	28.3333	28.3624	0.423065	0.0284277	0.654167	-0.189291	0.231956	-0.120123	-0.612356	0.0162887	-1.09496	non-sig
Pfn2	Q9JJV2-3;Q9JJV2;D3YWS3;Q9JJV2-2	-	27.635	27.6273	27.5846	27.5699	27.2146	27.2034	27.1718	27.0823	27.2132	NA	27.2758	27.6073	27.2932	27.4162	27.0227	26.9824	-1.10674	0.256464	-0.654056	0.0105999	0.990183	4.54135e-05	1.11734	0.370447	0.481881	non-sig
Rps18;Gm10260	Q561N5;F6YVP7;P62270;S4R1N6;A0A140T8T3	-	33.0394	32.9471	33.0789	32.9276	33.0221	32.9839	32.9097	33.0501	33.3252	33.2844	33.2986	33.1967	33.2986	33.4893	33.1874	33.2584	0.277991	0.00445421	0.65362	0.31696	0.000453829	1.05963	0.0389693	0.775665	0.00429933	non-sig
Smtn	D3Z3Q3;Q921U8-2;Q921U8;Q921U8-4;Q921U8-3	-	28.1389	28.0999	27.8389	27.9497	28.2878	28.1819	28.2534	28.2747	27.6932	27.738	27.715	27.4961	28.3142	28.3147	28.2206	28.0495	-0.346284	0.0132574	-0.650163	-0.0246865	0.842587	-0.00183631	0.321598	0.0639322	0.384078	non-sig
Tax1bp3	Q9DBG9;B1AUD9	-	27.8215	27.5329	27.6761	27.5818	28.094	28.1424	28.2174	28.2133	27.8385	27.961	28.2055	28.0912	28.0764	28.1	28.2509	28.4283	0.370996	0.0177641	0.649413	0.0471379	0.738119	0.00621624	-0.323858	0.0964898	-0.328884	non-sig
Tnpo2	Q99LG2;E9PV58	-	27.6014	27.7913	28.0154	27.6722	26.9283	27.0559	27.0579	26.9902	27.3158	27.0225	27.3615	27.5727	26.2753	26.5421	26.1952	26.7571	-0.451952	0.0367964	-0.648187	-0.565641	0.0035758	-1.38391	-0.113689	0.713533	-0.0166652	non-sig
Cul4b	A2A432;E9PXY1;A2A432-2;J3QJX0	-	29.9221	29.9148	29.8821	29.7749	29.7093	29.6483	29.7154	29.5771	29.5264	29.6856	29.6577	29.5216	29.5853	29.5739	29.6654	29.5426	-0.275668	0.00445314	-0.648187	-0.070729	0.358711	-0.0314925	0.204939	0.0798677	0.224947	non-sig
Elp4	Q9ER73;A2A414	-	27.1675	27.0008	26.9196	27.3853	26.2498	26.4709	26.6784	26.4798	27.7061	27.456	27.4959	27.4706	26.8758	26.7117	26.8631	26.9356	0.41388	0.0272155	0.647798	0.376845	0.0171802	0.665121	-0.0370349	0.896101	-0.00176446	non-sig
Ctps1	P70698	-	31.3825	31.3145	31.3854	31.4359	31.5349	31.5391	31.5391	31.599	31.5945	31.6588	31.7412	31.6317	31.9784	31.9529	31.705	31.7661	0.277025	0.00460121	0.647443	0.297566	0.00076095	0.928003	0.0205411	0.884031	0.00109962	non-sig
Erap1	Q9EQH2	+	27.9484	27.8624	27.8569	28.0339	27.8384	27.8056	27.8966	27.8391	28.2619	28.3532	28.1776	28.247	27.9182	27.76	28.1071	28.098	0.334519	0.011604	0.647426	0.125874	0.236941	0.0787167	-0.208645	0.202984	-0.144495	non-sig
2410004B18Rik	Q9CWU4;F6XV67;A0A087WQ28;D6RCI4	-	26.7608	27.1105	NA	26.8168	NA	NA	NA	NA	NA	NA	NA	26.771	NA	NA	NA	NA	-1.3974	0.34481	-0.646186	0.525407	0.680085	0.0879726	1.92281	0.298098	1.01071	non-sig
C330027C09Rik;Kiaa1524	D3Z7B5;Q8BWY9	-	29.3373	29.1662	29.1939	29.2217	28.8473	28.7713	29.0588	28.9595	28.849	28.9231	28.8568	28.8665	28.7405	28.4718	28.2751	28.324	-0.355905	0.0153687	-0.645385	-0.456372	0.000794979	-1.41459	-0.100467	0.613666	-0.0213059	non-sig
Efemp2	F6Z1C2;E9Q3F3;E9Q3N9;Q542X5;G5E8D6;Q9WVJ9	-	25.0073	27.2086	26.8282	24.752	26.3139	26.4365	NA	26.287	26.9033	27.0452	26.9039	27.0428	26.4486	26.1143	26.4345	26.0081	1.02479	0.234769	0.644963	0.407886	0.57965	0.0966012	-0.616909	0.598994	-0.13731	non-sig
Cers2	Q924Z4;D3YTM0;D3Z0Z2;D3Z4M2	-	27.8042	27.6327	27.669	27.5348	26.7371	26.8729	26.9088	26.8888	27.1033	27.5751	27.2219	27.2078	27.1008	27.2889	27.325	27.2088	-0.383145	0.0207622	-0.644729	0.378971	0.00801128	0.794436	0.762116	0.00149321	2.15365	non-sig
Gramd4	D3YUE7;Q8CB44	-	24.751	24.7212	24.6236	24.6688	NA	24.1198	NA	24.5662	25.3419	25.1588	24.99	25.7443	NA	NA	NA	NA	0.617609	0.0912112	0.642283	0.37913	0.21405	0.253822	-0.238479	0.642979	-0.0457409	non-sig
Mrps16	Q9CPX7	-	27.3758	26.9116	26.9903	27.0697	26.0693	26.247	26.3343	26.2067	26.2879	26.3936	26.3369	26.1966	NA	NA	26.4243	26.359	-0.783088	0.151753	-0.641241	-0.723457	0.110641	-0.691685	0.0596306	0.942784	0.0015258	non-sig
Pdcd6	P12815;P12815-2	-	28.7472	28.3226	28.4033	28.3547	28.753	28.8177	28.6698	28.6269	28.7451	28.8706	28.8564	28.9546	28.8702	28.938	28.9672	29.3982	0.399734	0.0251294	0.639502	0.326575	0.0279021	0.507615	-0.0731599	0.778255	-0.00796549	non-sig
Calu	Q3TUF3;O35887;G3V004;G3UWV3;G3UWR0	-	32.3943	32.4577	32.4951	32.4667	32.9799	33.0921	33.1754	33.1636	32.7703	32.6724	32.7527	32.6538	32.8978	33.0093	32.9129	33.0749	0.258846	0.00338852	0.639346	-0.129039	0.0594438	-0.158188	-0.387885	0.001392	-1.10794	non-sig
Bckdk	A0A0U1RNL7;A0A0U1RPT4;Q3UCB5;O55028;A0A0U1RQ50;D3Z7R0;A0A0U1RQ97	-	24.6642	24.582	NA	24.6486	NA	24.2191	24.3663	24.1822	NA	NA	NA	NA	NA	NA	NA	NA	-0.755451	0.142949	-0.63822	-0.374644	0.390575	-0.152965	0.380808	0.596519	0.0854439	non-sig
Ehd2	Q8BH64	-	31.1458	31.0264	31.0216	31.2583	31.3343	31.3922	31.4445	31.3215	30.8401	30.8279	30.8442	30.8541	30.9289	31.0266	30.9478	30.8257	-0.271443	0.00457341	-0.635112	-0.440902	1.75841e-05	-2.09644	-0.169459	0.140635	-0.144363	non-sig
Dnajc24	A2A4A1;Q91ZF0;F7CGC9	-	25.7721	25.3517	25.7002	25.0786	25.8407	25.8118	25.356	25.2055	25.6999	26.3361	26.0042	26.1014	26.2098	26.2785	26.5148	26.5576	0.559725	0.0733986	0.634903	0.836705	0.00321187	2.08611	0.27698	0.514056	0.0800443	non-sig
Trmt10a	A0A0R4J205;Q8C1Z8	-	NA	24.5857	25.0831	24.7048	NA	NA	NA	NA	24.8851	25.678	25.2119	24.8345	NA	NA	NA	NA	0.817559	0.16773	0.633927	-0.240386	0.650448	-0.044901	-1.05794	0.160584	-0.840324	non-sig
Map4k3	E9QNE9;Q99JP0	-	24.6134	24.7555	24.2395	24.6485	25.3677	24.9687	24.9778	24.9135	25.6466	24.9055	24.99	24.9803	26.2325	25.7532	26.2265	25.9459	0.56638	0.0760036	0.633873	0.982611	0.00113444	2.89401	0.416231	0.321546	0.205101	non-sig
Wdr26	E0CYH4	-	27.5878	27.4436	27.3845	27.1673	26.9315	26.6098	27.1392	26.9923	26.9955	26.9879	26.9217	27.0279	27.516	27.2933	27.4099	27.162	-0.412535	0.0292171	-0.632978	0.427147	0.00914754	0.870822	0.839681	0.00209299	2.2497	non-sig
Prkd1	Q62101	-	25.4648	25.5516	25.7868	25.7732	25.4185	25.4836	25.0755	25.6006	25.0972	24.8091	25.3402	25.2725	25.6899	25.7523	25.6502	25.3566	-0.51436	0.0588195	-0.632909	0.217676	0.342837	0.1012	0.732036	0.0391246	1.03038	non-sig
Smarcad1	Q04692;Q04692-2	-	27.2474	27.2385	27.4724	27.503	26.4069	26.8803	26.9028	26.8877	26.9307	26.8608	26.9239	26.7792	26.9577	26.862	26.3141	26.2265	-0.491712	0.0516328	-0.63287	-0.179355	0.401709	-0.0710404	0.312358	0.344415	0.144596	non-sig
Col4a1	P02463	-	26.7689	26.7119	26.9264	26.9117	26.38	26.4317	25.8936	26.0006	26.196	26.2117	26.4409	26.2211	25.616	NA	NA	25.7557	-0.562285	0.0750016	-0.632531	-0.910578	0.00186631	-2.48498	-0.348293	0.40647	-0.136173	non-sig
Itgav	P43406;A2AKI5	-	30.0103	30.0289	30.0437	30.0544	30.068	30.005	30.0897	29.9788	29.7054	29.7874	29.7695	29.8043	29.4676	29.5839	29.6431	29.7309	-0.267696	0.00437052	-0.631619	-0.428989	1.7976e-05	-2.03568	-0.161293	0.151328	-0.132274	non-sig
Nras	A0A0G2JGP4;Q9D091;P08556;A0A0G2JE25	-	26.1732	26.4368	26.3403	26.4369	25.5708	26.0332	25.9628	25.9539	25.61	25.5961	26.2586	25.67	NA	NA	NA	NA	-0.563083	0.0757491	-0.631003	-1.67391	7.97105e-06	-8.53439	-1.11083	0.0100233	-2.22053	non-sig
Yap1	P46938;P46938-2;G3UYV4;G3UYA6;G3UY62;G3UYW7	-	28.0318	27.5691	27.8457	27.7572	28.0312	27.7122	27.9366	27.9864	28.0405	28.2888	28.3189	28.1685	28.4696	28.3955	28.3402	28.0281	0.403252	0.0272471	0.630961	0.391752	0.0120338	0.752007	-0.0115001	0.966152	-0.000171979	non-sig
Rheb	Q540E6;Q921J2	-	28.066	28.3314	28.015	28.2662	27.3351	27.6809	27.6485	27.7315	28.6623	28.5037	28.4592	28.4903	28.676	28.5646	28.5453	28.5823	0.359221	0.0175673	0.630538	0.993067	5.1062e-07	6.24828	0.633846	0.00280727	1.6174	non-sig
Bag6	Q9Z1R2;Q3UF95;G3UYQ2;G3UZT6;Q3TDL4;G3UXT8	-	29.6889	29.7497	29.7124	29.7934	29.4557	29.4295	29.4182	29.4094	29.4697	29.4622	29.4558	29.5435	29.4528	29.5455	29.3754	29.5005	-0.25329	0.003289	-0.628903	0.0403267	0.561322	0.0101135	0.293617	0.00733975	0.626671	non-sig
Usf2	E9PXC2;F6PWU6;F8WI12;Q64705-2;Q64705	-	24.3413	24.3498	24.2344	24.1932	24.393	24.4218	24.404	24.521	24.5287	24.794	24.7606	25.3664	NA	NA	NA	NA	0.582775	0.0847829	0.624555	0.230511	0.424089	0.085875	-0.352265	0.436247	-0.126909	non-sig
Igfbp7	F8WH23;Q61581;E9Q5D9	-	27.8392	27.5683	27.6806	27.9048	26.4015	26.9318	26.8833	26.939	27.4371	27.0254	27.4608	27.2508	25.7201	25.7245	25.8428	25.4417	-0.454723	0.0428685	-0.621998	-1.10663	1.45358e-05	-5.3534	-0.651908	0.0261754	-1.03139	non-sig
Cbx2	P30658	-	23.4447	23.2114	23.4103	23.8507	NA	NA	NA	NA	24.2521	23.9725	24.3651	NA	NA	NA	NA	NA	0.655594	0.113261	0.62014	0.257188	0.468679	0.0846469	-0.398406	0.473518	-0.129348	non-sig
Ralgapb	F8WHN4;A2ACC6;E9Q0J2;Q8BQZ4;A2ACC7	-	23.7031	24.567	24.5914	25.0998	NA	NA	NA	23.42	23.5305	23.7579	23.8589	23.7294	NA	NA	NA	23.5622	-0.771155	0.157006	-0.620074	0.376216	0.41627	0.143197	1.14737	0.0993501	1.15062	non-sig
Psmd13	B2RT97;Q9WVJ2;E9Q5I9;E9Q0U1	-	31.4348	31.3942	31.2903	31.377	31.5962	31.4633	31.5387	31.5281	31.7261	31.6783	31.6259	31.6015	31.2084	31.4258	31.4097	31.5659	0.283862	0.00656946	0.61952	-0.129149	0.118228	-0.119757	-0.413011	0.00349816	-1.01442	non-sig
Snrpg	P62309	-	27.615	27.7402	26.9924	27.3868	27.7458	27.8084	27.6366	27.1187	28.64	28.2185	28.4839	28.3539	28.1316	27.8207	27.9721	25.1164	0.990471	0.237266	0.618812	-0.317158	0.665314	-0.0561286	-1.30763	0.215168	-0.872478	non-sig
Fzd2	Q9JIP6	-	24.7505	25.1507	25.3561	25.4831	24.9648	24.8245	25.0852	25.3263	NA	24.7323	NA	NA	24.4528	NA	NA	NA	-0.715687	0.137276	-0.617211	-0.591096	0.14093	-0.503021	0.124591	0.866473	0.00775515	non-sig
Yeats2	Q3TUF7-3;Q3TUF7;Q3TUF7-2	-	24.8585	24.8981	24.8457	24.7067	24.8618	NA	NA	NA	24.7909	NA	24.7656	NA	NA	NA	NA	NA	-0.838133	0.183953	-0.616273	-0.0498392	0.935502	-0.00144311	0.788294	0.336482	0.372894	non-sig
Dcakd	Q8BHC4;B0QZX9	-	28.3235	28.5856	28.5202	28.7788	27.8273	28.0994	27.774	28.0977	28.4628	28.0699	27.9922	27.9981	27.5114	27.2296	27.1569	27.2348	-0.42121	0.0345985	-0.615364	-0.666435	0.000532964	-2.18144	-0.245225	0.343895	-0.11368	non-sig
Colgalt1	Q8K297	-	30.0105	30.0293	30.0724	30.068	30.5288	30.459	30.3926	30.3495	29.8808	29.6915	29.6889	29.6336	30.1055	30.4682	30.4624	30.4674	-0.321396	0.0121981	-0.615058	-0.0566255	0.603427	-0.0124222	0.264771	0.0941254	0.271732	non-sig
Ehbp1	Q69ZW3-2;Q69ZW3	-	27.0572	27.2758	27.0413	27.0353	27.6468	27.638	28.02	27.9294	26.4363	26.5955	26.736	26.9271	28.2247	28.0387	27.8229	28.3075	-0.428723	0.0369164	-0.614267	0.289884	0.0877691	0.306308	0.718607	0.00963308	1.44888	non-sig
Ahr	Q3U5D9;P30561	-	24.4546	24.3637	24.7064	24.5772	24.8687	25.0977	24.8954	24.6657	24.8793	25.1493	24.9237	25.095	25.4286	25.2466	25.1686	25.2173	0.486336	0.0548867	0.613043	0.383415	0.0693344	0.444398	-0.102921	0.781966	-0.0109932	non-sig
Lman2	Q9DBH5	-	29.5977	29.5253	29.6189	29.7112	29.9874	29.8818	29.9833	29.946	29.9466	29.8583	29.9163	29.8945	29.7013	29.6559	29.3916	29.4748	0.290631	0.00801991	0.609113	-0.393725	0.000220057	-1.44004	-0.684356	9.60789e-05	-2.74931	non-sig
Hddc2	Q3SXD3	-	25.9216	25.5428	NA	25.5487	24.9332	25.5236	25.3807	25.2716	25.7965	25.9728	26.067	26.0115	25.9611	25.8024	25.6701	25.8019	0.682082	0.128257	0.608361	0.531623	0.154586	0.431056	-0.150459	0.823908	-0.0126568	non-sig
Myadm	Q0VE46;O35682;A0A0N4SW94	-	25.7904	25.7293	25.7436	25.883	26.467	26.207	26.1006	26.1728	26.5878	26.0346	26.2814	26.0132	27.173	27.4566	27.4972	27.3487	0.442672	0.0423163	0.608007	1.13205	8.40879e-06	5.74547	0.68938	0.0170841	1.21842	non-sig
Rab8b	Q0PD49;P61028	-	26.3114	26.8755	26.4028	25.9779	25.4646	25.841	25.862	25.9876	25.3243	25.211	26.3623	25.6959	25.6412	24.3509	25.8169	26.08	-0.743537	0.152222	-0.607857	-0.316528	0.476865	-0.101797	0.427009	0.544819	0.112623	non-sig
Csnk1e	Q9JMK2;Q3TYE1	-	25.7715	26.445	26.4629	26.1905	25.1206	25.1221	24.9134	24.981	26.1323	25.1904	25.4066	25.8588	24.9218	25.1199	25.307	25.3316	-0.570448	0.0862578	-0.607072	0.135771	0.650448	0.0253603	0.706219	0.0975498	0.713828	non-sig
Aldh2	Q544B1;P47738;A0A0G2JEU1	-	31.5568	31.3816	31.4046	31.3425	31.4956	31.4888	31.5376	31.4313	31.2514	31.0608	31.1449	31.1308	31.6217	31.3858	31.5236	31.5812	-0.274428	0.00615203	-0.606755	0.0397536	0.640898	0.00768083	0.314181	0.0139137	0.583296	non-sig
Mrpl45	Q9D0Q7	-	26.4371	26.7769	26.8802	27.0118	27.0653	27.2451	27.2793	27.1676	27.3502	26.9862	27.2117	27.2015	27.4197	27.4329	27.7322	27.4624	0.410906	0.0335525	0.605789	0.322501	0.0453074	0.433387	-0.0884055	0.753253	-0.0108791	non-sig
Cdc20	Q9JJ66;V9GXW0	-	25.5042	25.2081	25.2087	25.2745	NA	NA	NA	NA	25.1054	24.8308	24.9845	NA	NA	NA	24.44	NA	-0.716975	0.143012	-0.605576	0.638276	0.117365	0.59389	1.35525	0.0345824	1.98022	non-sig
Isoc2a	P85094	-	24.9147	NA	24.8091	24.8818	NA	24.6575	NA	NA	NA	NA	NA	NA	NA	NA	NA	NA	-0.796062	0.173734	-0.605098	-0.121567	0.821386	-0.0103882	0.674495	0.380825	0.282798	non-sig
Kctd12	A0A0R4J2B2;Q6WVG3	-	23.0975	23.7943	NA	23.4252	28.3896	28.241	28.3699	28.4531	23.8354	NA	24.4452	24.1713	29.0511	29.2969	28.5692	29.0419	0.537135	0.0751887	0.603658	0.626405	0.0162753	1.12031	0.0892702	0.845489	0.00650707	non-sig
Gulp1	Q8K2A1;Q8K2A1-2;E0CXC5	-	27.6137	27.5516	27.7979	27.5943	28.3726	28.1143	27.7332	27.8053	27.0966	27.3483	27.3107	27.0374	28.1381	27.8906	28.3328	28.3654	-0.441151	0.0429373	-0.603127	0.175391	0.334481	0.0834208	0.616542	0.0298757	0.94003	non-sig
Tars	Q9D0R2	-	31.8367	31.9683	32.028	31.9808	31.7106	31.797	31.7777	31.8298	32.1952	32.214	32.201	32.1886	31.9582	31.8938	31.9672	32.0947	0.246239	0.00359759	0.601805	0.199687	0.00465017	0.465776	-0.0465523	0.676279	-0.00790803	non-sig
4931406P16Rik	Q8C5X1;A0A0U1RNZ3	-	30.1858	30.0567	29.8851	30.3184	29.9746	29.9712	29.5563	29.2837	NA	29.8115	29.7701	29.7307	30.0812	29.964	30.1493	NA	-1.81243	0.466151	-0.600772	-1.06453	0.600651	-0.235662	0.747902	0.828976	0.0609225	non-sig
Pggt1b	Q8BUY9	-	26.2335	25.6372	25.5179	NA	25.7417	26.0278	25.8321	26.0518	26.0771	26.2819	26.2844	26.0106	26.5297	25.919	25.9612	NA	0.943267	0.23246	0.597703	-0.214627	0.763762	-0.0251203	-1.15789	0.248416	-0.700318	non-sig
Ppp1r2	D3Z3A0;Q9DCL8	-	27.279	26.5176	27.5767	27.2303	27.8742	27.8112	27.705	28.0705	27.8949	27.7147	28.0108	27.2285	28.1811	27.7195	27.5459	27.6502	0.561315	0.0871297	0.594901	-0.09102	0.763762	-0.0106531	-0.652335	0.11943	-0.602032	non-sig
Supv3l1	Q80YD1	-	26.2234	26.102	26.1688	26.5017	25.9802	25.861	25.7566	25.4195	26.8418	26.6693	26.6802	26.5693	25.6406	25.5345	25.5729	25.6125	0.441125	0.0449264	0.594415	-0.164193	0.373191	-0.070286	-0.605318	0.0342387	-0.887083	non-sig
Mtmr12	Q80TA6;G3UZ04	-	24.8511	23.9483	24.3179	24.5954	NA	24.0357	NA	NA	NA	NA	NA	NA	NA	NA	NA	NA	-0.693268	0.140147	-0.591646	0.0854349	0.844309	0.00627936	0.778703	0.196768	0.549799	non-sig
Fbln2	P37889-2;P37889	-	32.3998	32.2252	32.2628	32.295	32.404	32.2554	32.339	32.2588	32.0097	32.0445	32.016	32.0263	32.4841	32.3337	32.3915	32.1589	-0.271602	0.00671116	-0.590246	0.0277167	0.753407	0.00340833	0.299319	0.0188355	0.516331	non-sig
Cul7	Q8VE73;Q8VE73-3	-	28.5838	29.0517	28.9765	28.9412	29.1311	29.1923	29.1739	28.9783	28.5533	28.4744	28.6218	28.561	28.4523	28.3866	28.5285	28.4503	-0.335621	0.0175673	-0.589115	-0.664437	1.96814e-05	-3.12681	-0.328816	0.0637906	-0.393015	non-sig
Hars2	Q99KK9;G5E823	-	26.4382	26.3959	26.3504	26.4343	26.5309	26.4247	26.3525	26.4009	26.7206	26.8225	26.6845	26.8153	26.574	26.4545	26.757	26.503	0.356025	0.0224245	0.587183	0.144844	0.256546	0.0855785	-0.211181	0.288885	-0.113885	non-sig
Hn1l	Q3TM10;Q6PGH2	-	29.7627	29.6056	29.6423	29.5973	29.7626	29.7404	29.6973	29.5863	29.8168	30.0547	30.0016	29.9463	29.7818	29.7534	29.9368	30.0458	0.302813	0.0115485	0.586692	0.182821	0.0585108	0.225375	-0.119992	0.435674	-0.0432978	non-sig
Lamtor5	Q9D1L9;G3UW70	-	25.8464	25.566	25.6095	25.597	24.1798	24.3633	24.5086	24.5368	25.3528	25.3134	25.1218	24.6103	NA	NA	NA	NA	-0.555146	0.0887737	-0.583855	-0.350089	0.199097	-0.24539	0.205057	0.655025	0.0376776	non-sig
Ppp2r2d	Q925E7;F6RV17	-	24.0305	NA	NA	NA	NA	NA	23.9537	NA	25.7174	NA	26.2922	24.5543	26.1138	25.9782	NA	NA	1.14559	0.309872	0.582897	0.85525	0.352178	0.387632	-0.29034	0.86105	-0.0188639	non-sig
Vcpip1	A0A0R4J0M9;Q8CDG3;Q8CDG3-2	-	27.2943	27.2761	27.1977	27.2948	27.4138	27.1305	27.3766	27.3321	27.472	27.6877	27.5856	27.6516	27.4272	27.4985	27.607	27.3116	0.333468	0.0179999	0.581811	0.147847	0.196854	0.104358	-0.185621	0.301447	-0.0966693	non-sig
Arf2	Q8BSL7	-	25.6815	25.747	24.5361	24.2938	25.8483	26.1169	25.7374	26.0633	24.6989	24.3393	NA	24.7617	25.0799	25.2126	25.7166	25.4235	-0.728875	0.160355	-0.579395	-0.583293	0.176555	-0.439291	0.145581	0.852193	0.0101123	non-sig
Lsm8	Q6ZWM4;A0A0N4SUZ3	-	28.7554	27.973	28.063	28.5534	28.4684	28.6171	28.7309	28.558	28.6694	28.7594	28.8576	28.7809	28.7502	28.6103	28.5715	28.463	0.430612	0.0451784	0.579203	0.00514087	0.979341	4.66065e-05	-0.425472	0.117916	-0.395019	non-sig
Iqgap3	F8VQ29;Q3UQP1	-	28.7944	28.8772	28.8654	28.7067	29.0736	29.0559	28.9812	28.9455	28.3541	28.5329	28.4458	28.6539	28.758	28.6183	28.7209	28.4616	-0.314271	0.0143833	-0.57893	-0.37435	0.00124539	-1.08737	-0.0600791	0.737451	-0.00794646	non-sig
Rtn4	Q8BH78;Q8BHF5	-	NA	25.0889	25.2293	25.2963	NA	NA	NA	NA	NA	NA	NA	NA	NA	NA	NA	NA	-0.884107	0.221608	-0.578573	0.807306	0.17473	0.611642	1.69141	0.0663845	1.99237	non-sig
Rab21	Q0PD35;P35282	-	28.191	28.4837	28.3738	28.3156	28.1674	28.0548	28.1572	28.2752	27.8315	28.1629	27.9392	27.9475	27.966	28.2334	27.7172	27.8462	-0.370785	0.0276494	-0.577799	-0.222938	0.105476	-0.217776	0.147847	0.509542	0.0432925	non-sig
Arsb	A0A0R4J138;P50429;P50429-2	-	26.7608	27.1036	26.9132	27.1588	27.6404	27.8454	27.8088	27.7409	27.1707	27.4257	27.2826	27.5013	27.6859	27.7197	27.8687	27.7922	0.360962	0.0251294	0.577474	0.00771921	0.961561	0.000131406	-0.353243	0.0806965	-0.386146	non-sig
Dvl3	E9Q150;E9Q967;Q61062	-	24.4814	NA	24.6933	24.6937	NA	24.6343	NA	25.1941	NA	NA	NA	NA	NA	NA	24.3906	24.6134	-0.661825	0.134537	-0.576555	-0.21325	0.582858	-0.0499938	0.448575	0.448735	0.156109	non-sig
Sdc1	P18828-2;P18828	-	26.3027	26.2614	26.1713	26.2967	26.2717	26.3759	26.3679	NA	NA	26.5568	26.2883	NA	NA	NA	NA	NA	-1.08322	0.29398	-0.57593	-1.19037	0.15419	-0.966509	-0.107144	0.944055	-0.00267889	non-sig
Skp1a;Skp1	Q5SUR3;Q9WTX5	-	30.0727	29.9932	30.0961	30.189	29.85	30.0554	29.7199	29.9851	29.7752	29.8767	29.6738	29.4631	30.2149	29.9351	29.6479	30.1791	-0.390526	0.0335793	-0.575607	0.0916453	0.563225	0.0228489	0.482171	0.0418388	0.664635	non-sig
Lztfl1	Q9JHQ5;F6VG18;F6VTH5	-	25.233	25.5584	25.799	25.4883	NA	NA	25.6204	24.7718	24.6342	24.5271	24.9559	24.9989	25.3751	25.3876	24.9389	NA	-0.740675	0.167146	-0.575434	0.705623	0.11282	0.668659	1.4463	0.0382562	2.04984	non-sig
Klc1	Q5UE59;E9Q7C9;Q7TNF4;Q8CD76;O88447	-	29.4743	29.2294	29.3741	29.0645	29.8421	29.8596	29.8182	29.773	29.6956	29.653	29.5865	29.4755	30.1995	30.3819	30.2033	30.1611	0.317075	0.015342	0.575212	0.413219	0.000670132	1.31149	0.0961432	0.58096	0.0226757	non-sig
Clip1	Q922J3;D3Z2Z1;F8WIA1;Q922J3-2;D3Z3M7;F6RCU2;Q8C0S5	-	28.7671	28.6062	28.5189	28.6966	29.157	29.2133	29.1498	29.0647	28.8835	28.9062	28.9575	28.9293	29.4557	29.4145	29.401	29.5517	0.271909	0.0078342	0.572641	0.309543	0.000894494	0.943617	0.037634	0.795596	0.00373734	non-sig
Sipa1l1	Q8C0T5-2;Q8C0T5	-	24.4609	24.2066	24.2664	24.4031	NA	24.0576	NA	24.1904	23.8464	23.4731	NA	23.6332	NA	NA	NA	NA	-0.736616	0.167394	-0.571806	0.124038	0.801967	0.0118883	0.860655	0.20767	0.587505	non-sig
Lin7c	O88952	-	27.8809	27.7117	27.4975	27.6033	28.1217	27.9911	28.0825	28.0498	28.119	27.9449	27.8723	28.2366	27.892	28.2483	27.8757	28.1197	0.369807	0.02843	0.571805	-0.0273916	0.858967	-0.00180849	-0.397199	0.0639322	-0.474367	non-sig
Papss2	O88428	-	26.5852	26.7982	26.7032	26.614	27.8324	27.9448	28.0778	27.899	26.379	26.2265	26.1348	26.4803	28.2274	27.9716	28.0839	27.7974	-0.369987	0.028495	-0.571715	0.0815823	0.575001	0.0196068	0.451569	0.0376693	0.64304	non-sig
Actn1	A1BN54	-	25.8008	25.1567	25.1254	25.0892	25.6349	26.0459	25.6073	26.1137	26.1154	26.0262	26.0553	25.3595	25.3198	25.1025	26.0107	25.5833	0.59612	0.109919	0.571637	-0.346379	0.266507	-0.198922	-0.942499	0.0514287	-1.21469	non-sig
Dad1	P61804	-	27.6118	26.8971	27.1976	27.2587	27.6169	27.3738	25.975	27.1876	27.9119	28.5147	28.5895	28.6794	28.1406	26.3831	NA	NA	1.18255	0.328869	0.571146	-1.29855	0.181057	-0.963765	-2.4811	0.0993747	-2.48786	non-sig
Sdhc	Q9CZB0;F8WGB3	-	27.9132	27.6246	28.1267	28.2367	27.7459	27.5832	27.5815	27.441	27.6465	27.6861	27.413	27.5924	26.5232	26.4652	26.6196	26.5529	-0.390802	0.0346473	-0.5707	-1.04765	3.47266e-06	-5.7195	-0.656852	0.00875641	-1.35159	non-sig
Ccdc86	Q9JJ89	-	26.5661	26.4846	26.7539	26.1374	26.7056	26.556	26.5329	26.5773	26.9842	26.9176	27.089	26.9179	26.7743	26.2949	26.398	27.2248	0.49169	0.0694983	0.56939	0.0800476	0.749677	0.010016	-0.411642	0.239783	-0.255293	non-sig
Nckipsd	Q9ESJ4	-	24.0664	23.4682	23.234	23.7341	NA	NA	23.3903	NA	23.7732	NA	24.6466	NA	NA	NA	NA	NA	0.672204	0.142607	0.568589	0.549749	0.149766	0.453315	-0.122455	0.861154	-0.00794969	non-sig
Aes	P63002;P63002-2	-	23.9819	24.1893	24.1897	23.8956	24.6806	24.4878	24.3813	24.685	24.5133	24.5327	24.8331	24.4388	NA	NA	NA	NA	0.515363	0.0790628	0.567945	-0.296859	0.225635	-0.191947	-0.812222	0.03496	-1.18294	non-sig
Rhog	Q3UDZ1;P84096	-	27.9351	28.2633	28.1014	28.1644	28.1378	28.2988	28.2291	28.03	28.4439	28.4326	28.5079	28.5694	27.9598	27.8741	28.4363	28.0888	0.372391	0.0299683	0.567277	-0.084148	0.569222	-0.0205925	-0.456539	0.0388032	-0.644237	non-sig
Arfgef2	A2A5R2	-	29.7322	29.8144	29.9784	30.2138	30.0129	29.9021	29.903	29.7383	29.5605	29.6932	29.6027	29.5764	29.8691	29.9764	29.9461	29.9394	-0.3265	0.0184945	-0.565811	0.0436926	0.725292	0.00609456	0.370193	0.0363906	0.532712	non-sig
Sh3glb2	Q8R3V5-1;Q8R3V5;A2AWI7;A2AWI9;Q8R3V5-3	-	27.833	27.5672	27.5601	27.5689	27.8005	27.4447	27.6136	27.472	28.1819	27.808	28.1705	27.9025	27.8	28.1167	27.7988	27.7913	0.383432	0.0334766	0.565662	0.294039	0.0496861	0.383357	-0.0893935	0.729292	-0.0122557	non-sig
Hdac7	E9PX62;E9PXW8;Q8C2B3-5;Q8C2B3;Q8C2B3-2;Q8C2B3-3;E9PXW1;Q8C2B3-6;Q8C2B3-4;E9PZG4	-	26.5237	26.2058	26.3997	26.0055	26.707	27.0351	26.7235	26.7799	26.9245	26.522	26.7566	26.7401	26.8231	26.5151	27.1915	26.8066	0.452081	0.0563387	0.564737	0.0226973	0.920261	0.000819122	-0.429384	0.154511	-0.348247	non-sig
Nacc1	Q7TSZ8	-	26.393	26.292	26.2138	26.1285	26.3286	26.1217	26.4709	26.4057	26.5789	26.6091	26.71	26.8382	26.3606	26.1692	26.7607	26.6707	0.427221	0.0480771	0.563104	0.158605	0.383577	0.0660029	-0.268617	0.341566	-0.125317	non-sig
Rab4b	Q4V9W8;Q91ZR1	-	25.2879	25.3476	25.3222	25.28	25.3348	25.2976	25.5227	25.1129	25.2292	NA	NA	25.4249	25.1876	25.0212	25.3359	25.3917	-0.671196	0.14499	-0.562906	-0.0829177	0.846118	-0.00601725	0.588278	0.330668	0.282731	non-sig
Tpd52l2	Q3TAI4;A2AUD5;Q9CYZ2;V9GWU5	-	29.3828	29.2369	29.1915	29.0779	29.5333	29.8123	29.4751	29.6882	29.4512	29.6207	29.5381	29.559	30.1299	30.0966	29.8933	29.9535	0.319987	0.0174655	0.562478	0.391112	0.00138371	1.11817	0.0711259	0.706267	0.0107422	non-sig
Ube4a	G3X9Y5;E9Q735;E9Q442	-	25.3294	25.3197	25.2791	25.113	24.9687	25.3567	25.0852	25.1347	NA	25.0002	24.9289	24.8387	25.2049	NA	NA	NA	-0.633796	0.129587	-0.562456	-0.559296	0.108728	-0.538971	0.0745004	0.907638	0.00313551	non-sig
Cic	Q924A2;E9QP01;Q924A2-2;E9Q6T8	-	24.6229	24.3544	24.734	24.524	25.5221	25.8303	25.1908	24.602	25.1704	25.0442	25.0108	25.2903	25.5887	25.3638	25.4296	25.1524	0.570099	0.103505	0.56157	0.0972793	0.763762	0.0113857	-0.47282	0.301973	-0.245882	non-sig
Fbn2	Q61555	-	26.5412	26.3447	26.1609	25.7117	25.3615	25.2687	25.3781	25.2204	25.9753	24.8391	25.7825	25.5311	NA	NA	NA	NA	-0.657587	0.140176	-0.561137	-0.916783	0.0170534	-1.62104	-0.259195	0.682624	-0.0429794	non-sig
B3galtl	Q8BHT6	-	26.6783	26.5061	26.5437	26.9141	27.3337	27.0377	27.2424	26.904	26.8356	27.3738	26.9886	27.127	27.5646	27.446	27.4133	27.7366	0.420695	0.0465219	0.560511	0.410663	0.0224177	0.677351	-0.0100325	0.976626	-0.000103053	non-sig
Cct2	Q542X7;P80314	-	32.7387	32.6774	32.9283	32.9989	32.765	32.8418	32.9774	32.944	33.1378	33.0542	33.2042	33.0699	32.9577	32.8786	32.9775	32.9041	0.280698	0.010156	0.559509	0.0474147	0.609834	0.0101841	-0.233283	0.083162	-0.251964	non-sig
Fhl3	Q9R059;F2Z455	-	30.1675	30.0989	29.8359	29.8484	30.0989	30.1985	30.2056	30.2388	30.2618	30.1971	30.3211	30.3831	30.6137	30.5246	30.741	30.6487	0.303119	0.0143833	0.558388	0.446579	0.000218193	1.635	0.14346	0.358999	0.0638265	non-sig
Hnrnpa2b1	O88569;O88569-2;O88569-3	-	33.5458	33.4505	33.5199	33.5191	33.4285	33.4631	33.3806	33.5236	33.7187	33.7819	33.6924	33.736	33.5827	33.6095	33.7605	33.5917	0.223393	0.00322602	0.556547	0.187162	0.0032101	0.466686	-0.0362309	0.72115	-0.00514386	non-sig
Lsm14b	Q8CGC4;Q8BM41	-	24.5931	24.8042	24.8632	25.332	24.9598	24.9495	24.9336	25.4663	25.2985	25.7026	25.548	25.3203	25.4162	25.1015	24.6601	24.5812	0.569224	0.105624	0.555696	-0.137532	0.664845	-0.0243816	-0.706756	0.11529	-0.663084	non-sig
Bmp2k	Q91Z96;Q91Z96-2	-	NA	24.8801	24.8843	24.7603	26.6202	25.7988	25.7191	NA	25.6705	25.5674	25.1397	25.4003	25.6673	NA	NA	NA	0.782924	0.196291	0.553606	-0.958953	0.056512	-1.19664	-1.74188	0.0274419	-2.72009	non-sig
Pcbd2	A0A0R4J1R7;Q9CZL5	-	NA	NA	NA	NA	NA	26.0516	25.8315	25.8654	25.6619	NA	NA	NA	26.3474	26.5774	26.1833	26.2985	0.841351	0.220243	0.552851	0.847432	0.132797	0.743037	0.00608037	0.995	1.32368e-05	non-sig
Armcx3	Q8BHS6	-	26.6959	26.5737	27.112	26.9129	25.9843	25.9392	26.2444	26.182	26.2361	26.2843	26.0433	26.1689	NA	NA	NA	NA	-0.640454	0.137078	-0.552732	-1.79162	8.32535e-05	-7.30908	-1.15116	0.0403782	-1.60455	non-sig
Cks1b;Cks1brt	P61025;Q3UNC9;V9GWZ0;D3YXP1	-	26.637	26.91	26.7208	26.5776	26.3644	26.2067	26.4469	26.6486	27.3693	27.0035	27.2806	27.2813	27.0612	27.2135	26.0879	26.487	0.522305	0.0875243	0.552532	0.295735	0.247971	0.179097	-0.226571	0.596519	-0.0508369	non-sig
Bag1	F6TCF9;Q60739;Q60739-2	-	27.0067	26.4571	27.0012	26.991	27.4731	27.1819	27.1517	27.3777	27.3933	26.9938	27.4275	27.3108	28.0081	28.0862	27.9631	28.243	0.417353	0.0476763	0.551614	0.778969	0.000237387	2.82341	0.361616	0.178086	0.270985	non-sig
Cdc42bpa	H7BX44;D3YYN8;E9PVY0;Q3UU96;Q3UU96-2;F6S5Z6;F6Q5A5;F6YZJ7	-	26.3785	26.6167	26.7412	26.2629	26.5216	26.5416	26.4199	26.4079	26.0592	26.0033	26.0536	26.038	26.4642	26.5673	25.8273	26.619	-0.46129	0.064611	-0.548793	-0.103328	0.644709	-0.019698	0.357962	0.269227	0.203996	non-sig
Galk2	Q8BUU7;Q3U3H5;Q68FH4	-	25.3724	25.8838	25.8113	26.0563	26.2578	26.1799	26.3989	25.9244	26.1953	26.3424	26.3358	26.212	26.1186	26.6998	26.7327	26.8818	0.490407	0.0761054	0.548562	0.417981	0.0715617	0.478721	-0.0724264	0.865154	-0.00455611	non-sig
Crip1	A0A0G2JEK2;P63254	-	27.0521	27.1062	28.2585	27.2782	28.9421	28.8994	28.7264	28.875	27.9415	27.7231	28.3034	27.8837	28.8139	28.6461	28.5419	28.8216	0.539188	0.096205	0.548248	-0.154857	0.584468	-0.0361187	-0.694045	0.0947826	-0.710197	non-sig
Mroh1	G3XA21;E0CZ22;D3Z624	-	24.8591	24.6246	24.783	24.9173	24.4353	24.6039	24.4325	24.6516	24.182	24.0952	24.5571	24.3024	NA	NA	NA	NA	-0.511823	0.0851782	-0.547483	-0.273593	0.272745	-0.154373	0.23823	0.559225	0.0601323	non-sig
Pls3	B1AX58;Q99K51	-	32.0354	32.0006	32.0203	32.099	32.0563	32.0721	32.1842	32.1802	31.8732	31.7766	31.84	31.7791	32.2787	32.3271	32.215	32.2531	-0.221587	0.00338852	-0.547317	0.145284	0.0162753	0.259835	0.36687	0.000680999	1.16182	non-sig
Rnf14	Q9JI90;G3XA54	-	26.1189	26.1626	NA	NA	NA	NA	26.146	NA	NA	26.6356	26.0661	26.5726	25.7948	25.5669	25.7658	NA	1.14174	0.331986	0.54676	1.28059	0.173664	0.973622	0.138847	0.93577	0.00400306	non-sig
Slc29a1	Q9JIM1-2;Q9JIM1;E9PXM6	-	26.5361	26.4901	26.4711	26.3304	26.4657	26.6757	26.7457	26.9107	26.7456	26.9208	27.0261	26.7182	27.2722	27.3498	27.1209	26.9004	0.395733	0.04188	0.545317	0.461356	0.00688936	0.997369	0.0656229	0.820322	0.00564461	non-sig
Atg3	Q9CPX6	-	27.1072	27.2047	27.1714	27.2108	27.6239	27.4006	27.5378	27.5117	27.6078	27.4964	27.446	27.3973	27.687	27.4804	27.6864	27.7727	0.313361	0.0182951	0.544517	0.13812	0.200756	0.0963155	-0.175241	0.300744	-0.0914413	non-sig
Rpl14	Q9CR57	-	32.8111	32.6911	32.5188	32.5431	32.1213	32.1997	32.2686	32.1634	32.4527	32.4186	32.2844	32.2389	31.998	32.2326	32.2227	32.2479	-0.29242	0.0137956	-0.543978	-0.0129502	0.903985	-0.00056772	0.27947	0.059173	0.343155	non-sig
Gaa	P70699	-	29.56	29.3042	29.3659	29.3638	29.8423	29.849	29.7533	29.6672	28.9928	29.2177	29.0504	29.1722	29.7131	29.5449	29.6314	29.7189	-0.290183	0.013392	-0.543558	-0.125869	0.180354	-0.0936306	0.164314	0.261695	0.0956646	non-sig
Rpl22	Q4VAG4;P67984	-	31.6577	31.6092	31.5675	31.5968	31.2469	31.4053	31.2976	31.3047	31.931	31.9361	31.8779	31.9239	31.5855	31.5588	31.9943	31.936	0.30943	0.0175211	0.543495	0.455046	0.000309611	1.59684	0.145616	0.384247	0.0604874	non-sig
Hsd17b8;H2-Ke6	P50171;P50171-2;G3UX44	-	24.4355	24.7087	24.4338	24.356	25.0205	24.948	25.4244	25.0393	25.2266	25.0765	25.1141	24.9206	25.6512	25.5318	25.5812	NA	0.600939	0.124765	0.543192	0.166546	0.635082	0.032838	-0.434393	0.404451	-0.170775	non-sig
Dhcr7	A0A140LIT2;O88455	-	NA	25.4385	25.5407	25.6829	26.1484	26.1403	NA	NA	24.3976	NA	NA	NA	NA	NA	NA	24.9792	-0.9225	0.259447	-0.540541	-0.530311	0.434908	-0.191762	0.392189	0.734374	0.0525857	non-sig
Akt1	P31750;D3Z783	-	28.7904	28.9154	28.9018	28.858	28.9805	28.814	28.8006	28.9181	28.4679	28.6781	28.514	28.5359	29.0968	29.0392	29.0003	28.6726	-0.317411	0.0198322	-0.540434	0.0739261	0.520264	0.0209785	0.391337	0.0260227	0.620132	non-sig
Rpl26	Q4FZH2;P61255;B1ARA3;B1ARA5	-	31.8295	32.2521	32.1369	31.721	31.971	32.0369	31.9812	32.2672	32.2968	32.3746	32.2143	32.4621	32.2017	32.3143	32.2475	32.1241	0.352084	0.0292848	0.53987	0.157833	0.233742	0.099634	-0.194251	0.352197	-0.0880372	non-sig
Mrpl27	Q99N92	-	25.5303	27.025	25.1207	NA	25.2649	25.5128	NA	25.1964	NA	NA	NA	NA	25.797	NA	NA	NA	-1.0903	0.320288	-0.53911	-0.0721478	0.944412	-0.00179205	1.01816	0.472573	0.331441	non-sig
Pibf1	E9Q6K3	-	NA	23.0712	23.1139	22.9932	NA	NA	NA	NA	NA	NA	NA	NA	NA	NA	NA	NA	0.677373	0.160188	0.538762	0.231161	0.583965	0.0540023	-0.446212	0.493049	-0.137036	non-sig
Gosr1	O88630	-	24.7929	24.726	24.2441	24.8624	NA	NA	NA	24.7132	NA	NA	NA	NA	24.683	NA	NA	25.0847	-0.736127	0.185549	-0.538506	0.250332	0.608086	0.0540805	0.986459	0.160952	0.782562	non-sig
Phax	G5E8V8;Q9JJT9;F6RPD4	-	27.3525	27.521	27.1816	27.2699	27.3144	27.5665	27.6278	27.6611	27.4667	27.8912	27.7644	27.6947	28.1817	28.0594	27.8356	27.9143	0.373009	0.0363552	0.536922	0.455294	0.00415113	1.08443	0.0822845	0.751392	0.0102142	non-sig
Nufip2	Q5F2E7;Q5F2E7-2	-	28.2839	28.2512	28.3992	28.2649	28.1452	28.0657	27.8197	28.1034	28.5311	28.8155	28.4858	28.7471	28.4036	28.3124	28.6396	28.624	0.345053	0.0281563	0.534978	0.461405	0.00140138	1.31659	0.116352	0.588255	0.0268115	non-sig
Commd7	A2AU52;Q56A13;Q8BG94	-	26.4803	26.4297	26.5447	26.6598	26.4678	26.6091	26.3616	26.2783	25.9753	26.0999	26.1481	26.1387	27.0314	26.9375	26.3915	26.3717	-0.438126	0.0604452	-0.533917	0.253825	0.191338	0.182297	0.691951	0.0248095	1.11085	non-sig
Ppic	Q3UC73;P30412	-	29.5108	29.5844	29.6388	29.6229	30.3065	30.1914	30.2425	30.3053	29.7671	29.987	29.8419	29.7622	30.4623	30.5406	30.507	30.4503	0.250342	0.00744642	0.532742	0.228602	0.00441251	0.53843	-0.0217403	0.874314	-0.00126817	non-sig
Ccdc124	Q9D8X2	-	28.4438	28.5565	28.1224	28.1116	28.2718	28.4168	28.4903	28.4538	28.701	28.6395	28.6322	28.7472	28.9962	28.8843	28.8342	28.4871	0.371408	0.0367938	0.532683	0.392303	0.0108565	0.770604	0.0208948	0.937894	0.000581843	non-sig
Ube2n	A2RTT4;P61089	-	31.5699	31.5653	31.5184	31.7418	31.513	31.4973	31.5984	31.7253	32.1181	31.9192	31.981	31.9456	31.4084	31.6143	32.0323	32.1273	0.392133	0.0440409	0.531788	0.212081	0.184974	0.155432	-0.180052	0.487783	-0.0561355	non-sig
Chmp4b	Q9D8B3	+	29.3873	29.7619	29.833	29.6796	30.2634	30.3961	30.1802	30.1703	30.1461	29.9592	29.9351	29.9794	30.3348	30.2852	30.2244	30.5905	0.339517	0.0274803	0.529979	0.10619	0.408669	0.0412684	-0.233327	0.231443	-0.148292	non-sig
Pdgfrb	E9QPE2;E9QN12;P05622	-	29.4684	29.3394	29.2314	29.3144	29.1627	29.2798	29.3307	29.3564	29.0938	28.8711	29.0141	28.803	28.1708	28.348	28.711	28.8975	-0.392881	0.0449264	-0.529407	-0.750538	0.000164454	-2.84	-0.357657	0.149662	-0.295028	non-sig
Casp12	O08736;D6RCG7	+	NA	NA	24.1092	24.8495	24.9475	24.5612	24.8721	24.6273	24.3584	24.5485	24.855	24.8399	24.9563	25.4571	25.7957	25.5213	0.668729	0.161645	0.529258	0.680583	0.0870931	0.721429	0.0118543	0.988076	6.17578e-05	non-sig
Gemin4	Q6P6L6	-	27.0321	27.3543	27.1981	27.354	26.8278	26.9373	27.0359	26.879	27.7189	27.5202	27.6824	27.5237	27.1581	26.9329	26.7509	27.2823	0.376694	0.0394869	0.528708	0.111033	0.475364	0.0358606	-0.265661	0.257987	-0.156316	non-sig
Derl1	Q99J56	-	26.1804	26.0186	26.1403	26.1018	NA	NA	NA	NA	26.1018	NA	NA	26.6538	NA	NA	NA	NA	-0.950476	0.277984	-0.528446	0.359571	0.638304	0.0701065	1.31005	0.23597	0.821587	non-sig
Paf1	Q8K2T8	-	27.4654	27.3286	27.4393	27.5021	27.473	27.495	27.5694	27.5771	27.8024	27.6321	27.8258	27.6465	27.6501	27.509	27.5113	27.5196	0.292856	0.0157855	0.527652	0.01891	0.863104	0.00120905	-0.273946	0.0704056	-0.315694	non-sig
Pum2	Q3UR91;Q3TQ29;Q80U58-2;Q80U58;Q80U58-3	-	26.4904	26.5357	26.6501	26.6176	26.1687	26.1626	25.6008	26.1441	26.2135	26.0953	26.1408	26.0575	26.3875	25.9324	26.4794	26.5763	-0.446697	0.0659473	-0.527462	0.324833	0.108872	0.312841	0.771531	0.017797	1.34991	non-sig
Znf207	Q9JMD0-4;Q9JMD0-3	-	28.49	28.9248	28.6558	28.8305	27.9866	28.0099	27.9059	28.053	28.9117	28.9861	29.2488	29.0576	28.2702	28.2257	28.2195	28.2105	0.325783	0.024085	0.527199	0.242615	0.0419227	0.334214	-0.0831679	0.678277	-0.0140215	non-sig
Crat	H7BX88;P47934;B7ZDD7	-	24.3669	24.7081	24.8159	24.1699	25.1506	25.2953	24.7893	24.6533	25.2871	24.6539	25.383	25.0346	24.5182	24.1903	NA	NA	0.574463	0.121384	0.526115	-0.359262	0.245554	-0.219097	-0.933725	0.0520471	-1.19853	non-sig
Fahd1	Q8R0F8	-	24.9257	24.8472	25.177	24.9793	25.4241	25.1221	25.4133	25.373	25.3491	25.5563	25.2604	25.6014	25.9915	25.7428	25.5505	25.4957	0.459528	0.0717281	0.525843	0.362008	0.0886892	0.380879	-0.0975202	0.79701	-0.00960928	non-sig
Dpy19l1	A6X919;A6X919-2;A6X919-3	-	26.2181	25.6338	NA	NA	26.1029	25.617	25.9467	26.1492	26.1237	25.5838	25.713	25.767	NA	25.8099	NA	25.7237	0.928599	0.271693	0.525513	-1.02694	0.135191	-0.892462	-1.95554	0.0666531	-2.30006	non-sig
Ccdc127	E0CYX9;Q3TC33;E0CYP1;Q3TC33-2	-	NA	NA	NA	25.0844	26.2729	NA	NA	26.0702	25.875	25.9732	25.8075	NA	25.6801	25.5358	NA	NA	1.11733	0.338946	0.524998	-0.411987	0.68403	-0.067947	-1.52931	0.296266	-0.807965	non-sig
Ovca2	Q9D7E3	-	25.0655	25.2014	25.2583	25.4548	25.1072	25.1533	25.2528	25.2485	24.6328	24.7498	24.7675	24.6098	NA	25.7809	NA	24.5138	-0.555047	0.113358	-0.524824	-0.0680169	0.833899	-0.00536561	0.48703	0.285879	0.264856	non-sig
Sdhaf4	Q8BTE0	-	NA	NA	24.8798	25.1928	NA	NA	NA	NA	25.1717	25.3829	25.125	25.2756	NA	NA	NA	NA	0.729714	0.191193	0.524319	0.316905	0.504802	0.0940825	-0.412808	0.591649	-0.0940939	non-sig
Ube2q1	Q7TSS2;Q7TSS2-2	-	26.4781	26.3819	26.0823	26.2163	26.4091	26.4637	26.447	26.3859	27.1004	26.4873	26.7749	26.5886	26.3587	26.0392	26.5914	26.682	0.448166	0.0676314	0.524288	-0.00861939	0.970325	-0.000112766	-0.456786	0.144341	-0.383979	non-sig
Ncl	P09405	-	34.1931	34.1261	34.0734	34.0639	33.9942	34.1457	34.0366	34.1079	34.3864	34.2773	34.4034	34.2795	33.943	34.0724	33.9624	34.0459	0.222504	0.00441593	0.523992	-0.0651895	0.289745	-0.0350709	-0.287694	0.00510722	-0.65934	non-sig
Trappc11	B2RXC1	-	26.7974	26.6943	26.6966	26.8627	27.0749	26.94	27.1018	26.9269	26.262	26.4896	26.3945	26.5302	27.1218	26.9811	26.8061	27.0523	-0.343643	0.0300325	-0.523165	-0.0205902	0.887317	-0.00106906	0.323053	0.105924	0.314978	non-sig
Elp5	Q99L85;B1AR48;F8WIE7	-	26.3041	25.972	26.0522	26.4009	26.2164	25.7153	26.1841	26.0191	26.5809	26.5291	26.5841	26.7459	25.9704	25.8468	25.5825	25.8146	0.427667	0.0604452	0.521172	-0.230152	0.224952	-0.149118	-0.657819	0.0281231	-1.02024	non-sig
Ndufs4	E9QPX3;Q9CXZ1	-	28.29	27.4577	27.7438	28.0102	28.2572	28.3272	28.4199	28.1874	28.1633	28.0598	28.5673	28.4608	28.6641	28.9316	28.706	28.5804	0.437321	0.0644018	0.520894	0.422564	0.0345995	0.617336	-0.0147572	0.967166	-0.000213961	non-sig
Prkaa1	Q5EG47	-	28.2531	28.1894	28.2787	28.2294	27.965	28.0934	28.0836	28.1789	28.435	28.4198	28.6066	28.6822	28.4828	28.4356	28.3039	28.2294	0.298221	0.0180922	0.519653	0.282689	0.00905322	0.577588	-0.0155324	0.933944	-0.000460988	non-sig
Ddx39a	Q8VDW0	-	29.8501	29.7691	29.6256	29.7993	28.6933	28.8185	28.8159	28.8271	29.3511	29.5071	29.4049	29.4513	28.6307	28.7742	28.5336	29.0848	-0.332406	0.0273394	-0.519621	-0.0328929	0.809731	-0.00301493	0.299513	0.112373	0.284339	non-sig
Anpep	P97449;A0A0U1RNS3	-	25.1005	24.5053	25.0093	24.6132	24.5518	25.2415	NA	NA	24.3042	NA	NA	24.3983	NA	NA	NA	NA	-0.636048	0.152444	-0.519581	-0.456037	0.217167	-0.302446	0.180011	0.782952	0.0191289	non-sig
Smchd1	Q6P5D8	-	30.3064	30.345	30.2936	30.3889	29.7277	29.7892	29.8245	29.749	30.0757	30.1687	30.0284	30.1325	29.7495	29.6184	29.653	29.6094	-0.232172	0.00581733	-0.518969	-0.115026	0.083937	-0.123773	0.117146	0.25754	0.0690175	non-sig
Srrt	Q99MR6-3;Q99MR6-4;Q99MR6-2;Q99MR6;A0A0G2JDF8	-	30.182	30.3433	30.3067	30.0615	30.1927	30.1895	30.23	30.1925	30.4993	30.4603	30.5315	30.4273	30.5274	30.5245	30.3709	30.5201	0.256242	0.00963111	0.516666	0.284531	0.00137622	0.814131	0.028289	0.844477	0.00207675	non-sig
Kpna1	Q60960	-	27.7482	27.5654	27.5327	27.2824	26.7572	26.8804	26.9207	27.1241	27.0395	27.0349	27.1804	27.1821	26.2723	26.7568	26.91	27.002	-0.423008	0.0602412	-0.516114	-0.185318	0.32777	-0.0897739	0.237689	0.428161	0.0875632	non-sig
Eral1	Q9CZU4	-	27.2088	26.8127	26.8421	27.1618	26.4084	26.2211	26.4594	26.2512	26.6167	26.4316	26.6982	26.6371	25.9488	25.644	25.8152	25.4325	-0.410477	0.0556613	-0.514921	-0.624898	0.00166653	-1.73608	-0.214421	0.453083	-0.0737228	non-sig
Ska3	Q8C263	-	24.2405	NA	NA	NA	NA	NA	NA	NA	24.056	24.0866	24.2469	24.0175	NA	NA	NA	NA	0.635633	0.154929	0.514779	-0.0701189	0.866099	-0.0043777	-0.705752	0.218412	-0.466307	non-sig
Ccar2	Q8VDP4	-	28.8954	28.8686	28.9667	28.9406	28.8236	28.7929	28.8548	28.8908	29.2405	28.9954	29.2073	29.2597	29.0079	29.0592	29.0633	29.0197	0.257894	0.0101273	0.514371	0.196985	0.0175044	0.346073	-0.0609096	0.65298	-0.0112744	non-sig
Pik3r1	P26450;Q80UI5;A0A087WQM2	-	25.6663	26.2068	26.3235	25.5444	25.9848	25.8921	26.076	25.6772	25.6477	25.9057	25.4294	NA	25.9394	26.2623	26.6878	26.8984	-0.728877	0.196925	-0.514369	0.539426	0.247278	0.327331	1.2683	0.0770771	1.41172	non-sig
Sucla2	Q9Z2I9	-	29.4933	29.3393	29.4366	29.5119	29.696	29.7851	29.7334	29.7393	29.6292	29.814	29.6676	29.6499	30.0522	30.0907	29.9708	30.0474	0.244899	0.00796986	0.513932	0.301827	0.000488437	0.999408	0.0569286	0.647633	0.0107408	non-sig
Chordc1	Q9D1P4	-	29.0152	29.143	29.0962	29.1739	29.0293	29.2022	28.9849	29.1598	29.3613	29.3529	29.5367	29.4148	29.2401	29.2557	29.113	29.5488	0.309332	0.02192	0.513232	0.195327	0.0768521	0.217661	-0.114006	0.525269	-0.0318782	non-sig
D2Wsu81e	Q3UHX9-2;Q3UHX9	-	25.3688	25.6362	25.5905	25.2747	24.758	25.0513	24.9409	24.6634	24.6516	25.0996	25.2045	24.9747	23.9809	24.0963	24.3927	24.3556	-0.484938	0.0878025	-0.512333	-0.647036	0.00970864	-1.30238	-0.162098	0.691007	-0.0260196	non-sig
Fcho2	Q3UQN2;F6RG68;J3QPQ1;Q3UQN2-3;Q3UQN2-2	-	26.2124	26.3179	26.3654	26.3092	26.3093	26.5407	26.3457	26.4497	26.5419	26.7484	26.7069	26.5786	26.322	26.4338	26.2695	26.3835	0.342742	0.0320352	0.512184	-0.0591853	0.678793	-0.00995868	-0.401927	0.0501134	-0.522524	non-sig
Pitpnb	Q8JZZ5;P53811	-	29.4509	29.6581	29.6835	29.646	29.1581	29.0523	29.3291	29.0559	29.3172	29.405	29.3358	29.2564	29.4149	29.381	29.3182	29.2912	-0.281041	0.0152396	-0.510658	0.202488	0.0319068	0.302946	0.483529	0.00266197	1.24499	non-sig
Cops7b	Q8BV13	-	NA	27.5379	NA	28.2164	28.6474	28.0393	28.3538	28.4708	NA	NA	NA	NA	28.9169	28.8154	NA	29.4467	-1.49281	0.456308	-0.508663	-0.464301	0.787302	-0.0482217	1.02851	0.701662	0.158259	non-sig
Evi5	F8VPT6;P97366	-	24.9368	24.8446	24.5849	24.4814	NA	NA	NA	NA	NA	25.0864	NA	NA	NA	NA	NA	NA	-0.67019	0.174269	-0.508528	0.278066	0.510951	0.0810898	0.948256	0.128925	0.843629	non-sig
Klf3	Q545J5;Q60980;A0A0G2JDH4	-	NA	23.8484	23.68	NA	24.3865	24.5118	24.2418	NA	24.0131	NA	23.948	NA	NA	NA	NA	NA	0.593326	0.139845	0.506909	-0.0931841	0.803259	-0.00886594	-0.68651	0.18204	-0.507902	non-sig
Usp7	F8VPX1;E9PXY8;Q6A4J8;Q6A4J8-2;Q6A4J8-3	-	29.2255	29.2391	29.2883	29.2754	29.3562	29.3533	29.3915	29.3125	29.5371	29.5196	29.4601	29.4282	29.476	29.4564	29.4571	29.3342	0.229188	0.0062454	0.505232	0.0775384	0.24323	0.0476072	-0.15165	0.134855	-0.131956	non-sig
Pmm2	Q545N8;Q9Z2M7	-	28.8638	28.4439	28.5206	28.606	29.3747	29.1573	29.1037	29.1379	29.0298	28.8755	28.905	28.8679	29.4011	29.3906	29.4277	29.2783	0.310968	0.0239275	0.50411	0.181011	0.106769	0.175862	-0.129957	0.472573	-0.0423051	non-sig
Clasp2	E9Q8N5;Q08EB6;Q8BRT1;F7DCH5	-	28.0194	28.0323	28.0926	28.1698	28.5216	28.5833	28.4997	28.5461	28.3256	28.2912	28.2834	28.5308	28.8272	28.7249	28.8741	28.9674	0.279226	0.0158573	0.502542	0.310731	0.00253523	0.806652	0.0315049	0.852193	0.00218839	non-sig
Mcl1	P97287	-	25.4063	24.7136	NA	NA	NA	25.2357	NA	NA	25.3041	25.2641	24.8846	25.1656	24.4649	25.025	24.9816	25.1308	0.760904	0.219352	0.501328	0.647811	0.203149	0.448406	-0.113092	0.904267	-0.00494253	non-sig
L7rn6	Q9DD02;Q9DD02-2	-	25.6811	25.7795	25.8299	25.8387	25.9301	25.9807	25.8769	25.8747	NA	26.5595	25.5852	NA	NA	NA	NA	NA	-0.866345	0.26508	-0.499555	-2.03563	0.00334003	-5.04073	-1.16928	0.232824	-0.740125	non-sig
Utrn	E9Q6R7	-	30.3838	30.5044	30.4713	30.5359	30.884	30.8467	30.9215	30.932	30.2694	30.2269	30.2459	30.2247	30.8283	30.8124	30.9948	30.9792	-0.232127	0.00708304	-0.499021	0.00760322	0.92402	0.000260933	0.23973	0.0267709	0.376936	non-sig
	Q80UY1	-	26.0526	26.5753	26.8196	26.5849	26.5532	26.5285	26.7742	26.5511	26.794	27.1463	26.8088	27.3342	27.296	27.4882	26.8072	26.5277	0.512738	0.106401	0.498923	0.428003	0.105926	0.417303	-0.0847351	0.861464	-0.00548768	non-sig
Itgb3	O54890	-	27.9559	28.2597	27.5399	27.4341	29.179	29.55	29.6616	29.8898	28.5562	NA	28.6942	NA	NA	NA	29.2407	NA	-1.60791	0.490218	-0.497827	-4.18872	0.0272027	-6.55698	-2.58081	0.363233	-1.13508	non-sig
Slc39a10	Q6P5F6;A0A087WRC8;A0A087WQF7	-	26.9348	26.8009	27.0526	26.91	26.6182	26.5976	26.7509	26.341	27.3631	27.1787	27.3042	27.3302	26.7688	26.8017	27.1182	26.6127	0.369472	0.0450233	0.497517	0.248438	0.103145	0.245097	-0.121034	0.637885	-0.0236328	non-sig
Afap1	Q80YS6;E9Q8X9	-	27.6508	27.2822	27.4637	27.3449	27.0994	27.4919	27.4526	27.3994	26.9418	27.0247	27.0236	27.1779	26.9163	26.8606	27.3743	27.3096	-0.393413	0.0547462	-0.496348	-0.245624	0.147929	-0.203855	0.147789	0.602741	0.0324943	non-sig
Cog8	Q9JJA2	-	25.0661	24.8783	25.0752	24.9649	25.7074	25.4751	25.4774	NA	24.2942	24.6814	24.8075	NA	25.5251	25.8997	25.4861	25.5183	-0.644203	0.170074	-0.495626	0.381018	0.333301	0.181808	1.02522	0.0874125	1.08512	non-sig
Cltb	Q6IRU5-2;Q6IRU5;F7BHJ0;Q6IRU5-3	-	27.5436	27.6364	27.6108	27.392	28.1974	28.0498	28.3557	28.2479	27.9388	27.8307	27.9457	27.711	28.9429	28.8526	28.7918	28.682	0.310837	0.025651	0.494509	0.604655	4.59882e-05	2.6226	0.293818	0.0926312	0.303585	non-sig
Cnot6	Q8K3P5;Q8K3P5-2	-	24.4171	24.4682	24.6149	24.7356	24.8319	24.6513	25.0285	25.1296	25.0669	25.0577	25.3016	24.765	NA	24.8002	24.7318	25.1481	0.488852	0.09874	0.491544	-0.114564	0.66811	-0.0200661	-0.603415	0.111099	-0.575832	non-sig
Ror2	E9PUN5;Q9Z138	-	25.3142	25.2632	25.2581	NA	25.209	25.1195	25.2093	25.279	25.316	NA	NA	NA	24.9837	25.5196	NA	25.5729	-0.873675	0.273884	-0.491384	-0.251186	0.725292	-0.0350372	0.622489	0.559225	0.157124	non-sig
Rps15	P62843;D3YTQ9	-	30.2642	30.2766	30.2813	30.6536	30.17	30.1002	30.1369	30.2846	30.5585	30.7986	30.6948	30.7563	30.7225	30.7608	30.7693	31.1375	0.333111	0.0335525	0.491097	0.674608	5.61767e-05	2.86738	0.341497	0.0861332	0.363636	non-sig
Dynlrb1	P62627;A2AVR9	-	29.2669	28.8798	28.7883	28.875	28.9602	29.0316	29.3516	28.9455	29.175	29.5073	29.3956	29.1833	28.8706	28.9172	28.9782	29.1108	0.362814	0.0443501	0.490925	-0.10301	0.503137	-0.0307292	-0.465823	0.0455028	-0.625117	non-sig
Ccm2	Q8K2Y9-2;Q8K2Y9;F7AVU1;E0CZ84;E0CXR5	-	24.0553	24.3318	24.2075	24.2147	23.9881	24.1409	24.3322	24.297	24.0273	23.6899	23.9317	NA	24.4352	24.2998	24.7975	24.6355	-0.536962	0.12185	-0.490877	0.352475	0.222689	0.22992	0.889437	0.0486069	1.1681	non-sig
Bccip	Q9CWI3	-	27.0464	27.0573	27.1686	27.1143	26.6845	26.7767	26.7939	26.7206	27.526	27.4168	27.5318	27.5373	27.4112	27.2706	26.9275	26.5437	0.406352	0.0619578	0.490834	0.294337	0.104684	0.288486	-0.112015	0.722415	-0.015818	non-sig
Kin	Q8K339	-	25.2944	25.7293	25.8642	25.4587	25.4673	NA	24.5918	25.3393	26.3666	26.1158	26.4792	26.25	25.8221	NA	NA	NA	0.716288	0.20661	0.490549	-0.406516	0.390974	-0.165799	-1.1228	0.116053	-1.05021	non-sig
Hist1h1c	Q5SZA3;P15864	+	33.0063	33.0503	33.036	32.9876	33.1233	33.1837	33.1399	33.3472	33.2379	33.1992	33.392	33.1968	33.0347	33.0329	33.1544	33.0103	0.236457	0.00846371	0.490043	-0.140419	0.0519096	-0.180404	-0.376877	0.00253164	-0.978597	non-sig
Hspbp1	Q99P31;A0A0U1RPF2	-	27.7071	27.4569	27.3763	27.5097	27.0776	27.1239	27.3444	27.2702	27.9899	28.1454	27.7599	27.7394	27.0824	26.4877	26.5632	26.5639	0.39613	0.0581031	0.489538	-0.52968	0.00464148	-1.23592	-0.92581	0.00233197	-2.43699	non-sig
Gtf3c5	Q8R2T8-2;Q8R2T8	-	25.9811	26.0659	25.9044	25.9067	26.3665	26.7053	26.3796	26.2553	26.0644	26.3923	26.4704	26.5178	26.5741	26.273	26.5642	26.4925	0.396724	0.0586238	0.488734	0.0492962	0.799998	0.00477735	-0.347428	0.196234	-0.245709	non-sig
Slc4a7	F8VQC9;Q8BTY2;Q8BTY2-2	-	25.502	25.132	25.0825	25.0982	25.0632	24.9856	24.8151	25.0705	25.3745	25.9465	25.3716	26.0512	25.4541	25.4336	25.2069	25.4315	0.482319	0.0974509	0.487728	0.397923	0.101577	0.395219	-0.0843961	0.849466	-0.00597982	non-sig
Ndufa4	A0A0N4SVQ1;Q62425	-	28.6355	28.7551	28.6506	28.311	28.2799	28.4578	28.4679	28.4943	29.1596	28.8244	28.8913	28.8001	28.935	28.866	28.7894	28.7498	0.330795	0.0335525	0.487683	0.4101	0.00333244	1.01591	0.0793044	0.722415	0.0111988	non-sig
Ppm1g	Q61074;A0A0J9YVG0	-	28.8648	28.943	28.9941	28.7964	29.1045	29.2909	29.3385	29.2937	29.1526	29.1668	29.1956	29.2541	29.062	29.3143	29.4083	29.4196	0.292687	0.021717	0.486796	0.0441796	0.696224	0.00694727	-0.248507	0.118137	-0.230518	non-sig
Usp11	Q99K46	-	23.1008	23.6898	23.8222	24.411	23.4891	23.1922	NA	NA	NA	NA	NA	NA	NA	NA	NA	NA	0.620284	0.164457	0.486269	1.00097	0.0102583	1.99085	0.380681	0.529181	0.105219	non-sig
Glrx3	Q9CQM9	-	30.6352	30.3817	30.489	30.6478	30.8048	30.7234	30.563	30.7874	30.8892	30.9277	30.8213	30.7908	31.1056	30.7842	31.0813	31.3069	0.318795	0.0299683	0.485632	0.349838	0.00657665	0.763344	0.0310427	0.889502	0.00157862	non-sig
Ap1s1	P61967;D3Z0D6;D3YXN0;D3Z268	-	26.8098	26.6585	26.2031	24.2071	26.0118	25.7913	26.0899	25.8033	26.9793	26.6477	26.9761	26.92	NA	25.8265	NA	25.6372	0.911174	0.29398	0.484455	-0.959037	0.172289	-0.732456	-1.87021	0.0856759	-1.99578	non-sig
Eef1e1	Q9D1M4	-	28.673	28.4089	28.5149	28.2513	28.3934	28.3986	28.2466	28.0022	28.8682	28.8451	28.8983	28.8391	28.2783	28.3671	28.869	28.9186	0.400661	0.0619578	0.48396	0.348077	0.0531274	0.443687	-0.0525845	0.873094	-0.00309927	non-sig
Cercam	B2RSF7;A3KGW5	-	25.5597	25.7885	25.569	NA	26.1676	25.9062	25.6046	NA	NA	NA	NA	25.1741	25.906	25.8734	26.0718	26.502	-0.855636	0.272789	-0.482727	0.62292	0.331065	0.299055	1.47856	0.127431	1.3229	non-sig
Vav2	Q60992;Q7TSI6	-	24.5961	NA	25.2231	24.5479	24.5459	24.4232	NA	NA	NA	NA	NA	NA	24.3385	NA	NA	NA	-0.570544	0.143012	-0.481897	-0.150441	0.66811	-0.02635	0.420104	0.418089	0.159106	non-sig
Fzd1	O70421	-	24.2911	24.927	NA	23.9788	NA	NA	NA	NA	NA	23.7216	NA	23.3185	NA	NA	NA	NA	-0.618881	0.167058	-0.480952	0.177672	0.658807	0.0322016	0.796553	0.162025	0.62961	non-sig
Rpl13a	Q5M9M0;P19253	-	31.8491	32.0764	32.0564	32.0924	32.0828	32.0026	31.9518	31.9498	32.4269	32.3232	32.2759	32.0996	32.2994	32.3065	32.2641	32.2311	0.26287	0.014834	0.480721	0.278524	0.00313404	0.697396	0.0156542	0.921019	0.000559343	non-sig
Mov10	D3Z3E8;E9PW39;D3YVL0;P23249	+	29.086	29.1785	29.2957	29.2238	28.6166	28.4819	28.4621	28.4122	29.4366	29.4	29.4964	29.4614	28.5799	28.5371	28.4805	28.4603	0.252615	0.0127494	0.478582	0.0212406	0.814589	0.00189173	-0.231375	0.065832	-0.273384	non-sig
Dnm1l	Q8K1M6;Q8K1M6-2;Q8K1M6-4	-	24.0486	24.39	24.1746	24.5541	NA	NA	NA	24.2584	NA	NA	NA	NA	NA	NA	NA	24.3284	-0.586856	0.153238	-0.478072	0.583123	0.0882784	0.614697	1.16998	0.0300726	1.78051	non-sig
Pank4	Q80YV4-2;Q80YV4;F7B6K4	-	26.3059	26.2744	26.38	26.4613	26.6449	26.4083	26.0583	26.5249	26.2003	25.847	25.777	25.9858	26.4255	26.2909	26.5652	26.5411	-0.402854	0.0656055	-0.4766	0.0465556	0.818495	0.0040496	0.449409	0.107821	0.434713	non-sig
Tanc1	E9QAF9;Q0VGY8;Q0VGY8-2	-	27.9001	28.5273	28.1172	28.3793	26.4558	26.3009	26.3239	26.4318	27.8173	27.6346	27.6821	27.6956	25.5715	24.5983	25.9023	24.8799	-0.523561	0.123759	-0.475091	-1.14009	0.000576959	-3.69259	-0.616532	0.1567	-0.496265	non-sig
Sh3kbp1	Q8R550-2;Q8R550;Q8R550-3;Q8R550-5;Q8R550-4;E9Q0C1	-	28.6215	28.6458	28.7558	28.6856	28.048	27.9517	28.1097	28.0593	28.8697	28.9493	29.0667	29.0591	27.9451	27.5991	27.6435	28.0081	0.309025	0.0295661	0.472562	-0.24319	0.0398366	-0.340398	-0.552215	0.00490559	-1.27523	non-sig
Snd1	Q78PY7;Q3TJ56	-	32.8621	32.707	32.6604	32.8144	32.5946	32.5302	32.6672	32.5992	32.5425	32.4794	32.6047	32.4726	32.2665	32.4274	32.3826	32.4908	-0.236186	0.0101273	-0.471073	-0.206008	0.00815045	-0.430313	0.0301776	0.819894	0.00260259	non-sig
Rnd3	P61588;E9Q8D7	+	24.3022	24.8675	24.3898	24.7661	NA	NA	24.351	24.2833	23.6465	24.1747	23.9449	24.2332	NA	NA	NA	NA	-0.581616	0.155041	-0.470849	0.169565	0.644108	0.0323938	0.751181	0.149787	0.619367	non-sig
Ssr3	Q9DCF9-2;Q9DCF9	-	26.7938	25.7865	26.009	26.3663	25.6491	26.1191	26.5217	26.7106	NA	NA	28.0964	NA	26.1365	26.8409	27.3122	27.5902	-1.12047	0.38051	-0.470189	0.719861	0.486053	0.225544	1.84034	0.239606	1.14193	non-sig
Ears2	Q9CXJ1	-	25.2814	24.9993	25.1003	25.1584	25.2441	25.0367	24.9084	25.1608	25.6818	25.3664	25.6152	25.74	25.6755	26.1464	25.3112	25.5808	0.466004	0.09874	0.468571	0.590931	0.0156512	1.0669	0.124926	0.764831	0.0145458	non-sig
Ada	Q4FK28;P03958	+	28.3506	28.2187	28.4269	27.683	29.5193	29.3741	29.4216	29.4315	28.6804	28.5211	28.531	28.4301	29.8628	29.617	29.6806	29.6209	0.370857	0.0547462	0.46789	0.258676	0.10622	0.251897	-0.112181	0.681129	-0.0187084	non-sig
Cdk5rap2	Q8K389	-	25.9031	25.4052	26.734	26.682	26.6617	26.5909	26.7314	26.8421	27.2083	26.4199	27.0894	26.8388	28.1245	28.0004	27.5534	26.3084	0.708039	0.220605	0.464746	0.790151	0.097173	0.799992	0.0821125	0.923545	0.00283631	non-sig
Vps28	Q9D1C8	-	26.5013	26.6221	26.6638	26.7794	26.0881	26.224	25.8461	26.2123	25.9184	26.2546	25.8812	25.9796	25.4217	NA	26.1862	NA	-0.633235	0.184637	-0.464593	-0.938502	0.0205369	-1.58369	-0.305267	0.646802	-0.0577654	non-sig
Tubgcp3	P58854;E9Q0R3	-	26.8959	26.9552	26.8007	26.973	26.7083	26.7601	26.7683	26.8513	26.6799	26.6115	26.5504	26.5672	26.7699	26.8062	26.6359	26.62	-0.303948	0.0299683	-0.463016	-0.0639869	0.599263	-0.0142296	0.239961	0.173966	0.182259	non-sig
Ufd1l	P70362	-	28.3485	28.2129	28.2157	28.3096	28.6372	28.4908	28.3947	28.3635	27.8492	27.9811	27.7574	28.1177	28.8472	28.3788	28.3377	28.3849	-0.345313	0.0456355	-0.46296	0.0156165	0.924963	0.000529018	0.360929	0.1007	0.359836	non-sig
Mrpl33	Q9CQP0	-	25.3771	NA	NA	25.0483	24.9071	24.8981	25.0785	24.3809	25.055	25.1807	25.2272	25.1494	NA	NA	25.3982	NA	0.743922	0.238985	0.462444	-0.376271	0.479324	-0.12017	-1.12019	0.1567	-0.901677	non-sig
Rnf31	Q924T7-2;Q924T7;D6RFE2;F6XVP7	+	NA	NA	NA	NA	25.0976	NA	24.9666	24.9245	NA	24.8795	24.8546	NA	24.7061	24.7793	NA	NA	0.754725	0.244048	0.462287	-0.345375	0.530155	-0.0951843	-1.1001	0.175187	-0.832224	non-sig
Farsa	E9PWY9;Q8C0C7	-	30.0607	29.9758	29.8792	30.0995	29.911	29.7789	29.8387	29.9304	30.4389	30.1439	30.2529	30.4226	30.0961	30.2369	29.879	30.3455	0.310784	0.0327472	0.46146	0.274611	0.0252295	0.438853	-0.0361731	0.869711	-0.00219299	non-sig
Pdap1	B2RTB0;Q3UHX2	-	29.8432	29.6355	29.6646	29.4846	29.7179	29.7924	29.7299	29.6226	29.8241	30.2028	29.9487	29.9278	29.7054	29.6926	29.4951	29.9167	0.318859	0.0357221	0.461409	-0.0132236	0.927828	-0.000430198	-0.332083	0.0855782	-0.354543	non-sig
Etfa	Q99LC5	-	30.5093	30.47	30.5919	30.6949	30.9277	30.8968	30.7375	30.9408	30.9498	30.7447	30.7538	30.835	30.9227	30.8473	30.8196	30.9511	0.254299	0.0153518	0.461258	0.00949339	0.923168	0.000329602	-0.244806	0.0623695	-0.294998	non-sig
D10Jhu81e	Q9D172	-	28.2868	27.7989	27.58	27.9107	27.8839	28.0227	28.2188	28.3667	27.6749	27.6221	27.2297	27.4461	28.672	28.7518	28.5592	28.5025	-0.400917	0.0707658	-0.461125	0.498357	0.0102765	0.99081	0.899274	0.00408711	2.14799	non-sig
Wls	Q6DID7;Q6DID7-2	-	27.4676	27.7356	27.4443	27.7193	27.4432	27.3546	27.5223	27.392	27.9547	27.7795	27.8283	28.0429	27.2206	27.1189	27.1089	27.0119	0.30963	0.0325738	0.460461	-0.31293	0.0121027	-0.599924	-0.622561	0.00264481	-1.60472	non-sig
Nae1	E0CZE0;Q3UK27;Q8VBW6	-	28.5225	28.5599	28.7812	28.7528	28.6574	28.4814	28.5427	28.5572	28.952	28.892	28.9493	28.8666	28.4889	28.4302	28.4367	28.5039	0.260889	0.0172906	0.459735	-0.0947635	0.288154	-0.0512079	-0.355652	0.0130951	-0.669654	non-sig
Nudcd2	Q9CQ48;E0CYQ2	-	28.1311	28.1296	27.9539	28.0633	28.13	27.9173	28.0577	27.7885	28.3584	28.3562	28.2656	28.4474	28.5424	28.6544	28.6743	28.7352	0.287438	0.0252333	0.459334	0.678216	6.42806e-06	3.52124	0.390778	0.0198207	0.665448	non-sig
Rbm17	Q8JZX4	-	28.693	28.67	28.695	28.7723	28.4833	28.6107	28.5196	28.53	28.8943	28.9446	28.9374	29.0034	28.5692	28.5272	28.651	28.4738	0.237325	0.011604	0.459318	0.0194122	0.817348	0.00170037	-0.217913	0.062871	-0.261834	non-sig
Aurkb	O70126	-	26.9761	27.036	26.8576	27.1295	26.5759	26.1879	26.0081	26.2218	26.615	26.6373	26.5858	26.6085	25.9529	25.5925	25.5468	25.5051	-0.388145	0.0656055	-0.459199	-0.599086	0.00208431	-1.60617	-0.210941	0.454085	-0.0723238	non-sig
Ncapd3	K4DI67;Q6ZQK0;Q80W41	-	26.9653	27.2644	27.3011	27.3275	26.6007	26.3935	26.2445	26.2757	26.4856	26.8735	26.7389	26.7015	27.1053	26.5564	26.2921	25.6647	-0.514708	0.128649	-0.458395	0.0260294	0.93866	0.000715588	0.540737	0.214235	0.361813	non-sig
Actr3	Q3ULF7;Q99JY9;A0A087WRA1	-	31.7711	31.8867	31.9361	31.9825	31.5867	31.481	31.5446	31.5688	31.7472	31.6355	31.7288	31.5479	31.8207	31.7878	31.7449	31.8485	-0.229219	0.0101273	-0.457179	0.255217	0.00141997	0.726786	0.484436	0.000359764	1.66839	non-sig
Cth	Q8VCN5	-	25.8282	25.7798	25.7563	25.7596	25.7046	25.6502	25.8512	25.7834	26.3597	26.286	26.0367	25.958	26.3438	26.2275	26.2073	26.556	0.379119	0.0627451	0.455861	0.586296	0.00189587	1.59601	0.207177	0.447756	0.0722961	non-sig
Ythdf3	Q8BYK6;Q8BYK6-3;Q8BYK6-2	-	29.2584	29.3831	28.9596	28.9835	29.3261	28.9775	29.3703	29.3707	29.4598	29.4911	29.5219	29.5802	29.1305	29.6725	29.5419	29.2676	0.367091	0.0573611	0.4557	0.141949	0.384025	0.0589998	-0.225142	0.376011	-0.0956399	non-sig
Rnh1	Q91VI7	-	31.2871	31.6415	31.7037	31.8075	31.4653	31.3976	31.536	31.436	31.3729	31.2504	31.2734	31.245	31.6036	31.5806	31.5929	31.2088	-0.324543	0.0394514	-0.455639	0.0377465	0.79389	0.00378371	0.36229	0.0710939	0.415969	non-sig
Glod4	Q9CPV4;E9Q197;Q9CPV4-2;Q9CPV4-3;F6ZTG3	-	29.4757	29.2372	29.3445	29.5029	29.7134	29.7808	29.4851	29.7716	29.6839	29.5909	29.7593	29.7015	29.7894	29.5141	29.7132	29.8247	0.293832	0.0284277	0.45434	0.022631	0.852894	0.00156391	-0.271201	0.107672	-0.262495	non-sig
L3hypdh	Q9CXA2	-	NA	24.2954	NA	24.1591	NA	NA	24.064	NA	24.6362	24.3414	24.4693	24.5093	24.564	NA	NA	NA	0.508544	0.129331	0.451738	0.58476	0.0391823	0.822705	0.0762155	0.881409	0.00417833	non-sig
Gbas	Q7TMG8;O55126	-	25.9096	25.8464	25.7793	25.5485	26.1879	25.8388	25.3317	25.8186	26.5345	26.2875	26.2117	26.0114	26.9379	26.1252	26.6759	26.2827	0.490354	0.12093	0.449883	0.711128	0.0100811	1.41976	0.220775	0.618296	0.0460987	non-sig
Srsf11	Q3UIX4;F6RDI8;E9Q6E5;D3Z4B0;F6TN80;D6RE22	-	28.7746	28.3725	28.4567	28.399	28.3209	28.2982	28.5532	28.5039	28.7939	28.68	28.7932	28.9904	29.135	29.1446	28.9723	29.1023	0.313652	0.0369164	0.449394	0.669509	4.03983e-05	2.94158	0.355858	0.0641438	0.424483	non-sig
Nr2c2ap	Q3TV70	-	24.7266	24.7702	25.1084	24.681	24.3606	24.6131	24.4892	24.3883	24.9583	25.1721	25.4864	25.4649	NA	NA	NA	NA	0.448885	0.100161	0.448572	0.240348	0.295055	0.127408	-0.208538	0.58159	-0.0490863	non-sig
Coq3	Q8BMS4	-	24.8129	25.1245	25.2893	25.4804	25.3679	25.0592	24.9497	24.7709	25.1354	24.907	24.9032	NA	NA	NA	NA	NA	-0.710481	0.234769	-0.447147	-0.864381	0.0781291	-0.957031	-0.153899	0.864639	-0.00972112	non-sig
Got1	P05201	-	30.4976	30.538	30.6058	30.6322	30.6472	30.5706	30.5163	30.6412	30.8403	30.749	30.7884	30.7946	30.8553	30.723	30.9347	30.7899	0.224641	0.0103111	0.446293	0.231877	0.00260196	0.599332	0.00723639	0.956804	0.000138772	non-sig
Dut	Q9CQ43;Q8VCG1	-	29.1905	29.1091	28.9944	29.2619	28.6695	28.6235	28.5113	28.5923	29.5842	29.3685	29.5125	29.4127	28.5847	28.5939	29.141	28.8359	0.330521	0.044825	0.445701	0.189736	0.162946	0.149504	-0.140785	0.525881	-0.0392949	non-sig
Ppp1r14b	Q62084	-	27.7303	27.6873	27.3447	27.6412	28.1718	28.2166	28.3375	28.131	27.9191	27.7607	27.9666	27.9747	28.3657	28.6105	28.5444	28.5307	0.304383	0.0343575	0.445609	0.29857	0.0153996	0.541155	-0.00581283	0.981342	-4.75461e-05	non-sig
Gpbp1	Q6NXH3-3;Q6NXH3;Q6NXH3-2	-	NA	23.3633	23.4819	24.4291	22.9434	23.7647	23.6907	22.8134	24.5963	23.5962	24.2372	25.1069	NA	22.3855	23.0779	23.1913	0.820219	0.286263	0.445572	0.0933498	0.89318	0.00457984	-0.72687	0.470464	-0.23803	non-sig
Rint1	Q8BZ36-2;Q8BZ36	-	25.5319	25.3982	25.4639	25.456	25.7456	25.8781	25.6201	25.6995	25.6598	25.9443	25.8519	25.8993	25.468	25.3008	25.5058	25.448	0.376322	0.0656074	0.445207	-0.305167	0.0740976	-0.344899	-0.68149	0.013354	-1.27738	non-sig
Clcn5	B1ATV0;Q9WVD4	-	26.5455	25.7914	25.1712	25.2587	25.5842	25.4733	25.8737	25.25	26.2567	26.1114	26.2286	26.3559	26.0357	25.5551	25.7372	25.7769	0.546434	0.15433	0.443458	0.230945	0.482111	0.0731757	-0.315489	0.545094	-0.0831403	non-sig
Pdzrn3	Q69ZS0-2;Q69ZS0;Q69ZS0-3	-	25.197	25.052	24.7137	24.7708	24.2071	NA	NA	NA	24.0123	24.2973	24.191	24.8132	NA	NA	NA	23.9359	-0.604926	0.185165	-0.443073	0.210222	0.598725	0.0468316	0.815148	0.15873	0.651582	non-sig
Wtap	E0CYH0;Q9ER69;Q9ER69-2;F7CCI4	-	26.7915	26.2638	26.2337	26.4106	26.3973	26.5235	26.3606	25.969	26.8803	26.7083	26.9078	26.8081	26.856	26.6218	26.6498	26.457	0.401236	0.0790628	0.442174	0.333576	0.0806491	0.364732	-0.06766	0.845489	-0.00493187	non-sig
Dnpep	Q3TVK3;Q9Z2W0;Q8BPW9;A0A087WS31;A0A087WSE6	-	30.2043	30.313	30.3787	30.3033	30.1187	30.0145	29.979	30.015	30.1444	30.001	30.0625	29.9717	30.365	30.213	30.5486	30.3942	-0.254905	0.0184945	-0.44174	0.348408	0.000643651	1.11189	0.603313	0.000333225	2.09788	non-sig
Pms2	B9EJ22;P54279;F6TK25	-	NA	NA	NA	NA	NA	NA	NA	NA	23.4675	NA	23.3735	23.3408	23.5753	23.3429	NA	NA	-0.760496	0.263653	-0.440302	-0.196058	0.749296	-0.0245753	0.564438	0.530738	0.155288	non-sig
Fads1	Q920L1	-	28.762	29.273	29.114	29.0256	27.9814	27.8969	28.0787	27.923	28.9605	28.3265	28.6484	28.6672	27.1934	26.9357	27.5598	27.3454	-0.393013	0.0759721	-0.439918	-0.71141	0.000806905	-2.20052	-0.318397	0.269582	-0.181267	non-sig
Nudt5	Q9JKX6;A2ATT5;A0A0A6YVU1	-	28.027	28.3174	28.0017	28.1483	28.1038	27.9912	27.6725	27.8384	28.5182	28.4297	28.4574	28.5295	28.1081	28.1419	28.6385	28.5455	0.360118	0.0601172	0.439705	0.457011	0.00706012	0.983116	0.0968923	0.726482	0.0134463	non-sig
Rhob	Q4FJM5;P62746	-	24.3797	24.5605	24.5649	24.3138	NA	NA	NA	NA	NA	NA	NA	NA	NA	NA	NA	NA	-0.631426	0.201246	-0.439644	-0.0930189	0.836082	-0.00723232	0.538407	0.406183	0.210667	non-sig
Mbd3	D3YTR5;Q9Z2D8-2;Q9Z2D8;D3YTR4;F6WZH1	-	27.8379	27.7708	27.8033	27.4273	27.5822	27.5808	27.6738	27.1547	28.2163	28.0689	27.9114	28.2783	28.2509	28.4681	28.5791	27.8698	0.40893	0.0842442	0.439379	0.794076	0.000575335	2.57287	0.385146	0.206402	0.263935	non-sig
Tpm4	Q6IRU2	-	33.1194	33.2806	33.2154	33.2351	33.6957	33.8157	33.7909	34.0025	33.6065	33.3723	33.5275	33.3493	33.9143	33.8438	33.9362	33.826	0.251321	0.0178599	0.43934	0.0538606	0.550176	0.0139767	-0.19746	0.134323	-0.172156	non-sig
Dnajc10	Q9DC23	-	30.0057	29.9167	30.0422	29.9954	30.1691	30.002	29.9507	30.1323	30.2933	30.2532	30.2344	30.1449	30.674	30.5606	30.6549	30.492	0.241461	0.0151903	0.439081	0.531807	4.55216e-06	2.8408	0.290346	0.0220247	0.481129	non-sig
Ndufa13	Q9ERS2	-	27.7689	27.8209	28.0082	28.0564	27.5932	27.1669	27.5515	27.5642	28.1196	28.1738	28.3007	28.3541	27.3655	27.2961	27.3839	27.459	0.323433	0.0438984	0.439076	-0.0928527	0.496468	-0.0282373	-0.416285	0.0444942	-0.562692	non-sig
Tenm3	F6RJC1;G3X907;Q9WTS6-2;Q9WTS6	-	25.2439	25.2377	25.0479	24.9939	NA	NA	NA	NA	24.6539	24.651	NA	24.9584	NA	NA	NA	NA	-0.553359	0.16166	-0.437927	0.482876	0.142372	0.408791	1.03623	0.0439958	1.40574	non-sig
Map2k1	Q3TMJ8;P31938	-	30.3353	30.4247	30.3543	30.523	30.3137	30.3332	30.3197	30.3077	30.7182	30.6734	30.6565	30.5537	30.7379	30.7616	30.986	30.7477	0.241112	0.0153518	0.437338	0.48974	1.15228e-05	2.41855	0.248628	0.0470346	0.330075	non-sig
Rbx1	P62878	-	27.9138	27.7511	27.5619	27.7147	27.7935	27.7857	27.6087	27.671	27.9725	28.076	28.1498	28.0981	27.9027	27.6106	27.7571	27.3094	0.338704	0.0517322	0.435655	-0.0697784	0.654594	-0.0128412	-0.408483	0.067865	-0.477253	non-sig
Ckap5	A0A0R4J0K2;K3W4R5;A2AGT5-3;A2AGT5;Z4YL78;A2AGT5-2	-	30.8056	30.8578	30.8111	30.827	30.1879	30.2093	30.1804	30.1311	30.5436	30.6279	30.5292	30.5926	29.4845	29.7413	29.818	29.8737	-0.252021	0.0188362	-0.434738	-0.44779	6.59651e-05	-1.87207	-0.195769	0.143577	-0.165016	non-sig
Nop10	Q9CQS2	-	26.8716	26.369	26.0521	26.7588	24.8554	25.1856	25.0205	25.2466	25.9333	25.8347	25.8912	26.4036	NA	NA	NA	NA	-0.497179	0.134537	-0.433122	-1.02116	0.00113064	-3.00902	-0.523978	0.220353	-0.344191	non-sig
Tefm	Q5SSK3;B7ZCA9	-	23.848	23.8026	23.7349	23.6041	23.6471	23.5614	23.7784	23.7384	24.3331	23.9311	24.3488	24.2654	24.1675	NA	NA	NA	0.472185	0.121235	0.432697	0.755471	0.00536268	1.71539	0.283286	0.491098	0.0874876	non-sig
Srek1	Q8BZX4-2;Q8BZX4	-	26.3393	26.6005	26.865	26.8553	26.2289	26.2118	26.5204	26.2556	27.1181	27.341	27.1654	27.0104	25.5375	25.9109	26.6657	26.6175	0.493695	0.134459	0.43021	-0.121249	0.68487	-0.0199324	-0.614944	0.143957	-0.51764	non-sig
Tfip11	Q3TTV6;Q9ERA6	-	27.9327	27.7612	27.7071	27.6241	27.4835	27.4073	27.3402	27.2956	27.428	27.4105	27.4467	27.5189	27.2695	27.1011	27.5119	27.3532	-0.305265	0.0393354	-0.428963	-0.0727577	0.570257	-0.0177477	0.232507	0.217434	0.154076	non-sig
Cars2	Q8BYM8;G3X975	-	23.8843	NA	23.8674	23.7489	NA	NA	NA	NA	24.2584	24.5174	24.5413	24.2431	NA	NA	NA	NA	0.481519	0.128743	0.428686	0.291339	0.272745	0.164386	-0.190181	0.67221	-0.0328053	non-sig
Tuba8	Q9JJZ2	-	24.0422	NA	NA	NA	NA	23.982	24.1469	24.172	24.3718	23.8741	24.0311	24.24	NA	NA	24.0342	24.8807	0.568655	0.176354	0.428547	0.41997	0.227675	0.269908	-0.148685	0.811955	-0.0134512	non-sig
Chp1	B0R091;P61022	-	27.3866	27.1482	26.9812	26.7933	26.9702	26.9224	26.8939	26.9548	27.4293	27.5741	27.4498	27.2474	26.9322	27.1131	27.2586	27.1137	0.347819	0.0587297	0.428215	0.169082	0.27207	0.0955852	-0.178737	0.469076	-0.058761	non-sig
Hid1	Q8R1F6-2;Q8R1F6	-	25.8084	25.7519	25.7685	25.57	25.3989	24.9259	24.8907	24.8922	25.1087	25.5797	25.1336	25.153	24.9115	24.6882	NA	24.956	-0.480946	0.128743	-0.428176	-0.348518	0.186612	-0.254091	0.132428	0.778255	0.0144185	non-sig
Lypla1	J3QP56;P97823-2;P97823;D3Z111;D3Z269;D3YUG4	-	28.1836	27.9589	27.8986	28.021	28.4819	28.4459	28.7031	28.7039	28.0941	28.244	28.5378	28.4489	29.2092	29.3436	29.3681	29.2185	0.315676	0.0440671	0.42802	0.701148	3.86811e-05	3.09382	0.385473	0.0558131	0.483099	non-sig
Rpl38	Q52KP0;Q9JJI8	-	30.6869	30.865	30.5759	30.9585	30.5693	30.5205	30.4646	30.4766	31.0133	31.0914	31.1263	31.1215	30.971	30.8102	30.7923	30.3995	0.316547	0.044825	0.426857	0.23549	0.0716373	0.269604	-0.081057	0.72115	-0.011508	non-sig
Thy1	P01831	-	30.0084	29.6771	29.4743	29.7087	26.9594	26.9631	27.2889	27.359	29.5527	29.3135	29.3276	29.2999	27.3646	27.4898	27.5664	27.5954	-0.343716	0.0581425	-0.424663	0.361454	0.0199405	0.614567	0.70517	0.00528729	1.60551	non-sig
Rbm45	Q8BHN5	-	24.7793	24.6298	24.6896	25.051	24.9847	24.8667	24.6545	25.0165	25.4549	25.3077	25.0282	25.1587	25.3192	24.7965	25.0431	25.353	0.449912	0.114051	0.424223	0.247339	0.301044	0.128955	-0.202573	0.610914	-0.0433547	non-sig
Hist1h2al;Hist2h2ac;Hist2h2aa1	F8WIX8;Q149V4;B2RWH3;Q64523;Q6GSS7	-	34.8495	34.7454	34.7634	34.7348	35.0746	35.1287	35.0769	35.1721	34.9956	35.184	34.9755	34.9084	34.7869	35.0782	35.007	34.8367	0.242595	0.0178599	0.424086	-0.185868	0.0286328	-0.28682	-0.428463	0.0028888	-1.08799	non-sig
Pi4ka	A0A140T8I9;E9Q3L2	-	26.2767	26.0067	25.9967	25.8825	26.4562	26.0137	26.249	26.0179	25.586	25.3721	25.5006	25.1224	NA	25.9354	26.4165	NA	-0.645376	0.220332	-0.423962	-0.827271	0.0573814	-1.02683	-0.181895	0.815596	-0.0161023	non-sig
Chmp7	Q8R1T1;Q8R1T1-2	-	NA	24.3422	24.7112	24.8931	25.3474	NA	NA	NA	25.9059	25.4706	24.5701	24.9429	NA	NA	24.7495	25.908	0.761315	0.277984	0.423276	0.136832	0.829332	0.0111206	-0.624483	0.501778	-0.187026	non-sig
Hmga1	P17095-1	-	27.663	26.7338	26.813	27.421	26.5441	27.4775	27.4978	26.9059	27.652	27.8449	27.8087	27.5011	28.1567	27.5514	28.4936	27.9954	0.543973	0.170699	0.417646	0.942951	0.00752494	2.00235	0.398978	0.448887	0.13879	non-sig
Ube2r2	Q6ZWZ2	-	26.8606	27.22	27.0342	26.5702	27.0968	26.8779	27.0946	27.2306	27.3259	27.3148	27.3302	27.2678	28.3244	27.8663	27.6819	27.7729	0.388404	0.084359	0.417095	0.836411	0.000238606	3.02975	0.448007	0.11894	0.414259	non-sig
Zpr1	Q62384;F8WIG4;F8WHU9	-	28.3037	28.1658	27.9624	28.2516	28.1214	28.3719	28.3972	28.4408	28.6751	28.3525	28.5637	28.5525	28.5345	28.1405	28.8392	28.7195	0.365069	0.0723179	0.416454	0.22559	0.18169	0.167088	-0.139479	0.624227	-0.0285455	non-sig
Sap30bp	Q02614	-	26.4742	26.8559	26.7149	26.6657	25.9215	25.9355	26.485	25.8752	25.9604	26.0941	26.0877	26.4992	26.6709	25.8516	27.0073	27.1529	-0.517312	0.156753	-0.416325	0.616381	0.0448447	0.83106	1.13369	0.0198611	1.92954	non-sig
Rchy1	G3UWD8;Q9CR50	-	23.9109	24.1616	24.1943	23.7934	NA	24.3062	23.9774	24.1413	NA	23.8084	NA	NA	NA	NA	NA	NA	-0.559988	0.180837	-0.41591	0.256945	0.470607	0.0841089	0.816933	0.122185	0.745846	non-sig
Guk1	Q64520;E9Q7K1;Q564G0	-	26.759	26.2178	26.4462	26.4282	26.7285	26.5843	26.5342	26.2687	26.0666	25.8279	26.2941	25.9018	27.0536	27.1488	27.3171	26.4711	-0.440185	0.11364	-0.415741	0.468725	0.0453167	0.629845	0.90891	0.0150245	1.65713	non-sig
Pole2	O54956	-	24.81	24.8251	24.9134	24.9692	24.4643	24.4332	24.4913	24.2575	24.3607	24.8378	24.6887	NA	NA	NA	NA	NA	-0.570904	0.188666	-0.413509	-0.0946868	0.811969	-0.00856543	0.476217	0.40468	0.1871	non-sig
Csgalnact2	Q8C1F4	-	23.1106	23.3522	23.5145	23.5298	NA	NA	NA	23.2297	23.5328	24.192	23.6335	24.5705	NA	NA	NA	NA	0.60539	0.207765	0.413134	0.00674515	0.988447	3.40392e-05	-0.598645	0.336057	-0.28351	non-sig
Cbx5	Q61686	-	29.8329	30.0017	29.9044	29.9364	29.7479	29.788	29.7573	29.63	30.2121	30.29	30.308	30.2661	29.6926	29.5839	30.0893	30.3693	0.350219	0.0663403	0.412635	0.202963	0.201906	0.141029	-0.147255	0.576325	-0.035243	non-sig
Snx1	Q6NZD2;Q9WV80	-	29.2058	29.1817	29.1233	29.2008	29.2475	29.1334	29.0624	29.0813	29.2963	29.4368	29.4273	29.4605	28.8998	28.8757	28.8169	28.8287	0.227285	0.015342	0.412322	-0.27587	0.00117487	-0.808301	-0.503155	0.000399147	-1.71016	non-sig
Stat3	P42227-2;P42227;B7ZC18;P42227-3	+	29.2955	29.4912	29.5509	29.6145	30.062	30.1471	30.2582	30.1828	29.157	29.2359	29.2724	29.14	29.995	30.1074	29.7088	30.0874	-0.286712	0.0365682	-0.411976	-0.187903	0.0970818	-0.19032	0.0988092	0.601642	0.0218034	non-sig
Fis1	Q9CQ92;G3X9U9	-	28.4695	28.4825	28.7604	28.7904	28.9388	28.9188	28.9375	28.9331	29.0635	28.8082	29.0826	28.9286	29.0738	28.3946	28.7125	28.8847	0.34505	0.0644018	0.41099	-0.165678	0.289115	-0.089289	-0.510728	0.0362084	-0.736057	non-sig
Eif4a1	Q5F2A7;P60843	-	33.8568	33.8414	33.8703	33.9701	33.6655	33.6868	33.5743	33.766	34.1066	34.0995	34.1017	34.165	33.5917	33.896	33.7553	33.5862	0.233572	0.0174655	0.410578	0.0341427	0.692478	0.00544898	-0.199429	0.102037	-0.197683	non-sig
Wfs1	Q3UN10;Q3TDI2;P56695	-	24.809	25.0666	24.751	24.8984	24.7654	24.8975	25.0449	25.062	NA	25.0764	24.6197	24.492	NA	NA	NA	NA	-0.696827	0.258493	-0.409421	-0.179418	0.747613	-0.0226647	0.517409	0.527299	0.14381	non-sig
Letm1	Q9Z2I0	+	28.6049	28.7148	28.5292	28.5251	28.29	28.4167	28.3232	28.1723	28.3479	28.18	28.3899	28.3318	28.1856	28.3799	28.0572	28.0523	-0.281097	0.0350447	-0.409102	-0.131817	0.231548	-0.0837507	0.149281	0.394421	0.0603154	non-sig
Crlf1	Q9JM58	-	28.7483	28.5294	28.5059	28.5176	29.1106	29.3155	29.2368	29.1826	28.4772	28.1947	28.0761	28.1719	29.4826	29.2861	29.2539	28.8083	-0.345317	0.0656074	-0.408527	-0.00364184	0.983944	-2.56011e-05	0.341675	0.153785	0.277812	non-sig
Cpt2	P52825	-	28.0821	28.0357	28.0394	28.013	27.7184	27.7233	27.9537	27.7946	27.6213	27.8602	27.7995	27.7838	28.1661	28.0578	28.212	27.914	-0.276379	0.0332916	-0.408396	0.289959	0.00998903	0.580056	0.566339	0.00240338	1.48334	non-sig
Fbxw8	Q8BIA4;Q8BIA4-4	-	27.6812	27.7503	27.8902	27.8982	27.7845	27.8566	27.9121	27.7856	27.547	27.4245	27.5536	27.5226	27.2867	27.3876	27.2445	27.6505	-0.293032	0.0404575	-0.408194	-0.442363	0.000993423	-1.32836	-0.149331	0.429361	-0.0548311	non-sig
Glyr1	D3YYT1;Q922P9	-	27.6664	28.0553	27.9238	28.1403	27.8876	27.6841	27.6306	27.7398	28.1392	28.2891	28.3029	28.284	27.2584	27.3737	27.3556	27.5052	0.30734	0.0470065	0.408099	-0.362287	0.00781863	-0.763291	-0.669627	0.00264575	-1.72593	non-sig
Rrm1	P07742	-	30.8279	30.735	30.8144	31.0138	30.8324	30.8731	30.9198	30.919	30.5946	30.5988	30.6797	30.6065	30.5525	30.5119	30.5659	30.3934	-0.227898	0.0162578	-0.407696	-0.38016	8.92731e-05	-1.53938	-0.152262	0.197614	-0.10722	non-sig
Acp2	P24638;B7ZCF5	-	26.8401	26.9302	26.8266	26.7679	27.2627	27.1153	27.1772	26.9109	26.5201	26.4461	26.6298	26.3986	26.1079	26.1796	26.281	26.6067	-0.342542	0.064703	-0.407309	-0.82273	4.5337e-05	-3.57356	-0.480187	0.046589	-0.639473	non-sig
Ndufv3	Q3U422	-	26.6477	26.6157	26.7839	26.5073	26.9115	26.9421	26.8	27.074	26.1554	26.326	26.3196	26.2535	27.0945	26.8455	27.414	26.6462	-0.375055	0.0823662	-0.406653	0.0681732	0.733374	0.0091812	0.443228	0.109058	0.426537	non-sig
Dmxl1	F8WGX5;Q6PNC0	-	NA	NA	NA	NA	23.7702	23.4076	23.5081	NA	24.2332	23.7578	24.1579	24.0651	NA	NA	NA	NA	0.624808	0.223973	0.406002	0.358366	0.405341	0.140544	-0.266442	0.716117	-0.0386383	non-sig
Hist1h1a	P43275	-	32.7139	32.3425	32.4365	32.6605	32.9386	32.8428	32.864	32.9296	32.8334	32.8496	32.794	32.7634	32.5106	32.5931	32.8756	32.6748	0.27174	0.0322023	0.405467	-0.230196	0.0305071	-0.348885	-0.501936	0.00442587	-1.18156	non-sig
Rpl18	Q58EW0;P35980	-	32.9347	32.7943	32.7487	32.6178	32.4749	32.5469	32.6172	32.5468	33.0201	32.9703	33.0313	32.9716	33.0457	33.0194	33.1509	33.163	0.224469	0.0158883	0.403802	0.548309	1.74984e-06	3.15661	0.32384	0.00875641	0.666357	non-sig
Gripap1	Q8VD04;A2AEW9;A2AEW8;A2AEW5;A2AEW6	-	26.1202	25.9805	26.1276	25.98	26.5669	26.5698	26.6484	26.5214	26.3299	26.3864	26.3442	26.3956	26.3382	26.1719	26.1676	26.071	0.311899	0.0507702	0.403719	-0.389453	0.00598572	-0.865709	-0.701352	0.00242572	-1.83415	non-sig
	Q8C5K5;Q8C5K5-2	-	25.7902	26.0127	25.4691	25.4384	25.7879	25.4059	25.5689	25.1699	NA	25.5104	25.2863	25.4903	25.1588	NA	NA	NA	-0.688863	0.259804	-0.403229	-1.22616	0.0170947	-2.16679	-0.537295	0.506796	-0.158592	non-sig
Mrpl13	Q9D1P0;F7CXG9	-	26.6861	26.8593	26.7679	26.6603	26.4985	26.9947	26.6221	26.7764	27.1515	27.0433	27.0867	27.1645	26.9687	26.7558	27.0706	27.4473	0.368118	0.080564	0.402669	0.337668	0.0567833	0.42066	-0.0304492	0.923614	-0.00105079	non-sig
Pebp1	Q5EBQ2;P70296;D3Z1V4;D6RHS6	-	32.048	32.0707	31.9934	32.2182	31.7986	31.8329	31.8762	31.908	31.8528	31.7871	31.8844	31.8415	31.5485	31.6113	31.8451	31.8185	-0.241129	0.0214135	-0.40252	-0.148041	0.0832313	-0.159842	0.093088	0.502804	0.0277962	non-sig
Naga	Q9QWR8	+	26.2228	26.7864	26.6378	26.7988	26.5549	26.4836	26.2225	26.4208	27.4179	26.75	26.9223	27.0341	27.3298	27.1407	27.3032	26.7539	0.419591	0.110714	0.401045	0.711475	0.00297809	1.79723	0.291883	0.403964	0.114902	non-sig
Mau2	Q9D2X5-2;Q9D2X5;Z4YNA3	-	24.8798	24.7792	25.22	25.4437	24.4983	NA	NA	24.8398	24.7924	NA	24.9506	24.5931	25.2951	25.0471	NA	NA	-0.725943	0.281805	-0.399306	0.795829	0.1471	0.662438	1.52177	0.0724814	1.73448	non-sig
Aida	Q8C4Q6	+	26.8179	26.6678	26.7821	26.5549	26.9642	26.8135	26.8242	26.9981	27.0413	27.1525	27.078	26.863	27.4371	27.0728	27.3343	27.0038	0.32806	0.0608562	0.398821	0.311984	0.035118	0.453772	-0.0160759	0.953263	-0.000334177	non-sig
Dido1	Q8C9B9;Q8C9B9-3;A0A0R4J0L7	-	27.0539	27.2945	27.2521	27.6126	27.0906	27.0566	27.1075	27.0161	27.6195	27.8041	27.5812	27.6199	26.4174	26.6718	26.4109	26.9206	0.352889	0.0741272	0.398772	-0.462536	0.00801128	-0.969612	-0.815424	0.00363275	-1.98944	non-sig
Dpp3	Q99KK7	-	30.3424	30.4217	30.5118	30.5535	30.1802	30.2172	30.412	30.304	30.2903	30.2009	30.1917	30.2182	30.3299	30.3254	30.2823	30.4426	-0.232088	0.0191969	-0.398441	0.0667065	0.418326	0.0252474	0.298794	0.0205594	0.504063	non-sig
Nudt3	I1E4X7;Q9JI46;B2KF67;H3BLR8	-	26.2454	25.4814	25.5138	25.4623	26.5005	26.8181	26.6732	26.7646	26.3465	25.9188	26.139	26.0338	27.638	27.907	27.292	27.7847	0.433809	0.12093	0.398005	0.966303	0.000435969	3.2473	0.532494	0.134038	0.464746	non-sig
Gfm1	Q8K0D5	-	28.7893	28.7459	28.8282	28.7428	28.4732	28.4386	28.5245	28.5704	28.4372	28.6027	28.5526	28.5639	28.4005	28.2133	28.426	28.297	-0.237417	0.0210721	-0.39798	-0.167446	0.0475924	-0.221441	0.0699712	0.620485	0.0145029	non-sig
Anapc1	P53995;A2ATQ5	-	28.7465	28.8102	28.8103	28.7831	29.005	28.928	29.0437	28.9137	29.0669	28.937	29.0622	28.9634	28.7629	28.8908	28.8458	28.851	0.21988	0.0154891	0.397976	-0.13499	0.0669715	-0.158494	-0.35487	0.00423802	-0.842049	non-sig
Prpf4b	Q61136	-	27.1881	27.164	27.1691	26.9908	26.985	26.9992	27.1687	27.2083	27.6302	27.3084	27.5896	27.2516	27.369	27.4119	27.3741	27.6457	0.316949	0.0556662	0.397583	0.359868	0.0123134	0.687212	0.0429196	0.865889	0.00268409	non-sig
Klhdc4	G3X961;G3UZ63;Q921I2;G3UZG5	-	28.0235	28.2428	28.2539	27.8865	28.0075	28.0222	28.0007	28.1275	28.4759	28.2513	28.3574	28.5996	28.2985	28.204	28.0326	27.865	0.319354	0.0570444	0.397208	0.0605419	0.689502	0.00977538	-0.258812	0.230757	-0.164823	non-sig
B3galnt1	Q920V1	-	24.7527	24.9842	24.6779	24.8164	24.6001	24.6981	24.2528	24.6434	NA	25.0317	NA	24.7639	NA	24.0947	NA	NA	-0.64369	0.241921	-0.396723	-0.23026	0.633204	-0.0456965	0.41343	0.579182	0.0980595	non-sig
Dbnl	Q62418-3;Q62418-2;Q62418	-	29.3227	29.1911	29.1872	29.4149	29.833	29.8376	29.5474	29.7013	29.6611	29.5298	29.5552	29.4104	29.64	29.6809	29.7232	29.721	0.260133	0.0299683	0.39627	-0.0385523	0.722522	-0.00544161	-0.298685	0.0515925	-0.384531	non-sig
Hax1	A0A0G2JDP0;B9EJR4;O35387;A0A0G2JFF9;A0A0G2JEE6;A0A0G2JE46	-	24.7171	25.1197	24.9522	24.9724	25.2128	24.9019	24.9708	25.0064	24.6202	NA	24.6599	24.8901	25.0186	25.0363	25.1593	24.9521	-0.519714	0.173734	-0.395042	0.0186333	0.961561	0.000317199	0.538347	0.275673	0.301262	non-sig
Rps20	Q5BLK2;P60867	-	31.6781	32.0859	32.0552	31.8851	31.8482	31.8035	31.5412	31.6242	32.284	32.1708	32.2152	32.1919	32.1012	31.9059	31.8355	31.7921	0.289384	0.0433079	0.394555	0.204425	0.0839342	0.219974	-0.0849589	0.672351	-0.0146472	non-sig
Blvrb	Q3U6G1;Q923D2;E9PZC3;E9PZC4;A0A0U1RPU7	-	26.9229	27.4396	27.4389	27.3372	28.033	28.3543	28.3118	28.1987	27.6919	27.5776	27.6659	27.5861	28.4425	28.5101	28.3754	28.0293	0.345736	0.0723808	0.394269	0.114879	0.486895	0.0359071	-0.230857	0.360742	-0.102224	non-sig
Usp50;Polr2l	E9Q3B5;P62876	-	26.2564	26.275	26.7453	26.8583	24.9266	24.8604	NA	25.5654	25.4366	26.0621	25.7209	26.0187	NA	NA	NA	26.2015	-0.724198	0.286327	-0.393339	-0.141138	0.8179	-0.0123214	0.583059	0.51579	0.167645	non-sig
Ebf3;Ebf4;Ebf1	Q6NXL3;O08791-2;O08791;A2BI84;A2BI80;Q8K4J2-5;Q8K4J2-3;Q8K4J2-4;Q8K4J2-2;Q07802-2;Q8K4J2;Q5SWK8;Q5SWK4;Q07802	-	25.2597	25.4031	23.5935	24.9432	25.8129	25.7516	25.4408	25.7061	25.4333	25.4011	25.7585	25.4085	25.1711	23.7927	25.7452	25.6203	0.700471	0.274856	0.39289	-0.595529	0.255306	-0.353112	-1.296	0.105543	-1.26564	non-sig
Fam172a	E9QMA2;Q3TNH5;Q3TNH5-3	-	NA	NA	NA	NA	NA	24.0448	24.2656	NA	24.4298	24.1234	24.3753	24.8129	NA	NA	24.8115	NA	0.562863	0.20049	0.392826	0.609386	0.0921805	0.630935	0.046523	0.944078	0.00116271	non-sig
Ppp1r10	Q80W00-2;Q80W00	-	26.2114	26.4148	26.6334	26.5057	25.8498	25.4349	25.5907	25.5525	27.2105	26.479	26.7469	26.9698	26.24	25.9357	25.8842	26.2508	0.410195	0.110626	0.392205	0.470688	0.030745	0.711785	0.0604924	0.877443	0.00343482	non-sig
Mapk14	P47811;B2KF35;P47811-2;P47811-4;B2KF34	-	28.1916	28.4155	28.2837	28.3659	28.7258	28.4717	28.3921	28.324	28.5729	28.4673	28.8971	28.5726	28.9438	28.8586	28.6303	28.808	0.313309	0.0561585	0.39182	0.331784	0.0183616	0.576007	0.0184749	0.941032	0.000487656	non-sig
Dcun1d1	A0A0B4J1K8;Q9QZ73;A0A140T8R8;A0A0G2JGV7;Q3UT23;A0A0G2JEA2;A0A0G2JDM0	-	27.4709	27.7029	27.6086	27.4689	27.1494	27.2435	27.1521	27.2076	27.9501	27.7776	27.9032	27.7654	27.7023	27.8795	27.8112	27.5113	0.286243	0.0431978	0.39059	0.537902	0.000175706	2.01993	0.251659	0.159794	0.200431	non-sig
Rpia	P47968	-	25.7793	25.9081	25.9663	26.0063	25.9059	25.8796	25.8791	25.6882	NA	25.8346	25.6204	25.5237	NA	26.1587	NA	NA	-0.797847	0.324863	-0.389588	-1.24354	0.0580701	-1.53707	-0.445688	0.688715	-0.0721838	non-sig
Pmpcb	Q9CXT8	-	28.6406	28.6196	28.4995	28.4777	28.5283	28.3891	28.4842	28.5041	28.1903	28.185	28.4149	28.3396	28.1899	28.3384	28.3695	28.004	-0.276876	0.0392648	-0.389287	-0.250957	0.0266804	-0.394957	0.0259198	0.899051	0.0011979	non-sig
Cstf3	Q99LI7	-	28.5901	28.509	28.5599	28.5676	28.3114	28.494	28.4777	28.3562	28.7643	28.7936	28.8333	28.8485	28.6047	28.4017	28.6763	28.3719	0.253251	0.0292848	0.388325	0.103842	0.278996	0.05757	-0.14941	0.319765	-0.0739829	non-sig
Gpatch4	A0A0A6YWB3;Q3TFK5-2;Q3TFK5	-	NA	NA	NA	NA	NA	23.9307	24.6984	24.1549	24.4174	NA	NA	NA	24.1373	NA	24.1254	NA	0.564448	0.205131	0.388322	0.135401	0.739246	0.0177661	-0.429047	0.466531	-0.142066	non-sig
Eif4enif1	A8Y5K6;Q9EST3-2;Q9EST3	-	24.8392	25.461	25.286	25.4806	NA	NA	25.8329	25.4149	26.0032	26.0381	25.822	25.9001	NA	NA	NA	25.4298	0.674161	0.26579	0.387954	-0.170331	0.757062	-0.0205876	-0.844492	0.272519	-0.476803	non-sig
Smyd5	Q3TYX3	-	27.7713	27.9185	28.3173	27.9407	27.0422	27.2107	27.3789	27.4937	27.8705	27.5559	27.4473	27.6623	27.346	27.3567	27.3751	27.1132	-0.352976	0.0796167	-0.387919	0.01639	0.933858	0.000487095	0.369366	0.152014	0.302184	non-sig
Med17	Q8VCD5	-	25.5954	25.8505	25.4567	25.9144	25.9433	25.782	25.6959	25.8921	26.2761	25.9704	26.3647	26.4685	25.6293	NA	26.1975	NA	0.565708	0.207179	0.386749	-0.50511	0.170279	-0.388348	-1.07082	0.0620036	-1.2931	non-sig
Odr4;BC003331	Q4PJX1;Q4PJX1-3;A0A0A0MQB0;Q4PJX1-2	-	26.0178	26.0294	26.4431	26.2958	26.0744	26.2055	26.3811	25.4545	26.053	25.45	25.7098	25.7587	25.6712	25.6146	25.7674	25.3683	-0.453661	0.140532	-0.386621	-0.423488	0.0991203	-0.425113	0.0301733	0.950471	0.000665656	non-sig
Agap3	F8VQE9;Q8VHH5;A0A0G2JER6	-	24.8855	25.1474	25.1923	24.8618	24.966	25.3082	25.2207	25.1317	25.5831	25.3554	25.4798	25.3258	25.4033	25.4239	25.1989	24.8939	0.414292	0.116896	0.386204	0.0733936	0.763762	0.00859012	-0.340898	0.324541	-0.166607	non-sig
Emc4	Q9CZX9	-	26.9751	27.2309	27.2244	27.3163	26.6407	26.4497	27.1783	26.5631	26.7052	26.9054	26.7905	26.9054	27.1125	27.0168	26.9893	27.0032	-0.360044	0.0853344	-0.384842	0.322515	0.0659423	0.380837	0.682559	0.015311	1.23884	non-sig
Gnai2	P08752;A0A0A6YWA9	-	31.0629	30.8021	30.8811	31.0144	30.4123	30.2488	30.2335	30.4723	30.7119	30.6512	30.7142	30.5799	30.4035	30.0129	30.22	30.0605	-0.27579	0.0405966	-0.383765	-0.167477	0.131674	-0.147463	0.108314	0.552027	0.0279492	non-sig
Ak1	Q9R0Y5;Q9R0Y5-2;Z4YN97;A0A0A6YXW8	-	29.1076	28.8385	29.161	29.069	29.2487	29.085	29.3368	29.42	29.4456	29.2203	29.3235	29.4177	29.7633	29.2669	29.4207	29.4596	0.307791	0.0566574	0.383736	0.204978	0.126726	0.183892	-0.102813	0.65017	-0.0192233	non-sig
Cnot7	Q543X5;Q60809;Q3TLK9	-	NA	24.8468	NA	25.2368	24.3155	24.7356	24.7063	24.7381	24.7807	24.7069	24.7204	24.9982	25.1598	25.2317	NA	NA	0.693484	0.279792	0.383611	0.214389	0.707488	0.0322185	-0.479095	0.58096	-0.112996	non-sig
Fyttd1	Q91Z49;Q91Z49-2;Q91Z49-3	-	27.5425	27.0436	26.926	27.3744	26.5388	26.7191	26.5539	26.8677	27.5229	27.6114	27.4551	27.6654	27.2158	27.1105	27.2113	27.1743	0.342032	0.0760036	0.38279	0.508089	0.0036518	1.23846	0.166057	0.527429	0.0461367	non-sig
Cox5b	Q9D881;P19536	-	29.2792	29.3342	29.2675	29.3046	29.1237	29.0619	29.0742	29.2224	28.968	29.154	28.9425	29.0505	28.8926	29.0272	29.2584	29.2838	-0.267612	0.0372594	-0.382354	-0.00505648	0.967943	-7.15494e-05	0.262555	0.106619	0.255247	non-sig
Htatsf1	Q8BGC0	-	27.2413	27.1034	27.1285	26.9885	27.0991	27.3578	27.6158	27.4382	27.3571	27.4579	27.5002	27.4386	27.6522	27.8083	27.5096	27.3823	0.323043	0.0656522	0.38208	0.210374	0.150234	0.173187	-0.11267	0.648867	-0.0211643	non-sig
Tnrc6b	Q8BKI2	-	NA	24.9649	25.014	24.9229	25.1588	25.0722	25.1492	24.7735	25.332	24.8735	NA	NA	NA	NA	NA	NA	-0.637839	0.252315	-0.381464	-0.617548	0.173437	-0.469867	0.0202904	0.982232	0.000157981	non-sig
Sacm1l	Q9EP69	-	29.3146	29.3104	29.3162	29.3404	29.4844	29.3818	29.5887	29.5475	29.6191	29.5192	29.6411	29.4649	29.5541	29.2805	29.5119	29.51	0.240691	0.026183	0.380768	-0.0364532	0.705523	-0.00552225	-0.277144	0.0447122	-0.374026	non-sig
Capza2	Q5DQJ3;P47754;D6RCW7;A0A0N4SVM0	-	30.558	30.5168	30.542	30.8797	30.7518	30.7943	30.8588	30.7865	30.8625	30.8997	30.8975	30.8206	31.1547	31.2446	31.2772	31.0901	0.24593	0.0283455	0.380581	0.393787	0.000333049	1.36939	0.147857	0.304724	0.0763078	non-sig
Acot13	Q4VA32;Q9CQR4	-	27.5511	27.5422	27.5755	27.2677	27.0199	26.9973	26.9859	26.8498	27.7554	27.7918	27.7475	27.7327	27.5226	27.6544	27.6008	27.7518	0.272744	0.0404575	0.379932	0.669186	1.19196e-05	3.2949	0.396442	0.0231411	0.648428	non-sig
Kras	P32883-2;P32883	-	27.952	27.5612	27.7415	27.4811	27.6019	27.3993	27.7319	27.719	27.9355	27.9559	27.9364	28.1551	27.5707	27.4888	27.633	27.6942	0.311772	0.0608456	0.379044	-0.0163637	0.917723	-0.000610174	-0.328136	0.121034	-0.300932	non-sig
Ndufv2	Q9D6J6;Q9D6J6-2	-	28.2185	28.0373	28.1181	28.3023	27.9338	28.0137	28.3947	28.1053	27.8572	27.9677	27.7707	27.8147	28.0411	28.3871	27.9866	27.9906	-0.316458	0.0638088	-0.378205	-0.0105474	0.950999	-0.000230142	0.30591	0.16005	0.243427	non-sig
Rtfdc1	Q99K95	-	25.2343	25.431	25.3077	25.3601	24.9379	24.9298	24.9801	24.5509	24.6944	24.7613	25.147	24.9105	NA	NA	NA	NA	-0.454995	0.147928	-0.377622	-0.212093	0.427969	-0.0781746	0.242903	0.574719	0.0584289	non-sig
Zranb2	D3Z4U0;B2RRT9;Q9R020;E9PUD0;Q9R020-2	-	27.4761	27.7062	27.8323	27.5785	27.7324	27.8719	27.6362	27.7539	27.9548	27.9	27.882	28.0019	27.1726	27.1288	27.4088	27.3688	0.286414	0.0481036	0.377443	-0.478836	0.000614436	-1.53779	-0.76525	0.00062287	-2.45309	non-sig
Med9	Q8VCS6	-	25.6782	NA	24.9999	24.9743	NA	NA	NA	NA	NA	NA	NA	NA	NA	NA	NA	NA	-0.757824	0.318767	-0.376279	0.675812	0.270853	0.383366	1.43364	0.124458	1.29741	non-sig
Lpcat3	Q91V01;A0A0N4SUM3	-	NA	NA	26.4688	26.0478	25.8523	NA	NA	NA	25.7675	25.8029	25.8894	25.9227	NA	NA	24.7888	NA	0.848615	0.360458	0.37606	-0.0540243	0.951358	-0.00116994	-0.902639	0.443981	-0.318303	non-sig
Cfl2	Q3UHW9;P45591	-	29.8423	29.5019	29.5996	29.6098	29.4978	29.1659	29.3509	29.2202	29.931	29.7263	30.1333	29.921	29.9756	29.9647	29.8893	29.7883	0.289493	0.0504634	0.375479	0.595783	0.000109652	2.35929	0.30629	0.104271	0.300727	non-sig
Mtf2	E9QAD3;Q02395;Q02395-2	-	23.4733	23.8511	23.6636	23.8278	23.3521	NA	NA	NA	NA	NA	NA	NA	NA	NA	NA	NA	0.512222	0.185124	0.375221	0.509128	0.110641	0.486769	-0.00309342	0.9953	-6.32922e-06	non-sig
Ago1	Q8CJG1;H3BJ70	-	24.4575	24.4321	24.4207	24.5134	NA	NA	NA	NA	24.9442	25.3292	24.3788	25.2919	NA	NA	NA	NA	0.530078	0.196121	0.375017	0.865508	0.0138369	1.60895	0.33543	0.543652	0.0887815	non-sig
Psmd3	P14685	-	31.4177	31.2163	31.3322	31.4043	31.3345	31.4118	31.4631	31.3461	31.5394	31.5581	31.5472	31.5804	31.2042	31.1691	31.3761	31.3155	0.213639	0.0177693	0.373939	-0.122647	0.0934671	-0.126246	-0.336287	0.00583425	-0.751269	non-sig
Supt6h	Q62383	-	28.2754	28.5631	28.3728	28.5536	28.0471	28.0165	28.1323	28.0438	28.0615	28.1961	28.1566	28.1664	28.3218	28.3092	28.0701	27.8547	-0.296086	0.0547462	-0.373555	0.0790539	0.554635	0.0202372	0.375139	0.0593166	0.46023	non-sig
Gpaa1	Q9WTK3;E9PW03;E9QA52;F6T7Y8	-	25.1844	24.7059	24.5567	24.5542	25.2348	25.104	25.4827	25.2493	25.0231	24.9761	25.319	25.414	25.2916	25.3891	25.1936	25.0164	0.432723	0.137437	0.372963	-0.0450344	0.86871	-0.00275273	-0.477757	0.20191	-0.331966	non-sig
Rpl6;Gm5428	Q3UCH0;P47911;E9PUX4	-	33.302	33.1688	33.3315	32.9719	33.2413	33.2531	33.5677	33.5786	33.5394	33.4548	33.4394	33.4503	33.8224	33.7355	33.6132	33.6156	0.277397	0.0453343	0.372703	0.286494	0.0162393	0.512662	0.00909755	0.965683	0.000137968	non-sig
Ago2	Q8CJG0	-	28.2452	28.2932	28.1724	28.113	27.925	27.7167	27.8526	27.8404	28.0252	28.0588	27.8257	27.9223	27.7798	27.7396	27.798	27.7588	-0.247958	0.0314548	-0.37251	-0.064646	0.509572	-0.018928	0.183312	0.209489	0.124439	non-sig
Mrpl1	Q99N96;Q9D3F3	-	26.7974	26.5741	26.6653	26.6769	26.3487	26.533	26.8886	26.4216	26.734	27.092	27.1686	27.349	25.848	25.7902	26.1242	26.4938	0.407503	0.122278	0.371908	-0.483902	0.0306105	-0.73269	-0.891405	0.0123339	-1.7016	non-sig
Fadd	Q61160	-	23.689	24.388	24.9654	24.5268	NA	NA	NA	NA	NA	NA	NA	NA	NA	NA	NA	NA	-0.574405	0.225297	-0.37178	0.115943	0.788175	0.011986	0.690348	0.253899	0.410991	non-sig
Galc	P54818	-	24.9066	24.2879	24.3807	24.9643	NA	NA	NA	NA	NA	NA	NA	NA	NA	NA	NA	NA	-0.523914	0.195276	-0.371638	0.778702	0.0227806	1.27897	1.30262	0.0152794	2.36541	non-sig
Lama5	Q61001	-	26.4891	26.6413	26.5779	26.6051	26.8715	26.957	26.5522	26.3351	25.66	26.2591	26.2635	26.374	26.5158	25.8965	26.5138	25.9334	-0.439206	0.142607	-0.371506	-0.464112	0.0640972	-0.55376	-0.024906	0.958294	-0.000460798	non-sig
Cpsf4	B2LVG5;B2LVG6;E0CXT7;Q8BQZ5;Q8BQZ5-3;Q8BQZ5-2;F7B6Z5	-	26.5165	26.6855	26.8576	26.7322	26.0425	25.6683	25.4921	25.855	26.3103	26.3753	26.3743	26.3129	25.714	25.8599	26.0247	25.7892	-0.354739	0.0898239	-0.371272	0.0824738	0.66315	0.0147123	0.437213	0.103054	0.431501	non-sig
Tuba1a;Tuba3a	P68369;Q5FW91;P05214	-	31.3367	31.4422	31.1623	31.3217	31.4377	31.3875	31.7261	31.7394	31.0952	30.9538	30.7885	30.8038	31.1763	30.2687	30.5461	30.2401	-0.405375	0.121487	-0.371109	-1.01485	0.000206514	-3.73976	-0.609473	0.0704945	-0.702018	non-sig
Mib1	Q80SY4;F6ZBL2	-	25.324	24.7676	24.7442	25.3024	25.6977	25.5512	25.6644	25.7612	25.6055	25.3088	25.4749	25.4395	25.5214	25.4925	25.3425	25.9085	0.422644	0.132556	0.370912	-0.102394	0.68723	-0.0166799	-0.525038	0.143221	-0.443129	non-sig
Csnk1g1	A0A0U1RPD7;A0A0U1RNW0;A0A0U1RPM8;Q6P2B2;A0A0U1RP94;Q8BTH8	-	24.2648	24.7081	24.687	24.7766	NA	NA	NA	NA	NA	NA	NA	NA	NA	NA	NA	NA	-0.624131	0.254535	-0.370891	-0.360638	0.429014	-0.132545	0.263493	0.734374	0.0353298	non-sig
Ppp1cb	P62141	-	29.3968	29.2609	28.9599	29.1271	29.2828	28.9614	29.3656	29.3219	29.2833	29.7087	29.5613	29.6026	28.9449	28.7835	28.3342	28.7548	0.352811	0.0891277	0.370447	-0.528599	0.00465017	-1.23297	-0.881409	0.00313758	-2.20652	non-sig
Lsm12	Q9D0R8;A0A0A0MQC9	-	26.5926	26.8713	26.9439	26.6921	27.1774	27.1786	27.0893	27.3395	27.1092	27.2838	27.0759	26.9829	26.8991	27.1297	26.5663	26.7037	0.338003	0.080564	0.369728	-0.371523	0.0249043	-0.595821	-0.709526	0.00784779	-1.49373	non-sig
Mrpl47	Q8K2Y7	-	25.2627	25.146	25.2586	25.2815	25.7095	25.9156	25.7855	25.922	25.7175	25.6362	25.671	25.5003	25.785	25.6346	26.2975	26.2577	0.394065	0.11535	0.369626	0.160583	0.452753	0.055263	-0.233482	0.490012	-0.0723312	non-sig
Pcid2	Q8BFV2	-	26.7844	27.0645	27.1899	27.3907	26.7873	26.7137	26.7887	27.1522	26.8149	26.6705	26.7411	26.7103	26.187	26.4277	25.8989	25.9587	-0.373159	0.10225	-0.369552	-0.742394	0.000725134	-2.33081	-0.369236	0.208048	-0.251759	non-sig
Fdx1	Q545P3;P46656	-	NA	26.3507	26.3384	26.0934	26.3802	26.171	26.3756	26.3238	26.4003	NA	NA	NA	NA	25.9591	NA	NA	-0.944881	0.407438	-0.368445	-1.765	0.051759	-2.26982	-0.82012	0.579182	-0.19452	non-sig
Dazap1	Q3UGB5;Q9JII5-2;Q9JII5;D3Z4J1	-	29.3778	29.5041	29.4011	29.2026	28.9164	29.1881	29.1608	29.0922	29.0492	28.8818	29.2301	29.1286	29.1964	28.8435	29.2874	29.1255	-0.29894	0.0586238	-0.368272	0.0237912	0.871795	0.00141761	0.322731	0.109523	0.309981	non-sig
Rabep1	O35551-3;O35551;O35551-6;J3QJV7;O35551-2;O35551-5	-	26.0712	25.5702	25.6152	25.7563	26.5997	26.3013	26.8742	26.4062	25.9426	26.0812	26.4566	26.0987	27.0557	26.8631	26.8357	27.1535	0.39155	0.114756	0.368146	0.431649	0.0396084	0.605264	0.0400992	0.916067	0.00152669	non-sig
Ccdc12	Q8R344;A0A0G2JF16	-	27.0979	27.0651	26.9773	26.8508	26.7923	26.6659	26.6564	26.858	27.3353	27.2625	27.3484	27.5029	26.7397	26.111	26.8383	26.2672	0.364502	0.0979125	0.367841	-0.254082	0.166705	-0.197688	-0.618583	0.0326561	-0.919237	non-sig
Pon2	Q62086	-	26.276	26.5596	26.0863	26.4869	27.2154	27.2035	27.2461	27.3031	26.8873	27.042	26.3837	26.7148	27.4704	26.9364	26.6395	27.0449	0.404719	0.123576	0.367511	-0.219227	0.322226	-0.107825	-0.623946	0.0659412	-0.736783	non-sig
Hnrnpc	Q9Z204;Q9Z204-5	-	25.0486	25.3416	25.1645	25.2039	NA	24.8173	25.6843	NA	25.3907	26.0596	25.7488	25.8796	NA	NA	NA	NA	0.580029	0.233148	0.366792	-0.374254	0.354715	-0.16846	-0.954283	0.117751	-0.886564	non-sig
Mrps31	Q61733	-	27.0032	27.1544	27.5042	27.0986	26.6488	26.8826	26.9051	26.9474	27.5751	27.6433	27.741	27.4313	26.5402	26.1484	27.0506	26.9997	0.407559	0.126266	0.366279	-0.161245	0.481758	-0.0511423	-0.568804	0.096009	-0.578865	non-sig
Zmpste24	B9EHY2;Q80W54	-	28.178	28.0095	27.9638	28.288	27.8459	27.6753	27.4819	27.8761	28.2182	28.492	28.6617	28.5413	27.9774	27.5057	27.9276	28.2825	0.368475	0.101412	0.366231	0.203479	0.280758	0.112253	-0.164996	0.599362	-0.0366803	non-sig
Rbm3	Q545K5;O89086	-	32.4074	32.1386	32.1297	31.9734	32.4333	32.4582	32.4738	32.7071	32.3894	32.3703	32.4638	32.431	32.4627	32.4383	32.5015	32.492	0.251316	0.0348998	0.366212	-0.0444856	0.676788	-0.00754242	-0.295801	0.0533782	-0.376447	non-sig
Srsf2	Q62093	-	31.2059	30.6954	30.7171	30.7525	30.8387	30.8407	30.9616	30.9745	31.2386	31.1598	31.2102	30.9514	30.675	30.673	30.7291	30.4666	0.297299	0.0587958	0.365873	-0.26794	0.0431881	-0.365641	-0.56524	0.00867169	-1.16547	non-sig
Rps5	Q91V55;D3YYM6;P97461	-	32.0753	31.8331	32.0068	32.0606	31.3048	31.4348	31.6055	31.6299	32.1614	32.1944	32.2931	32.4158	31.3773	31.0562	31.3099	31.3148	0.272242	0.0453343	0.365777	-0.22919	0.0443611	-0.310093	-0.501432	0.00720339	-1.0743	non-sig
Rnaset2b;Rnaset2	Q5FWA0;Q9CQ01	-	25.9627	25.873	25.9819	25.9586	25.6152	25.3198	25.5887	25.571	24.7369	26.4293	NA	25.9428	NA	24.0869	NA	NA	-0.647505	0.272789	-0.365305	-1.14188	0.0205318	-1.92701	-0.494377	0.527429	-0.137356	non-sig
	Q9D735	-	25.9601	25.9098	26.0806	26.2486	NA	26.2371	25.4959	25.8912	NA	26.7496	NA	26.1402	26.2039	26.4686	NA	26.1899	-0.864978	0.378589	-0.364875	0.317374	0.706305	0.0479259	1.18235	0.331646	0.566732	non-sig
Ptar1	E9QAB6	-	25.632	25.5054	25.4929	25.7921	26.3549	26.6668	26.2039	26.2189	26.1223	25.7638	26.084	25.8847	26.6539	26.5191	26.5191	26.4388	0.358106	0.0961451	0.36422	0.171611	0.345054	0.0793035	-0.186495	0.524099	-0.052328	non-sig
Atox1	O08997	-	29.5698	28.7238	28.839	29.0269	29.7262	29.5909	29.6748	29.4416	29.2906	29.4813	29.5401	29.3372	29.3099	29.193	29.2348	29.6318	0.372449	0.106234	0.362667	-0.265998	0.165637	-0.207703	-0.638447	0.0346416	-0.93239	non-sig
Apbb2	Q3TIZ5;F6V9I9;E9QPX0;Q9DBR4;E9PWH3;Q9DBR4-3;Q9DBR4-2;F6V8Y6	-	24.9508	25.0821	25.022	NA	25.3883	NA	25.0536	25.2745	25.2024	25.1531	25.0378	25.4282	25.2727	25.4006	25.379	25.6881	0.761545	0.334582	0.362112	0.655836	0.301861	0.341161	-0.105708	0.925693	-0.0035447	non-sig
Pon3	Q62087	-	24.9072	25.1425	25.1661	25.0809	25.9345	25.6637	26.1042	26.0214	25.5964	25.4209	25.4733	25.383	25.6107	26.1093	26.1966	26.1923	0.394217	0.12093	0.361681	0.0962841	0.674415	0.0164716	-0.297933	0.372421	-0.127803	non-sig
Fh	P97807-2;P97807	-	30.2896	30.1125	30.2749	30.452	30.0958	30.1171	30.0885	30.1938	30.5725	30.4626	30.5592	30.4695	30.4338	30.4471	30.602	30.394	0.233717	0.0283455	0.361681	0.345416	0.000643651	1.10234	0.111699	0.423996	0.0416233	non-sig
	Q3TQI7	-	25.5644	25.9555	25.7599	25.9103	NA	25.651	NA	25.1866	25.211	25.0158	25.1782	25.5599	25.2965	NA	25.1386	25.3747	-0.556315	0.223973	-0.361495	0.174215	0.66811	0.0305141	0.730529	0.207518	0.498911	non-sig
Cdipt	A0A0U1RP13;Q8VDP6	-	25.1152	25.3185	25.3558	24.8483	23.8995	24.4476	24.4408	24.0123	24.2869	25.2007	24.27	24.5147	NA	NA	23.9859	24.6821	-0.591331	0.244851	-0.361361	0.528222	0.203394	0.365351	1.11955	0.0798677	1.22885	non-sig
Kpna6	Q4FJZ2;Q8BH30;O35345	-	28.9399	28.8255	29.0689	28.9573	28.5306	28.5942	28.4471	28.4436	28.9462	28.4859	28.5255	28.6797	28.683	28.8656	28.9685	28.7182	-0.288598	0.0560782	-0.361096	0.304963	0.0184937	0.528494	0.593562	0.00491114	1.37043	non-sig
Calr	B2MWM9;P14211	-	33.5638	33.4131	33.372	33.6947	33.9355	34.0166	34.1942	34.1171	33.7481	33.681	33.7427	33.8034	34.0095	34.0553	34.0167	34.1316	0.232895	0.0281563	0.361087	-0.0125761	0.896639	-0.000595884	-0.245471	0.0674671	-0.287424	non-sig
Qsox1	Q8BND5-3;Q8BND5-2;Q8BND5	-	24.532	24.6647	NA	24.6185	24.7921	24.9865	NA	24.5644	24.6446	24.8424	24.7987	24.832	NA	NA	NA	NA	0.646557	0.276923	0.360547	0.132909	0.805368	0.0124942	-0.513648	0.5145	-0.148246	non-sig
Selt	P62342	-	NA	23.9741	24.5212	24.6616	NA	NA	NA	NA	24.2836	24.7371	NA	24.7538	NA	NA	NA	NA	0.73827	0.324863	0.360497	0.141138	0.832861	0.0112102	-0.597132	0.543652	-0.158048	non-sig
Tpm3	E9Q7Q3;D3Z6I8	-	25.2124	24.5554	25.1794	24.584	25.4703	25.5365	25.1307	25.1592	25.095	NA	NA	NA	25.042	25.103	25.1222	25.0065	-0.524724	0.20603	-0.359997	-0.255703	0.465794	-0.0848439	0.269021	0.639925	0.0521554	non-sig
Csf1	P07141;D3YTW1;F6RNW8;P07141-2	-	24.1451	24.2099	24.0979	NA	24.9679	24.9736	24.92	25.0155	24.6336	24.8424	24.5053	24.5685	NA	NA	NA	NA	0.456254	0.1631	0.359322	-0.591754	0.0323177	-0.882045	-1.04801	0.0166887	-1.86292	non-sig
Vill	G5E8C6;Q91YD6;G5E8H0;Q91YD6-2	-	25.6367	25.3411	25.6605	25.6441	25.8584	25.9453	25.4167	25.5689	25.4026	25.414	25.441	NA	NA	NA	NA	NA	-0.621115	0.264232	-0.359013	-1.03932	0.0249809	-1.6654	-0.418207	0.577779	-0.099633	non-sig
Fnbp4	A0A0R4IZZ6;Q6ZQ03;Q6ZQ03-2;Q6ZQ03-3	-	25.9982	26.5249	26.4605	25.8253	25.9874	26.6224	25.9501	25.646	26.5975	26.576	26.576	26.8213	26.4298	26.4632	26.7561	26.3604	0.44046	0.153238	0.358814	0.450925	0.0794246	0.496038	0.0104645	0.983412	7.60209e-05	non-sig
Copg1	Q9QZE5	-	32.0605	31.9394	31.9976	31.9529	32.0972	32.046	32.1305	32.1524	31.8862	31.7039	31.7334	31.804	32.0798	32.0275	32.2475	32.1618	-0.205743	0.0181627	-0.358162	0.0226178	0.77325	0.00252596	0.228361	0.0393656	0.32082	non-sig
Rps9	Q6ZWN5;F7CJS8;D3YWH9;Q9CXW7	-	33.2177	33.4515	33.3644	33.2702	33.2524	33.3294	33.3468	33.3141	33.577	33.4828	33.5878	33.4454	33.5308	33.5213	33.6179	33.5681	0.197316	0.0153518	0.3579	0.248866	0.000894643	0.758632	0.0515505	0.64091	0.00995971	non-sig
Eml4	F8WJ93;A0A0R4J0H0;A0A0R4J1G7;Q3UMY5;Q3UMY5-4;Q3UMY5-2;Q3UMY5-3	-	27.8728	28.0198	27.9463	28.0193	27.6318	27.6974	27.705	27.7739	28.2184	28.2003	28.2361	28.3372	27.2694	27.7744	27.343	27.4233	0.283438	0.0547462	0.357598	-0.249516	0.0438377	-0.338881	-0.532954	0.00817491	-1.11255	non-sig
Topbp1	Q6ZQF0	-	28.7164	28.4027	28.3081	28.5294	28.6368	28.7823	28.6671	28.9686	28.7698	28.7357	28.8075	28.9446	28.666	29.0984	29.2815	29.0222	0.325256	0.0796167	0.357455	0.253319	0.102302	0.250814	-0.0719377	0.794567	-0.00718437	non-sig
Tpt1	P63028;D3YU75	-	32.2027	31.9536	31.9663	31.9872	31.5622	31.7234	31.6139	31.5487	32.437	32.1707	32.3767	32.1315	31.7618	31.7222	31.9162	31.9019	0.251542	0.0380813	0.357011	0.213475	0.0357346	0.308879	-0.0380673	0.833503	-0.00301085	non-sig
Marcks	P26645	-	32.0411	31.8894	31.938	31.8227	32.7349	32.6491	32.9012	32.8255	32.0984	32.2581	32.1513	32.0845	32.8027	32.6892	32.8766	32.8466	0.225264	0.026188	0.356344	0.0261089	0.775643	0.0028808	-0.199155	0.115916	-0.18638	non-sig
Gstz1	Q9WVL0	-	27.0034	26.3103	26.1468	25.9986	27.1308	27.0383	27.1056	27.0425	26.6108	26.7402	27.0698	26.6886	26.8877	26.7776	27.0136	27.2291	0.412564	0.137078	0.356056	-0.102279	0.684162	-0.0168597	-0.514843	0.145893	-0.430392	non-sig
Hmgn3	Q9DCB1;A0A087WSB8;Q9DCB1-3	-	25.2474	25.0067	24.6611	24.1076	24.5499	24.6247	24.7682	24.7798	24.999	25.1671	25.6095	25.4163	24.7209	26.0315	25.3695	25.0296	0.542287	0.220605	0.355949	0.607223	0.0956435	0.618969	0.0649359	0.922121	0.00228653	non-sig
Zc3h14	Q8BJ05;Q8BJ05-2;Q8BJ05-3	-	27.545	27.4505	27.533	27.5032	27.2989	27.4859	27.518	27.4832	27.376	26.8882	27.4626	27.0108	26.4798	26.3558	26.5923	26.6153	-0.323532	0.0796167	-0.35556	-0.935681	1.2248e-05	-4.596	-0.612149	0.0138634	-1.13745	non-sig
Fndc3b	A0A0R4J0H8;Q6NWW9	-	28.0002	27.7818	27.7092	28.0435	27.9084	27.8774	27.4639	27.4827	27.4717	27.5657	27.5248	27.5767	27.6895	27.9292	27.4075	27.9905	-0.348937	0.0957266	-0.355556	0.0710884	0.710374	0.0105575	0.420026	0.116388	0.392342	non-sig
Timm9	Q9WV98	-	26.2537	26.6455	26.312	25.91	27.2352	27.3882	26.9515	26.8241	26.8209	26.7781	26.6772	26.7165	27.8508	27.8983	27.8513	26.7783	0.467858	0.173901	0.355431	0.494967	0.0827832	0.535583	0.0271098	0.959685	0.000484493	non-sig
Nudt21	Q9CQF3	+	29.7492	29.8427	29.8999	29.8463	29.8554	29.8083	29.8305	29.9679	30.1368	30.1184	30.11	30.0285	29.7871	29.716	30.2019	29.829	0.263922	0.0451784	0.354993	0.0179942	0.882611	0.000975838	-0.245928	0.140389	-0.209694	non-sig
Ptprz1	B2RXS8;B9EKR1	-	NA	28.2185	28.3298	27.8023	27.8776	NA	28.0181	28.3647	28.6821	28.1772	27.9507	28.0362	28.0668	27.4782	29.0461	28.2202	1.32037	0.538689	0.354732	1.29978	0.434908	0.470005	-0.0205835	0.9945	-4.93026e-05	non-sig
Anln	Q8K298	-	29.2162	28.9845	29.1381	29.0422	29.0034	29.0349	29.1298	29.1082	28.7172	28.9091	28.8739	28.9324	28.4547	28.3846	28.4585	28.2852	-0.237113	0.0319544	-0.354596	-0.673327	1.47198e-06	-3.92691	-0.436214	0.0044682	-1.02505	non-sig
Capn6	O35646	-	27.669	27.4332	27.4661	27.7851	27.2312	27.2896	27.3183	27.2232	27.2038	27.2932	27.2883	27.1906	27.6629	27.5222	27.0793	26.9783	-0.344364	0.0941987	-0.353302	0.0451036	0.813129	0.00405214	0.389468	0.137979	0.335015	non-sig
Txndc17	Q9CQM5	-	28.4109	28.9844	29.0155	28.987	28.881	28.9561	29.0576	28.9659	29.1214	29.0907	29.3372	29.1705	29.18	29.3927	28.9202	29.084	0.330489	0.0857812	0.352503	0.179071	0.266904	0.102723	-0.151419	0.567325	-0.0372744	non-sig
Sf1	D3YZC9;D3YZD0;Q64213-2;Q64213-3;Q64213;D3YVH4	-	29.9836	29.9593	29.9982	29.7434	29.6682	29.784	29.4833	29.9855	30.2794	30.1666	30.2545	30.1171	30.0156	29.8289	29.7528	29.9904	0.283281	0.0570444	0.352341	0.166661	0.177963	0.124941	-0.11662	0.567695	-0.0286751	non-sig
Polr2h	Q923G2	-	28.4966	28.2141	28.159	28.1924	28.1866	28.5245	28.3858	28.5304	28.6597	28.4411	28.6357	28.5762	28.2367	28.7643	28.4915	28.6079	0.312638	0.0747391	0.352172	0.118302	0.428683	0.043519	-0.194336	0.404398	-0.0764113	non-sig
Coa3	Q9D2R6;E9Q6W2	-	NA	25.6638	25.4853	25.4939	24.8377	25.3182	NA	25.2511	25.7321	26.1538	25.7384	25.7086	25.777	24.7887	25.8827	NA	0.697164	0.314489	0.350251	0.360394	0.533844	0.0982385	-0.336769	0.727606	-0.0465091	non-sig
Eif2s3x	Q3TML6;Q9Z0N1;A2AAW9	-	31.7754	31.4883	31.391	31.4445	31.7016	31.4733	31.5621	31.4955	31.7589	31.8941	31.681	31.7843	31.7456	31.795	31.9525	31.7866	0.254756	0.0423143	0.349911	0.261815	0.0148132	0.478952	0.00705929	0.970533	9.16976e-05	non-sig
Spg7	D3YZN4;D3Z1Z1;Q3ULF4;D3YXB7;F6W695	-	25.3265	25.8613	25.6855	25.2976	25.1782	24.9614	NA	NA	25.3423	24.6247	24.6937	25.3474	NA	NA	NA	NA	-0.540696	0.225487	-0.349765	-0.423034	0.249545	-0.255026	0.117663	0.86105	0.00764476	non-sig
Eif4e	Q3TK95;P63073;A0A0G2JGT5;A0A0G2JH04;A0A0G2JFB4	-	29.5257	29.607	29.673	29.8836	30.0112	29.822	29.9525	29.9799	30.0032	29.9673	30.0284	29.8747	29.6649	29.8844	30.2165	30.1301	0.296078	0.0659314	0.349641	0.0325858	0.826998	0.00268818	-0.263492	0.202984	-0.182479	non-sig
Ank1	G5E8J2;B7ZW98;E9QNT8;G8JL84;D3YTV8;D3Z5M4;Q0VGY9;A0A0R4J1N7;Q02357-5;Q02357-2;Q02357;Q02357-3;Q02357-4;Q02357-6;F7D1P5	-	NA	23.5691	23.1376	23.4675	NA	NA	NA	NA	NA	NA	NA	NA	NA	NA	NA	NA	0.545769	0.229304	0.349068	0.582535	0.117362	0.542033	0.0367657	0.958623	0.00067473	non-sig
Mdh1	P14152	-	31.1579	31.1819	31.6162	31.6016	31.2555	31.1182	30.9383	31.3133	31.1507	30.9725	31.1387	31.0514	30.9582	31.2905	31.1006	31.2256	-0.311114	0.0757491	-0.348642	-0.0125851	0.942936	-0.000321144	0.298529	0.182625	0.220446	non-sig
Gns	Q8BFR4	-	28.1191	28.4675	28.2914	28.5059	28.6678	28.5634	28.7668	28.4521	28.6244	28.558	28.6829	28.6665	28.2042	28.2726	28.5368	28.4655	0.286976	0.0609756	0.348631	-0.242778	0.0585996	-0.299128	-0.529754	0.010811	-1.04157	non-sig
Lmnb2	P21619;A0A0R4J0Q5;P21619-2	-	28.2451	28.3451	28.2753	28.4231	28.8141	28.8784	28.6721	28.811	28.598	28.5552	28.5544	28.5087	28.7291	28.9102	28.6762	28.8128	0.231906	0.0314761	0.348327	-0.0118266	0.906023	-0.000506898	-0.243733	0.0748047	-0.27446	non-sig
Kif20a	P97329	-	28.1181	27.9666	28.0136	28.1659	27.5918	27.7193	27.6821	27.7327	27.5567	27.8298	27.593	27.7615	27.0401	27.2225	26.3979	26.3444	-0.38081	0.121899	-0.34806	-0.93023	0.000205338	-3.43025	-0.54942	0.081964	-0.596877	non-sig
Tbc1d9b	Q5SVR0-2;Q5SVR0	-	26.4125	26.5079	26.7948	26.4906	26.9139	26.8557	26.7019	26.6026	25.9862	26.3968	26.153	26.2669	26.9045	26.7445	26.4376	26.4654	-0.350695	0.101933	-0.347779	-0.130505	0.479267	-0.0416862	0.22019	0.443452	0.0777608	non-sig
Faf1	P54731	-	28.2611	28.1644	28.3906	28.223	28.5778	28.473	28.5518	28.568	28.4763	28.5214	28.5013	28.495	29.2783	29.1812	29.1107	28.9482	0.238725	0.0350447	0.347435	0.586946	8.71924e-06	2.96967	0.348222	0.0199866	0.591719	non-sig
Marcksl1	P28667	-	29.0432	28.4935	28.5495	28.495	28.0843	28.5926	28.4773	28.382	29.0332	29.0356	28.9793	28.8456	28.5125	28.6862	28.6804	28.7913	0.32813	0.0878025	0.346667	0.283543	0.0784884	0.313371	-0.0445868	0.879826	-0.00247917	non-sig
Hs1bp3	Q3TC93	-	26.1545	25.9234	25.8692	25.9536	26.4646	26.2107	26.1218	25.9869	25.8688	26.6703	26.5219	26.6326	26.9503	26.2431	26.3442	25.9629	0.448223	0.16859	0.346552	0.179117	0.523416	0.0503594	-0.269105	0.542646	-0.0714431	non-sig
Rnf40	Q3U319;A0A0X1KG60;A0A0U1RPJ4	-	27.8297	27.853	27.7954	27.6989	27.8745	27.8176	27.9111	27.7793	27.9833	28.0695	28.1522	28.0211	28.1988	28.1835	27.937	27.8433	0.262286	0.04782	0.34632	0.195032	0.0768568	0.217327	-0.0672542	0.725312	-0.00938028	non-sig
Zfp644	E9Q624;E9QA22;E9QA23	-	23.417	22.4433	22.5497	22.5878	NA	NA	NA	NA	NA	NA	NA	NA	NA	NA	NA	NA	0.574722	0.249801	0.346215	-0.0222061	0.963534	-0.000358245	-0.596928	0.351909	-0.270748	non-sig
Ndufa8	Q9DCJ5	-	28.6538	28.902	28.9249	28.9448	28.1825	28.2479	28.6495	28.7165	28.3778	28.6852	28.5216	28.4801	28.8037	28.7521	29.1808	29.1533	-0.340193	0.0961451	-0.346001	0.52335	0.00441499	1.23253	0.863544	0.00317818	2.15698	non-sig
Nid1	P10493	-	29.0981	29.1282	29.2791	29.4733	28.6001	28.5908	28.4737	28.4684	28.9812	28.9182	28.8927	28.8874	28.1699	27.7985	27.881	28.4885	-0.324827	0.0861286	-0.345892	-0.448777	0.00752494	-0.952976	-0.12395	0.641502	-0.0238978	non-sig
Ptms	Q9D0J8	-	28.6707	28.8127	28.7329	28.9984	29.464	29.5063	29.374	29.6259	29.6286	29.4296	29.1475	28.9898	29.108	28.2759	29.8599	29.2327	0.495212	0.200634	0.345457	-0.373395	0.240162	-0.231317	-0.868607	0.0777605	-0.963494	non-sig
Dcps	Q9DAR7;Q3TBW9	-	29.0871	28.7348	28.8065	28.9232	29.0034	29.0235	29.029	28.8459	29.1389	29.1735	29.1423	29.2166	29.0782	29.1504	28.9385	29.4282	0.279922	0.0587297	0.344624	0.173363	0.158986	0.138455	-0.106559	0.605633	-0.0232076	non-sig
Carkd	J3QMM7;K3W4M4;Q9CZ42-3;Q9CZ42;J3QN06	-	27.9051	27.7914	27.8108	28.1223	27.5477	27.5534	27.5565	27.5244	27.5004	27.723	27.6831	27.5251	28.0979	27.8854	27.7884	27.5574	-0.29951	0.0707658	-0.34449	0.286748	0.0404645	0.399419	0.586258	0.00950161	1.18553	non-sig
Caprin1	Q60865	-	31.3355	31.4451	31.5498	31.4447	30.8998	30.8537	30.9207	30.7552	31.5667	31.6666	31.6993	31.6625	30.8286	30.8845	30.9679	30.9537	0.205017	0.0209858	0.344033	0.0513211	0.490976	0.0158552	-0.153695	0.164648	-0.120412	non-sig
Aldh1a1	P24549	-	25.9206	23.1179	NA	23.3176	NA	NA	NA	NA	NA	NA	NA	22.2936	NA	NA	NA	NA	-0.766402	0.355786	-0.34397	1.15498	0.0801406	1.26603	1.92139	0.0612581	2.33033	non-sig
Parva	Q9EPC1;Q3UF75	-	29.8535	29.8313	29.7197	29.8292	30.3549	30.1864	30.2219	30.3809	30.1507	30.0589	30.078	29.9464	30.4826	30.2085	30.5935	30.3083	0.250127	0.0427069	0.34255	0.112217	0.272745	0.0633178	-0.13791	0.394558	-0.0557004	non-sig
Abt1	Q9QYL7	-	25.8011	26.8747	27.3121	26.5271	NA	NA	NA	NA	27.1319	27.4086	27.4365	27.2303	NA	NA	NA	26.6385	0.673114	0.309872	0.342493	1.00173	0.0623592	1.20718	0.328613	0.722819	0.0463247	non-sig
Commd2	Q497T6;Q8BXC6	-	27.2412	27.1346	27.2232	27.4477	27.1197	27.3084	27.1139	27.1563	26.9473	27.0821	26.9857	26.974	27.2692	27.1503	27.2444	27.1489	-0.264425	0.0508416	-0.342108	0.0286118	0.819256	0.00247723	0.293037	0.0907196	0.305432	non-sig
Nxf1	Q99JX7;V9GXF3	-	29.4843	29.5827	29.6046	29.6537	29.2687	29.2106	29.1839	29.2644	29.3652	29.3456	29.3737	29.3318	29.0079	29.2355	29.2655	29.3501	-0.227263	0.0314761	-0.341354	-0.0171764	0.859128	-0.00113265	0.210087	0.114604	0.19765	non-sig
Wipi1	Q8R3E3-2;Q8R3E3;B1AT64;Q8R3E3-3	-	25.6954	25.3782	25.7302	25.4122	26.4316	26.0511	26.1896	26.431	25.6974	26.0185	25.7772	26.2092	26.4215	26.5519	26.4665	26.2221	0.371602	0.12093	0.340932	0.139664	0.496468	0.0424729	-0.231938	0.470464	-0.0759536	non-sig
Rai1	Q61818-2;Q61818	-	NA	24.2369	24.0435	23.9907	NA	NA	NA	NA	NA	23.6479	23.6951	23.6634	NA	NA	NA	NA	-0.529857	0.227463	-0.340745	0.452981	0.209023	0.307939	0.982838	0.0767246	1.09593	non-sig
Luc7l2	Q7TNC4-4;Q7TNC4;Q05CX5;Q7TNC4-2;Q7TNC4-3;E9Q715	-	29.8751	29.5654	29.5344	29.4986	29.6658	29.7928	29.7527	29.7577	29.8239	29.9676	29.914	29.7861	29.8587	30.0356	29.8954	29.7509	0.254556	0.0461963	0.339933	0.142898	0.176601	0.107603	-0.111658	0.516771	-0.0320126	non-sig
Nudt19	P11930	-	24.8454	24.834	24.6306	NA	25.0071	25.1446	25.3585	25.1121	24.9123	25.1738	24.9808	24.8854	NA	NA	25.077	24.9878	0.527151	0.227311	0.339158	-0.433958	0.225973	-0.280312	-0.961108	0.0814111	-1.04695	non-sig
Cisd3	Z4YKM2;B2RWE3;B1AR13	-	25.8055	25.7906	25.8468	26.2007	25.5756	25.5726	25.6206	25.8067	25.8846	26.5643	26.3347	26.3934	25.6225	25.3744	25.5087	25.2844	0.383347	0.130484	0.339048	-0.196334	0.359512	-0.0872285	-0.579681	0.0753928	-0.650791	non-sig
Nsrp1	Q5NCR9	-	25.1522	25.466	25.1682	24.6283	25.382	24.7558	NA	NA	25.158	NA	25.2007	NA	NA	NA	NA	NA	-0.645523	0.298508	-0.338928	-0.227313	0.676788	-0.0385403	0.41821	0.621374	0.0864219	non-sig
Cyp51a1	Q8K0C4	-	29.5381	29.8452	29.9387	29.9153	29.6291	29.4808	29.5348	29.5654	29.4753	29.5974	29.4874	29.6589	29.3161	29.2621	29.214	29.1183	-0.254575	0.0468962	-0.338295	-0.324905	0.00451393	-0.762048	-0.0703308	0.701912	-0.0108111	non-sig
Osbpl8	A0A0R4J150;B9EJ86	-	25.8066	25.6912	25.704	25.9014	25.888	25.7907	26.0067	26.0135	25.8476	26.1542	26.3704	26.1824	25.8914	25.8744	25.7346	25.4225	0.362872	0.117331	0.337683	-0.193989	0.318638	-0.0963546	-0.55686	0.062871	-0.669095	non-sig
Fubp1	Q3TUE1;A0A0G2JGW9;A0A0G2JFY5;Q3UUU2;Q91WJ8;Q91WJ8-2;A0A0G2JG00;A0A0G2JFK2	-	30.773	30.7167	30.6362	30.6223	30.4965	30.4497	30.6117	30.5386	30.9704	30.9639	30.9199	30.8016	30.8974	30.6466	30.8437	30.6255	0.226933	0.0327472	0.336956	0.229161	0.012278	0.437898	0.00222771	0.989681	1.00349e-05	non-sig
Rpl23a	Q5M9M5;P62751;A0A140T8M7	-	32.8507	32.7603	32.6389	32.662	32.7517	32.8887	32.4635	32.6034	32.9815	33.0052	32.9043	33.0112	33.1424	33.1974	33.0484	32.9674	0.247594	0.0438984	0.336122	0.412086	0.000523183	1.3522	0.164492	0.30102	0.085767	non-sig
H2-Q4	Q8HWB2	-	NA	NA	21.7828	NA	NA	NA	NA	NA	23.4955	23.8361	NA	23.1717	NA	NA	NA	NA	0.718998	0.341035	0.335917	-0.417733	0.502023	-0.125018	-1.13673	0.22209	-0.742821	non-sig
Dstn	Q4FK36;Q9R0P5	-	32.2027	31.9334	31.9335	31.7432	32.028	31.9138	31.9801	32.1366	31.5489	31.6677	31.8272	31.6336	31.8954	31.8474	32.2532	32.0951	-0.283843	0.0656074	-0.3358	0.00813058	0.958118	0.000151073	0.291974	0.13773	0.251381	non-sig
Kctd10	F8WGQ9;Q922M3	-	26.1897	25.7335	25.3192	25.6235	24.2081	25.0159	25.0393	25.3339	25.2755	25.1926	25.3141	25.1007	25.0746	25.1081	24.6959	24.3995	-0.495746	0.210242	-0.335759	-0.0797716	0.824904	-0.00666864	0.415975	0.424331	0.154865	non-sig
Crebbp	F8VPR5;P45481;A0A0U1RQB6;A0A0U1RPL2	-	24.6321	24.6228	24.5759	24.4775	NA	NA	NA	NA	24.4556	NA	24.458	NA	NA	NA	NA	NA	-0.458294	0.185245	-0.335587	0.340241	0.234471	0.214322	0.798535	0.0705928	0.919305	non-sig
Mvk	Q3UEB4;Q9R008;D3YV77;A0A0G2JEG0;A0A0G2JFX8	-	26.7036	27.0062	26.2608	26.7792	26.8014	27.0244	27.1316	26.8266	26.2573	26.3022	26.3753	26.4306	27.3695	27.3198	27.2079	27.0972	-0.346094	0.107478	-0.335255	0.302574	0.0913894	0.314406	0.648668	0.0229216	1.06366	non-sig
Sparc	Q5NCU4;Q5NCU5;P07214	-	29.0138	29.5963	29.4591	29.7958	29.8219	29.3845	29.7387	29.515	29.3328	28.5329	29.183	29.0208	29.3586	29.2037	28.577	28.6992	-0.448903	0.179495	-0.334858	-0.655377	0.0217117	-1.09009	-0.206475	0.655025	-0.037938	non-sig
Rab5b	B2RPS1;P61021	-	25.6869	25.8304	25.6964	25.4452	25.9703	26.0324	26.1713	25.9023	26.2509	26.2912	26.1179	26.0646	NA	25.8074	26.1816	25.6838	0.51643	0.225102	0.334451	-0.500055	0.152031	-0.409079	-1.01649	0.0618602	-1.22851	non-sig
Hibadh	Q99L13	-	27.7443	27.4747	27.435	27.2715	27.5508	27.3289	27.3455	27.0244	26.8716	27.4022	26.9358	27.1906	27.8217	27.2442	27.8665	27.3911	-0.381324	0.133054	-0.334029	0.268456	0.204714	0.184926	0.64978	0.048912	0.851592	non-sig
Thyn1	Q91YJ3	-	27.3451	27.4677	27.8772	27.4778	26.6615	27.6465	27.0968	26.9134	26.9703	26.8748	27.3368	27.3545	27.6407	27.8455	27.6814	27.4852	-0.407861	0.151753	-0.333982	0.583639	0.0170403	1.03218	0.9915	0.0101732	1.97561	non-sig
Col5a2	Q3U962	-	30.3501	30.3208	30.3404	30.1515	30.9643	30.9582	30.9927	30.8884	30.1799	29.9743	30.1011	30.0491	30.1503	30.1702	30.3324	30.1597	-0.214585	0.0281563	-0.332698	-0.747751	9.59088e-08	-5.24782	-0.533165	0.000415511	-1.80285	non-sig
Trim47	Q8C0E3;Q8C0E3-2	-	30.0525	29.9771	29.6594	29.641	29.9435	30.1848	30.0093	29.9668	29.2955	29.7057	29.5777	29.5659	30.2817	29.9539	30.0723	30.1025	-0.296257	0.0757491	-0.331992	0.0765044	0.60354	0.0167769	0.372761	0.0814994	0.405879	non-sig
Mrps25	Q9D125	-	25.7338	25.7908	25.7551	25.4969	26.0279	25.673	26.0964	26.0939	26.3038	25.9521	25.9317	25.9833	26.3984	26.2417	26.5008	26.4258	0.348531	0.111623	0.331888	0.418871	0.0249043	0.671754	0.0703395	0.831125	0.00565063	non-sig
Echdc1	Q9D9V3-2;Q9D9V3;E0CXS3	-	25.407	NA	25.5414	25.1773	NA	25.3933	NA	NA	NA	NA	24.4891	24.4578	25.7255	25.197	25.0495	24.8689	-0.641496	0.303997	-0.331737	0.757447	0.13225	0.665497	1.39894	0.0717655	1.60051	non-sig
Usp1	Q8BJQ2	-	NA	NA	NA	NA	NA	23.1757	23.7286	NA	NA	24.3015	23.7375	23.7405	NA	NA	NA	NA	0.518483	0.230035	0.330899	0.75565	0.0357452	1.09326	0.237167	0.69895	0.0368922	non-sig
Map2k3	O09110;O09110-2	-	26.4485	25.7861	26.0359	25.9011	26.2604	26.223	26.395	26.3855	26.0527	25.8397	25.9819	NA	26.7393	26.7007	26.5938	26.2841	-0.621193	0.293379	-0.330829	0.263499	0.602871	0.0579106	0.884692	0.232789	0.560043	non-sig
Pbxip1	Q3TVI8	-	26.7794	26.3843	26.6471	26.2911	26.8223	26.9973	26.8204	27.3788	26.8846	27.0544	26.7378	26.8677	26.7409	26.7009	27.1106	26.6947	0.360647	0.121247	0.330471	-0.192937	0.323611	-0.0945349	-0.553584	0.0647244	-0.658174	non-sig
Nr2f2;Nr2f1	Q3UST6;P43135;D3YYP4;Q32NY6;Q60632;B8JJI9;F7CII1	-	25.0795	25.2717	25.0237	25.1332	NA	NA	25.3466	25.2671	25.4637	25.722	26.0307	25.5775	NA	NA	NA	NA	0.571456	0.264438	0.330116	-0.6614	0.112122	-0.628534	-1.23286	0.0573891	-1.53018	non-sig
Eif2s3y	Q9Z0N2	+	26.3349	26.5805	26.4323	26.5144	NA	NA	NA	NA	25.9423	25.7979	25.9425	26.0285	NA	NA	NA	NA	-0.53769	0.24338	-0.329989	0.547032	0.146117	0.456935	1.08472	0.0632579	1.30046	non-sig
Cryz	P47199;A0A0A6YXR4	-	27.2028	27.1708	27.2008	27.3405	27.5073	27.6061	27.5119	27.5674	27.3379	27.6007	27.5904	27.543	27.7142	27.3345	27.3235	27.7273	0.289274	0.0724388	0.32978	-0.0232683	0.877451	-0.00132111	-0.312542	0.127282	-0.279799	non-sig
Pip5k1a	D3YUY3;F8WI18;P70182;P70182-3;P70182-2	-	25.3041	25.6532	25.424	25.1493	24.3527	24.9267	25.1974	24.7013	25.763	25.8707	25.7636	25.8981	24.6794	NA	24.9206	25.2736	0.44118	0.179049	0.329573	0.0543583	0.856977	0.00364367	-0.386821	0.366699	-0.168534	non-sig
Agfg2	Q3TBU7;Q3U2K8;Q80WC7-2;Q80WC7	-	25.0913	NA	25.024	24.6697	25.1325	25.084	25.0088	24.9517	25.0554	25.1328	25.0832	24.9054	25.1644	NA	NA	NA	0.613143	0.290456	0.329208	-0.394288	0.411047	-0.152238	-1.00743	0.161641	-0.797331	non-sig
Haus7	Q8BKT8;Q8BKT8-2	-	25.2998	25.6838	25.8757	25.6152	NA	NA	NA	25.1503	24.6833	25.0848	25.4224	25.0073	NA	NA	NA	25.3055	-0.569164	0.264232	-0.328985	0.626255	0.130842	0.553142	1.19542	0.0632448	1.43328	non-sig
Phf2	Q9WTU0	-	26.9467	26.6572	26.9626	27.1526	26.9217	26.8582	27.0372	26.6808	27.2702	27.1327	27.1703	27.4234	26.4464	26.3921	26.3171	26.6625	0.319386	0.0934722	0.32875	-0.419931	0.0115654	-0.813338	-0.739317	0.00540506	-1.67618	non-sig
Cops7a	Q9CZ04;Q9CZ04-2;D3Z440;D3YVI6	-	28.3269	28.6069	28.267	28.7214	28.4084	28.4253	28.4188	28.5519	28.3245	28.2305	28.1264	28.0762	28.5937	28.7154	28.9848	28.8072	-0.291116	0.0747391	-0.327929	0.324148	0.0204934	0.547287	0.615264	0.00653332	1.34427	non-sig
Baiap2l1	Q9DBJ3	-	23.2302	23.5989	23.6173	NA	24.4026	24.2133	24.3149	24.0621	NA	NA	NA	NA	25.3858	25.541	24.4137	24.2572	0.558064	0.258493	0.327891	0.651218	0.104744	0.638108	0.0931541	0.899392	0.00428983	non-sig
Fbxo4	Q8CHQ0	-	25.4771	25.4954	25.4213	25.6947	25.6364	25.5795	25.6841	25.3276	25.1431	24.9267	25.0423	25.2429	25.3767	25.2162	25.8148	26.2801	-0.433402	0.177082	-0.325843	0.115036	0.689888	0.0185463	0.548438	0.17894	0.409844	non-sig
Tnfrsf10b	Q9QZM4	-	NA	NA	NA	NA	NA	NA	NA	NA	NA	24.7826	24.8769	24.8689	NA	NA	NA	NA	0.589761	0.280281	0.325788	0.454178	0.311149	0.230283	-0.135582	0.869099	-0.00826112	non-sig
Sphk2	Q58E38;Q9JIA7	-	NA	NA	24.2005	24.2724	24.4641	24.1751	24.4573	24.2288	23.8586	24.2364	23.9786	24.1205	NA	NA	NA	NA	0.570997	0.269503	0.325147	0.052319	0.913238	0.0020622	-0.518678	0.442321	-0.183748	non-sig
Rps27l	Q6ZWY3;D6RH49;D3YYB0	-	31.008	31.4127	31.2097	30.6968	30.6804	30.382	30.6591	30.5676	31.7003	30.8828	31.6474	31.7214	30.5964	30.7232	30.3152	30.6591	0.406179	0.158331	0.325119	0.00120252	0.996086	2.04818e-06	-0.404976	0.276467	-0.226121	non-sig
Cox5a	P12787	-	30.3139	30.5455	30.9345	30.8373	31.3181	31.1952	31.0512	31.3499	31.1436	30.9349	30.9206	30.8668	31.073	31.3236	31.1045	31.0283	0.308684	0.0890792	0.324187	-0.0962484	0.542516	-0.0255624	-0.404932	0.083162	-0.437357	non-sig
Rps19	Q9CZX8;D3YUT3;D3Z5R8;D3Z722;D3YUG3	-	32.869	32.7317	32.5911	32.7301	32.5351	32.5334	32.5835	32.8089	32.8731	33.0654	32.9578	32.9452	32.5215	32.6011	32.6669	32.4655	0.22992	0.0392442	0.323319	-0.0514826	0.596931	-0.011536	-0.281402	0.0497218	-0.366795	non-sig
Unc5c	O08747;O08747-2;E9PVI4	-	24.4549	NA	24.9143	25.0003	NA	NA	NA	NA	24.9847	25.0143	24.8878	24.8426	NA	NA	NA	NA	0.58269	0.27948	0.322606	0.222276	0.637085	0.0435222	-0.360414	0.626286	-0.0732459	non-sig
Cript	F6TQQ9;O70333	-	25.2358	NA	NA	25.3745	NA	NA	NA	NA	25.4031	NA	26.066	25.4123	NA	24.6498	NA	24.3549	0.674832	0.332965	0.322301	0.264399	0.660861	0.0475626	-0.410433	0.663022	-0.0732509	non-sig
Myo9a	D3Z3A8;Q8C170;Q8C170-2	-	NA	23.6122	23.4289	23.0378	23.703	NA	23.41	NA	24.1495	23.9248	NA	23.883	23.4917	23.5346	23.4875	23.7065	0.454582	0.196121	0.321606	-0.289322	0.322752	-0.142095	-0.743904	0.0947936	-0.761178	non-sig
Picalm	Q7M6Y3-6;Q7M6Y3;Q7M6Y3-4	-	NA	NA	NA	24.2235	24.3338	24.5244	24.5361	24.7386	24.0719	24.2434	24.0245	24.0941	24.618	24.5977	24.502	24.2389	0.471441	0.207906	0.321586	-0.0440787	0.89812	-0.00205696	-0.51552	0.284149	-0.281708	non-sig
Crocc	Q8CJ40-2;Q8CJ40-3;Q8CJ40	-	28.0453	28.2991	29.2971	29.754	30.2248	31.2441	29.541	29.5076	28.9029	28.8886	29.0036	NA	28.3432	30.3008	30.6927	29.2619	-1.13197	0.52055	-0.320955	-0.479702	0.747574	-0.0606083	0.652265	0.782952	0.0693128	non-sig
Mrgbp	Q9DAT2;Q9DAT2-2	-	24.8047	24.4529	24.3063	23.9569	24.2804	24.1111	24.0197	23.9114	24.6983	25.1377	24.6683	24.9977	23.8155	23.6957	23.7176	NA	0.495301	0.225102	0.320767	-0.071196	0.848363	-0.00508471	-0.566497	0.279224	-0.313866	non-sig
Lamp1	Q3TA96;P11438	-	29.7732	29.8994	29.6623	29.6682	29.0907	29.054	29.1397	29.0121	29.2366	29.4327	29.2639	29.5041	28.8005	29.7816	29.8663	29.2013	-0.391451	0.151753	-0.320545	0.338293	0.135592	0.293559	0.729744	0.0404877	1.0163	non-sig
Atxn2	E9QM77;O70305-2;O70305;O70305-3;F6U2C2	-	28.597	28.5988	28.5305	28.3588	27.7838	28.0901	28.0883	27.8513	28.211	28.1418	28.3083	28.3607	28.067	27.9931	27.8805	27.8119	-0.265824	0.062282	-0.320487	-0.0152409	0.910704	-0.000619127	0.250583	0.168691	0.193677	non-sig
Manf	Q80ZP8;Q3TMX5;Q9CXI5;F6USD5;F6T4L3	-	29.9607	29.5792	29.7109	29.8381	30.1441	30.0733	30.2303	29.8624	30.0346	29.9923	30.0299	30.0222	30.3472	30.4158	30.3203	30.3185	0.24751	0.0508012	0.320308	0.27295	0.012987	0.514918	0.0254402	0.896248	0.00121024	non-sig
Mlh1	Q9JK91	-	25.9517	26.0281	26.0856	25.7859	26.4405	25.7857	26.229	25.8835	26.3637	26.2932	26.2568	26.3353	26.0213	25.8787	26.0352	25.9036	0.349445	0.121247	0.320207	-0.124994	0.520538	-0.0354417	-0.474439	0.0993501	-0.475783	non-sig
Psme4	Q5SSW2	-	27.6408	27.521	27.6843	27.72	27.066	26.9265	27.013	26.7511	27.3351	27.3618	27.4041	27.149	26.0991	26.6473	26.2222	26.7157	-0.329055	0.106393	-0.320199	-0.518073	0.00460078	-1.21082	-0.189018	0.493049	-0.0580492	non-sig
Ppp1r8	A2ADR8;Q8R3G1	-	27.8255	27.998	27.687	27.2323	27.6283	27.4472	27.4507	27.7125	27.4816	27.455	27.0713	27.2742	27.2566	27.1984	27.6089	27.6801	-0.365184	0.132844	-0.320141	-0.123628	0.560237	-0.0311083	0.241557	0.457646	0.0820013	non-sig
Pck2	A0A0R4J0G0;Q8BH04	-	31.3166	31.2393	31.2787	31.2775	30.9443	30.8084	30.9814	30.9752	31.1327	31.0245	31.0227	31.1144	31.0975	31.3292	31.1197	31.1035	-0.2045	0.0272155	-0.32008	0.235148	0.00403052	0.563095	0.439648	0.0012018	1.28385	non-sig
Crlf3	Q9Z2L7;Q9Z2L7-2	-	26.5508	25.8414	26.1323	26.0621	25.9494	26.2208	26.21	26.1757	26.2925	26.5118	26.6867	26.5304	26.3885	26.3003	26.4434	26.6808	0.358696	0.128257	0.319927	0.314251	0.10981	0.301479	-0.0444452	0.902221	-0.00198612	non-sig
Smek1	E9Q481;Q6P2K6	-	27.3047	26.993	26.9991	27.3518	27.4016	27.4749	27.4989	27.3055	27.5641	27.3613	27.3505	27.5918	27.7249	27.8558	27.3785	27.6312	0.304784	0.0892976	0.319767	0.227352	0.129745	0.201641	-0.0774323	0.772007	-0.00870174	non-sig
Tpm1	F8WID5	-	34.0853	33.9472	34.1307	33.9634	34.517	34.5658	34.5997	34.6287	34.3496	34.1754	34.2655	34.1823	34.557	34.8393	34.8337	34.7255	0.211541	0.0311389	0.318728	0.161088	0.0478391	0.212671	-0.0504528	0.719777	-0.00720477	non-sig
Tmco1	A0A0A6YVS2;Q921L3	-	27.3853	27.3624	27.7418	27.5732	27.1891	27.0103	26.906	26.9987	27.8362	27.7516	27.8183	27.9242	27.355	27.1257	26.7411	26.9272	0.316886	0.09874	0.318631	0.0112291	0.954085	0.000229219	-0.305657	0.21608	-0.20338	non-sig
Hspg2	E9PZ16;B1B0C7;Q05793	-	32.9614	32.954	32.8406	32.9582	33.0545	32.9584	33.0423	33.0387	32.8283	32.6716	32.779	32.7315	32.7947	32.7546	32.7605	32.873	-0.175972	0.0154778	-0.318561	-0.227742	0.000753984	-0.711154	-0.0517692	0.598445	-0.0115433	non-sig
Cdk2ap1	O35207;F2Z4B3	-	26.0751	NA	25.727	25.6997	25.9099	NA	NA	NA	NA	NA	25.7705	NA	NA	NA	NA	25.7937	-0.93318	0.455843	-0.318386	0.685139	0.49459	0.209485	1.61832	0.28917	0.872027	non-sig
Sap30	O88574	-	24.9767	25.0239	24.9932	24.8247	24.7723	24.6467	24.9055	25.1841	NA	25.4304	NA	23.9558	NA	NA	NA	NA	-0.569742	0.276334	-0.318238	-0.690115	0.105411	-0.674323	-0.120374	0.877443	-0.00683495	non-sig
Yme1l1	O88967	-	27.5178	26.9362	26.8449	27.0466	27.2749	27.2799	27.126	27.096	27.1985	27.4503	27.3895	27.7662	26.3558	26.4424	26.5422	26.8974	0.364752	0.134473	0.317832	-0.634766	0.00391236	-1.52824	-0.999517	0.00378494	-2.42077	non-sig
Cdkn1c	P49919-2;P49919	-	NA	24.4306	24.4558	NA	NA	NA	NA	NA	23.2816	23.2103	23.2496	23.1566	NA	NA	NA	NA	-0.604786	0.298178	-0.31783	0.784128	0.0956435	0.799296	1.38891	0.0577845	1.71974	non-sig
Taf6	D3Z0T0;Q62311	-	24.7361	24.9245	24.857	24.7612	25.4979	25.4035	25.1951	25.3094	25.0135	25.2182	25.4648	25.3741	25.8764	24.6537	25.1306	25.4555	0.447987	0.195268	0.317787	-0.0724156	0.819256	-0.00626979	-0.520402	0.238857	-0.323618	non-sig
Exosc7	Q9D0M0	-	27.0266	26.4216	26.4684	26.2739	27.0101	26.8684	26.8008	26.7543	27.3135	26.4816	27.5825	27.0811	26.0485	26.4182	26.2993	NA	0.567059	0.275344	0.317623	-1.00198	0.021793	-1.66497	-1.56904	0.0209528	-2.63404	non-sig
Rer1	Q9CQU3	-	28.1723	27.8167	27.8394	28.3077	27.6673	28.1117	27.9653	28.1932	28.041	28.6392	28.3314	28.5227	28.3005	28.6111	28.3918	28.4383	0.349548	0.123576	0.317412	0.451057	0.0204934	0.761558	0.101509	0.761497	0.0120117	non-sig
Ifrd1	P19182;E9Q949;E9QA38;E9QA50;E9PVS0;E9Q1E6	-	25.7078	NA	NA	25.7053	25.8776	25.5869	25.6734	25.6522	25.6233	25.5659	25.4797	24.7074	25.1657	25.1081	25.4543	25.4464	0.652335	0.326466	0.31714	-0.403885	0.460697	-0.135942	-1.05622	0.19799	-0.742899	non-sig
Hadh	Q61425	-	27.8093	28.0066	28.2355	28.3791	28.4277	28.3851	28.3937	27.7441	27.9469	27.6092	27.6732	27.6606	28.4791	28.2501	28.8416	28.8457	-0.385127	0.150711	-0.316519	0.366465	0.0998176	0.366755	0.751591	0.0323157	1.12031	non-sig
Cd44	Q3U8S1;A2APM5;A2APM3;A2APM4;E9QKM8;Q80X37;A2APM1;A2APM2;P15379-2;P15379-3;P15379-6;P15379-11;P15379-5;P15379-10;P15379-9;P15379-4;P15379-8;P15379-7;P15379	-	30.2454	30.1483	30.2073	29.9317	30.1789	30.4546	30.1459	30.2349	30.2741	30.3348	30.6189	30.4336	30.5527	30.4893	30.1696	30.2396	0.282176	0.0760607	0.31571	0.10922	0.421026	0.0410332	-0.172956	0.414904	-0.066078	non-sig
Rsrc1	Q3TGY1;Q9DBU6;E9Q6P8	-	25.7575	NA	25.3458	NA	25.513	25.5446	26.0345	25.6116	25.5902	25.438	25.2859	25.4742	26.0501	26.0054	26.148	26.3637	0.506298	0.238312	0.31535	0.465878	0.183668	0.34287	-0.0404205	0.951353	-0.000875441	non-sig
Tex30	Q3TUU5;D3Z7L3;D3YXN3	-	24.9747	24.7064	25.316	24.7906	25.3088	NA	24.6287	24.3974	25.1614	25.3032	25.4415	25.6632	NA	NA	NA	NA	0.445419	0.196692	0.314561	-0.350769	0.216842	-0.232861	-0.796188	0.0698412	-0.920305	non-sig
Smc1a	Q9CU62	-	30.9022	30.8445	30.804	30.6761	30.6051	30.5533	30.5249	30.5516	30.5725	30.6001	30.605	30.6266	30.2043	30.1691	30.1829	30.4125	-0.205623	0.0296439	-0.314205	-0.316529	0.000511034	-1.04187	-0.110906	0.366139	-0.0483944	non-sig
Fmr1	E9QAT0;P35922-3;Q6AXB7;P35922-2;P35922;E9QAS8;P35922-5;P35922-4;P35922-6	-	29.8326	29.8034	29.6601	29.7233	29.6619	29.757	29.7441	29.7393	29.9038	30.0235	29.9923	29.9646	29.5067	29.7705	29.508	29.4983	0.216193	0.0354561	0.313547	-0.154666	0.0695675	-0.17904	-0.370859	0.00808157	-0.776024	non-sig
Znf598	Q80YR4-3;Q80YR4;Q80YR4-2	-	26.1752	26.3923	26.4175	26.6661	26.1331	26.1561	25.9551	26.0266	26.8485	26.8989	26.9132	26.8978	26.2057	25.999	NA	25.9952	0.476807	0.220163	0.313384	-0.352695	0.271968	-0.199443	-0.829502	0.0913294	-0.862176	non-sig
Rfc2	Q4KL82;Q9WUK4	-	28.6787	28.6269	28.5382	28.4059	28.4128	28.5167	28.7617	28.391	28.8609	28.8189	28.749	28.8351	28.602	28.7848	28.7084	28.8172	0.253541	0.0581425	0.313251	0.207548	0.0634583	0.248541	-0.045993	0.818695	-0.00399578	non-sig
Znf22	Q9ERU3	-	25.9297	25.9309	25.9746	24.8817	26.1456	26.1276	26.2331	26.1749	26.4288	26.429	26.3842	25.8184	25.9041	25.8737	NA	NA	0.585879	0.292068	0.313162	-1.01408	0.0275928	-1.58116	-1.59996	0.0253402	-2.55384	non-sig
Clip2	Q9Z0H8-2;Q9Z0H8	+	28.142	27.8234	27.7069	27.4109	27.6514	27.8608	27.4438	27.6615	28.1695	28.1754	28.0401	27.9609	27.9009	27.914	27.8904	27.8637	0.315703	0.102349	0.312521	0.23784	0.140599	0.202644	-0.0778637	0.784871	-0.00819141	non-sig
Ist1	Q9CX00	-	28.0842	27.5777	27.8994	27.5701	28.1137	28.0794	28.0181	28.1653	27.9045	28.5243	28.049	27.9836	27.8924	27.754	27.6947	27.568	0.332496	0.114984	0.312335	-0.366835	0.0395809	-0.514491	-0.699331	0.0137633	-1.30165	non-sig
Aup1	Q3U3K9;P70295;A0A0N4SVA6	-	25.9072	26.2539	26.227	26.3468	25.937	NA	25.2116	25.3078	26.5881	26.3286	26.9749	26.9207	25.052	25.062	25.028	NA	0.519324	0.251139	0.311638	-0.287273	0.447431	-0.100337	-0.806596	0.153785	-0.655833	non-sig
Strip1	Q8C079;Q8C079-4;Q8C079-3;Q8C079-2	-	27.0445	26.9363	26.8779	26.9796	26.8553	26.7307	26.9751	26.5833	26.5099	26.5988	26.8037	26.6092	27.0224	26.6091	26.3666	26.8351	-0.329177	0.11364	-0.310898	-0.0778023	0.679176	-0.0130722	0.251375	0.358364	0.112032	non-sig
Gpd2	Q64521;A2AQR0	-	29.4253	29.424	29.401	29.522	29.3434	29.4222	29.4135	29.3172	29.62	29.6757	29.7351	29.5272	29.1775	29.2364	29.1983	29.1998	0.196423	0.026188	0.310722	-0.171054	0.0209452	-0.287186	-0.367478	0.0030924	-0.92226	non-sig
Samhd1	Q60710;F8WJE0;F6TVP2;E9Q0K6;E9PYG9	+	30.6339	30.56	30.6462	30.6662	30.7994	30.7834	30.6795	30.7777	30.8356	30.7684	30.8358	30.776	31.0545	31.0225	31.0569	30.9336	0.177358	0.017787	0.310358	0.256888	0.000371801	0.881045	0.07953	0.411033	0.0307084	non-sig
Polrmt	E0CY15;Q3U3J3;Q8BKF1;E9PWD9	-	NA	23.5742	23.7933	23.5301	NA	NA	NA	NA	NA	NA	NA	NA	NA	NA	NA	NA	0.473036	0.22077	0.31034	0.216261	0.510907	0.0630743	-0.256775	0.632266	-0.051124	non-sig
Dnaja1	Q5NTY0;P63037;B1AXY1;B1AXY0	-	30.4621	30.5046	30.5248	30.5916	30.2477	30.1663	30.2271	30.2302	30.8376	30.7833	30.7549	30.6536	30.2795	30.2121	29.8365	30.1106	0.23659	0.0488129	0.31028	-0.108151	0.280487	-0.0597089	-0.344741	0.0286011	-0.532149	non-sig
Rbms3	Q8BWL5-4;Q8BWL5-6;Q8BWL5-3;Q8BWL5-2;Q8BWL5;Q8BWL5-5;G3UYP9;G3UY10;G3UZJ9	-	24.7256	24.7819	24.6487	24.5786	24.4486	24.518	24.4609	24.3877	25.0488	24.743	25.1931	25.2764	NA	NA	NA	NA	0.381634	0.154222	0.309831	0.346263	0.119619	0.319324	-0.035371	0.930817	-0.00110131	non-sig
Hnrnpc	Q9Z204-2;Q9Z204-4;Q9Z204-3	-	31.7955	31.694	31.6175	31.6708	31.7171	31.7303	31.7466	31.7409	31.7503	32.0034	31.8762	31.9115	31.7892	31.7568	31.7494	31.6813	0.190876	0.0239275	0.30943	0.0104496	0.891695	0.00052022	-0.180427	0.0886144	-0.189898	non-sig
Cbx3	Q9DCC5;P23198	-	30.279	30.3001	30.078	30.1541	30.5152	30.4279	30.6051	30.7106	30.6987	30.3643	30.5511	30.3007	30.5894	30.2681	30.6919	30.5489	0.275924	0.0757557	0.309196	-0.0401273	0.779469	-0.00434181	-0.316052	0.111324	-0.301327	non-sig
Pik3r4	Q8VD65	-	27.1841	27.0246	27.1951	27.1089	26.9986	26.8664	27.0737	26.7537	26.9383	26.7316	26.8904	26.7907	27.0247	27.3899	27.2903	27.4994	-0.290446	0.0864095	-0.308872	0.377959	0.0109277	0.741355	0.668405	0.00495386	1.54071	non-sig
Sept5	Q9Z2Q6	-	28.342	28.2337	28.3998	28.4297	29.0536	28.9935	28.9468	29.0832	28.1389	28.1888	28.0396	28.1355	29.2024	29.2782	29.2271	29.0019	-0.225591	0.0428775	-0.308557	0.158111	0.0855897	0.168796	0.383702	0.0104411	0.760211	non-sig
Fam50a	Q9WV03	-	27.7654	27.6283	27.6661	27.7813	28.0666	27.9045	28.0591	27.8847	28.2205	28.2487	27.8898	27.8302	27.6937	27.5806	28.2433	28.1857	0.337024	0.12185	0.308099	-0.0528807	0.793042	-0.0053253	-0.389905	0.160522	-0.309766	non-sig
Col5a1	B1AWB9;O88207	-	30.4008	30.3328	30.4051	30.2846	31.3196	31.3915	31.3892	31.295	30.1865	30.0928	30.2191	30.0908	30.4235	30.3863	30.4582	30.6772	-0.208521	0.0333237	-0.308037	-0.862543	1.85323e-08	-6.66924	-0.654022	6.95362e-05	-2.71929	non-sig
Cltc	Q5SXR6;Q68FD5	-	34.1839	34.0578	34.1239	34.1747	34.0385	33.9907	34.0395	34.0464	34.0077	33.9052	33.918	33.939	33.9063	33.8688	33.9165	34.1614	-0.192575	0.0251576	-0.307991	-0.0655284	0.356857	-0.0293243	0.127046	0.242651	0.0781358	non-sig
Mettl1	Q9Z120;D3Z7D2	-	26.0147	26.0707	26.1588	26.1412	NA	NA	NA	NA	25.7504	NA	26.1547	26.2557	NA	NA	NA	NA	-0.683267	0.354618	-0.307633	0.645168	0.273105	0.363663	1.32844	0.13871	1.13965	non-sig
Tcf20	Q9EPQ8-2;Q9EPQ8	-	25.0785	25.0466	25.1307	25.2174	24.9435	25.0043	NA	24.5846	25.3507	25.487	25.6159	25.5821	NA	25.4591	NA	25.3282	0.390607	0.163132	0.307587	0.594963	0.0140676	1.10174	0.204357	0.599901	0.045351	non-sig
Hdac6	Q3UG37;Q9Z2V5	-	25.7804	25.6827	25.8495	25.826	25.3281	25.5916	25.4622	25.5383	25.9911	26.0096	26.2366	26.1789	25.7677	25.6847	25.9357	25.8741	0.319363	0.10945	0.306839	0.335509	0.0455632	0.450047	0.016146	0.959102	0.000292809	non-sig
Dnaja2	Q9QYJ0	-	30.3275	30.1763	30.3438	30.1927	30.4334	30.5183	30.4486	30.3973	30.3881	30.685	30.4236	30.4851	30.4745	30.4832	30.4398	30.7488	0.23536	0.0498223	0.306574	0.0871323	0.389542	0.035676	-0.148228	0.345123	-0.0684851	non-sig
Snta1	A2AKD7;Q61234	-	26.1169	25.5218	25.5472	25.9158	26.4445	26.4894	26.4636	26.4669	25.3373	25.4164	25.4198	25.5729	26.3205	26.1836	26.4109	26.3377	-0.338813	0.124616	-0.306432	-0.152926	0.415971	-0.0582552	0.185886	0.536599	0.0502545	non-sig
Zc3h15	Q3TIV5	-	27.673	27.875	27.779	27.7466	27.818	27.6988	27.8093	27.6962	28.0224	28.0596	28.144	27.9709	27.5943	27.2541	27.681	27.8585	0.280832	0.0811485	0.306309	-0.158622	0.239856	-0.0983535	-0.439455	0.0373059	-0.627639	non-sig
Junb	Q569U6;P09450	-	26.4258	26.0818	25.9962	25.9172	25.5459	25.7433	25.9891	24.9334	26.9609	26.5846	26.5677	26.638	26.0252	NA	NA	NA	0.582553	0.298036	0.306267	-0.878525	0.0537789	-1.11519	-1.46108	0.0391607	-2.05595	non-sig
Soat1	Q61263;A0A087WNN8	-	27.6646	27.6757	27.8244	28.2719	27.08	26.8997	27.2099	27.2755	28.0717	27.9982	28.2766	28.6366	26.832	27.0304	26.458	27.2158	0.386608	0.161645	0.305977	-0.232244	0.316457	-0.116049	-0.618852	0.0802662	-0.677932	non-sig
Wdr48	Q8BH57-2;Q8BH57;Q8BH57-3	-	26.7021	26.8903	26.612	26.81	27.1438	26.9992	27.0125	27.2878	26.9524	27.208	27.1978	26.8277	27.2167	27.4612	27.2519	27.4059	0.292839	0.0906032	0.305389	0.223092	0.122472	0.203451	-0.0697473	0.784899	-0.00733644	non-sig
Cdk9	Q99J95;Q99J95-2;Q99J95-3	-	26.8711	27.0936	27.2615	27.1563	26.4693	26.6312	26.0378	26.1414	26.7956	26.7438	26.7621	26.6992	26.6079	26.2044	26.2315	26.0562	-0.345457	0.130799	-0.305176	-0.0448998	0.832528	-0.00357408	0.300558	0.316199	0.150291	non-sig
Cd109	A6MDD3;Q8R422	-	27.7845	27.8389	27.7355	27.867	28.8329	28.8737	28.8212	28.7707	27.5896	27.595	27.5516	27.6575	28.32	28.3608	28.2464	28.1958	-0.208039	0.0341555	-0.305097	-0.543886	4.37571e-06	-2.91466	-0.335847	0.0108989	-0.659139	non-sig
Huwe1	A2AFQ0;Q7TMY8;Q7TMY8-3;Q7TMY8-4;Q7TMY8-2	-	30.0173	30.0724	30.1079	29.9816	29.7422	29.6015	29.6348	29.5292	29.8469	29.8191	29.9188	29.8251	29.5952	29.5409	29.5615	29.5129	-0.192294	0.026188	-0.304189	-0.0743261	0.296004	-0.0392964	0.117968	0.28526	0.0642638	non-sig
Rnf20	Q5DTM8;Q5DTM8-2;A2AIR2	-	27.2904	27.0671	27.0937	27.3858	27.5486	27.3247	27.3894	27.2129	27.6069	27.4617	27.615	27.4376	26.9052	27.2078	27.5736	27.027	0.321037	0.112847	0.304185	-0.190499	0.260588	-0.11126	-0.511535	0.0515925	-0.658557	non-sig
Ppwd1	Q8CEC6	-	27.4474	27.2965	27.2387	27.1584	27.0536	27.4786	27.2982	27.1384	27.5878	27.6617	27.6365	27.4876	26.7433	27.1872	27.266	26.9259	0.308157	0.103086	0.30409	-0.211627	0.179111	-0.158059	-0.519784	0.0359461	-0.750749	non-sig
Atpif1	E9PV44;O35143	-	28.9857	28.7809	28.7688	28.5595	29.3296	30.1199	29.4328	29.4933	29.3779	29.0572	29.0943	28.9878	30.1393	30.2297	29.941	30.4154	0.355538	0.139819	0.303783	0.587444	0.00627892	1.29362	0.231907	0.47233	0.0755446	non-sig
Notch2	G5E8J0;O35516-2;O35516	-	26.7653	26.5279	26.2526	26.39	26.3864	26.5632	26.2559	26.4748	25.9975	25.7733	26.0311	26.5769	26.0305	26.0306	25.8984	26.5165	-0.389288	0.166323	-0.303274	-0.301056	0.197473	-0.212092	0.0882317	0.834799	0.00691896	non-sig
Kifc5b	E9PUA5	-	27.2077	27.0649	26.9841	26.9375	26.9339	26.9774	26.9616	26.7939	27.2563	27.4313	27.225	27.3203	26.8902	27.1107	27.0952	27.0002	0.259667	0.0682833	0.30269	0.107371	0.372479	0.0460511	-0.152297	0.422459	-0.0569917	non-sig
Mob4	E0CXA9;Q6PEB6;E0CYJ0;G8JL35	-	26.5622	27.448	27.3062	27.205	27.8741	28.0564	27.9843	28.181	27.6949	27.3971	27.2181	27.6511	27.4919	27.5638	27.5939	27.3852	0.359976	0.144403	0.302532	-0.515255	0.0156512	-0.930268	-0.875231	0.00930353	-1.7779	non-sig
Pdia4	A0A0R4J0Z1;P08003	-	32.7715	32.811	32.7298	32.7801	33.3162	33.3176	33.2771	33.4043	32.9646	32.9053	32.9549	32.9344	33.4769	33.47	33.4072	33.5955	0.166713	0.0153518	0.302391	0.158594	0.00706012	0.341165	-0.00811937	0.936387	-0.000231763	non-sig
Bend3	Q6PAL0	-	22.6258	23.0748	23.3992	NA	NA	NA	NA	NA	NA	NA	NA	NA	NA	NA	NA	NA	0.575277	0.298178	0.302322	0.147346	0.76588	0.0170684	-0.427931	0.560726	-0.107517	non-sig
Nasp	B1AU75;Q99MD9;B1AU76	-	31.4554	31.3237	31.1532	31.2089	30.9483	31.038	30.9665	31.0893	31.4673	31.6098	31.4292	31.5237	31.3118	31.0994	31.3387	31.2708	0.222198	0.0437348	0.302006	0.244624	0.0104305	0.484771	0.0224262	0.893881	0.00109261	non-sig
Ube2k	Q6ZWQ6;P61087;A0A0J9YUI1;A0A0J9YU07;D3Z4U3	-	29.6132	29.7281	29.8347	29.808	29.4361	29.4987	29.469	29.4891	29.3699	29.6457	29.4836	29.5291	29.3953	29.6703	29.7667	29.6618	-0.238903	0.0547462	-0.301411	0.150296	0.144813	0.126128	0.389199	0.0186741	0.672832	non-sig
Tmem63a	Q91YT8	-	26.2814	25.8336	26.1029	25.5499	25.7424	25.895	25.655	25.5604	NA	25.8947	25.708	25.925	25.3886	25.7429	25.7024	25.7266	-0.555685	0.286859	-0.301365	-0.0731012	0.877651	-0.00414324	0.482583	0.481057	0.153367	non-sig
Mrps2	Q924T2	-	25.6063	25.7243	25.6393	25.5701	25.118	25.1495	25.5528	25.5239	26.165	25.8996	26.4235	26.1382	NA	NA	25.6178	25.6836	0.521599	0.26452	0.301245	-0.29708	0.446199	-0.104118	-0.818679	0.160344	-0.650807	non-sig
Btaf1	E9QAE3	-	27.4946	27.5502	27.6551	27.7719	27.3819	27.2251	27.4938	27.4576	27.4587	27.4794	27.3015	27.123	27.4614	27.1868	27.4002	27.434	-0.277325	0.0820129	-0.301207	-0.0189893	0.898127	-0.000886081	0.258335	0.208048	0.176143	non-sig
Myo9b	E9QKV6;Q9QY06-3	-	28.3206	28.5285	28.7238	28.8034	28.3619	28.2968	28.3326	28.4043	28.2567	28.3715	28.2554	28.4091	28.5312	28.3656	28.4415	28.174	-0.2709	0.077582	-0.300764	0.0292089	0.836803	0.00226009	0.300109	0.125376	0.270634	non-sig
Npm3	Q9CPP0	-	27.6206	27.5527	27.6668	27.7961	27.4054	27.1617	27.7863	27.3989	27.002	27.2146	27.2551	27.1811	27.7645	26.1611	27.2308	27.8142	-0.495846	0.248613	-0.299727	-0.195462	0.59688	-0.0438055	0.300385	0.607458	0.0650283	non-sig
Vps52	Q8C754;G3UY33;Q8C754-2	-	27.8569	27.7993	27.4317	27.2642	27.5543	27.5121	27.5975	27.5435	27.2731	27.3394	27.1746	27.3219	27.2033	26.7708	26.9631	26.8843	-0.310734	0.108638	-0.299553	-0.596485	0.00110306	-1.76404	-0.28575	0.254264	-0.16994	non-sig
Cks2	Q545R9;P56390	-	27.2558	27.6828	27.1751	27.2954	28.0837	27.4065	27.713	27.3937	27.6436	27.7367	27.7511	27.6474	27.4844	27.8719	27.6086	27.5	0.342439	0.134166	0.298729	-0.0330055	0.877451	-0.00187396	-0.375444	0.201134	-0.261503	non-sig
U2surp	Q6NV83-3;Q6NV83-2;Q6NV83	-	28.9223	28.9968	29.0636	29.0289	29.1907	29.0405	28.8588	28.9298	29.3252	29.2363	29.1941	29.2264	29.1114	28.8312	29.0755	29.1883	0.242567	0.0590117	0.29813	0.0466262	0.688339	0.00756267	-0.195941	0.23752	-0.122326	non-sig
Cdh3	P10287	-	24.033	24.7193	24.7805	24.6096	24.1483	NA	24.9235	NA	NA	NA	24.9676	NA	NA	NA	NA	NA	-0.562876	0.295418	-0.298079	-0.182133	0.701186	-0.0280789	0.380744	0.601031	0.0841835	non-sig
Igsf8	G3UYZ1;A0A0R4J117;Q8R366	-	25.2334	26.0157	25.8687	25.7231	26.0908	26.1754	26.006	25.8819	25.3589	25.4419	25.3324	25.1086	25.7935	25.2177	25.1416	25.4777	-0.399778	0.179919	-0.297803	-0.630894	0.0138589	-1.17237	-0.231116	0.569367	-0.0565329	non-sig
Gtpbp1	O08582	-	28.5867	28.3349	28.5467	28.4773	28.2948	28.233	28.168	28.0811	28.1619	28.3658	28.1499	28.3189	28.1498	28.254	28.2861	28.1072	-0.237267	0.0556613	-0.297639	0.00507344	0.967345	7.31511e-05	0.242341	0.12337	0.220237	non-sig
Lancl2	F6RJV6;Q9JJK2	-	27.3822	27.1274	27.2425	27.1615	27.8245	27.631	27.458	27.8351	27.4539	27.7383	27.7255	27.4546	27.1435	27.9877	28.0386	27.5488	0.364681	0.152897	0.297435	-0.00752417	0.975013	-8.26869e-05	-0.372205	0.259543	-0.218034	non-sig
Prkca	Q4VA93;P20444	-	27.4126	27.6675	27.7582	27.7837	27.3286	27.1625	27.1497	27.1236	27.2862	27.2479	27.337	27.3525	26.9877	27.9394	27.2604	27.2353	-0.349579	0.141118	-0.297288	0.164647	0.41508	0.0628735	0.514226	0.0913294	0.534481	non-sig
Caskin2	Q8VHK1	-	NA	NA	23.6231	23.8804	NA	NA	24.2479	NA	24.1448	24.343	23.9398	24.3234	NA	NA	NA	NA	0.493632	0.249986	0.297208	-0.126342	0.745004	-0.0161517	-0.619974	0.253899	-0.369094	non-sig
Tmf1	B9EKI3;D6RJK7	-	26.4208	26.7186	26.4995	26.0186	26.468	26.5318	26.6618	26.5158	26.5656	26.8979	27.0864	26.5134	26.7236	26.7354	26.7299	26.9942	0.351469	0.142949	0.296928	0.251439	0.208686	0.171106	-0.10003	0.778485	-0.0108783	non-sig
Glo1	A5GZX3;Q9CPU0	-	29.861	29.9845	30.0709	29.9254	30.1826	30.147	30.1987	30.0719	29.6917	29.7173	29.7706	29.8083	30.3959	30.3139	30.1846	30.1054	-0.213462	0.040794	-0.296584	0.0998966	0.246951	0.0606761	0.313358	0.0222876	0.517648	non-sig
Prrx2	A2APZ7;Q06348;Q9CY80	-	25.4053	25.3493	NA	25.1392	26.401	26.567	26.4554	26.2669	25.5839	25.3316	25.6232	25.3451	24.9668	25.0935	24.652	26.6741	0.66027	0.355786	0.296337	-1.07597	0.0598396	-1.31593	-1.73624	0.0501669	-2.25639	non-sig
Efnb2	Q4FJM3;P52800;F6RSU6	-	25.065	25.1386	25.7126	25.4474	NA	24.4153	24.1531	24.5265	24.8251	24.9266	24.8327	25.0576	NA	NA	NA	NA	-0.430404	0.206109	-0.295216	-0.121494	0.689146	-0.0196442	0.30891	0.496959	0.0938096	non-sig
Palm2;Pakap	Q8BR92;G3X9P1	-	26.7572	26.442	26.5254	26.3837	27.746	27.7636	27.709	27.7948	26.8724	26.7941	26.8232	26.9269	27.6931	27.5516	28.3557	27.7849	0.327112	0.125739	0.294574	0.09298	0.625669	0.0189359	-0.234132	0.40993	-0.0906771	non-sig
Pspc1	Q8R326;Q8R326-2	-	29.0062	29.1093	29.1814	29.0645	29.0515	28.8744	28.9416	28.8383	28.8542	29.0354	28.7676	28.8274	28.9881	28.8989	28.9589	28.8681	-0.219221	0.0453343	-0.294539	0.00201136	0.984411	1.37242e-05	0.221232	0.111779	0.210533	non-sig
Prkcsh	O08795-2;O08795	-	30.6075	30.5907	30.7495	30.5667	30.8378	30.694	30.7777	30.867	30.8986	30.7	30.9338	30.9154	30.9245	31.127	31.1702	31.3187	0.233341	0.0548867	0.294135	0.340979	0.00224077	0.903458	0.107637	0.512556	0.0312427	non-sig
Hcfc2	G5E837	-	24.7817	24.3767	24.7403	24.5344	25.3425	25.6131	25.0296	25.0874	24.5317	25.2911	25.3657	24.9275	24.8218	24.8991	25.1005	24.9466	0.420732	0.200425	0.293691	-0.326202	0.227675	-0.209645	-0.746934	0.0732771	-0.847793	non-sig
Gale	Q8R059	-	26.7584	27.3763	26.9684	26.7443	26.7887	26.7517	26.9901	27.2374	26.7898	26.2552	25.8303	26.0282	26.9653	27.1271	NA	27.4789	-0.73596	0.399171	-0.293532	-0.472087	0.502023	-0.141284	0.263874	0.830276	0.0213151	non-sig
Ppp4c	Q3UNF2;P97470	-	28.0233	28.184	28.1589	28.0115	28.0714	28.1303	28.2684	28.3423	28.2626	28.397	28.4924	28.2514	27.9356	28.2632	28.1355	28.2642	0.256425	0.0717281	0.29343	-0.0534581	0.677823	-0.00902819	-0.309883	0.0895137	-0.324792	non-sig
Acadvl	P50544;B1AR28	-	30.051	29.9496	30.0727	30.0828	30.1736	29.9488	30.0907	30.0125	29.8282	29.8109	29.8198	29.9137	30.3036	30.2408	30.1616	30.1808	-0.195885	0.0318039	-0.293342	0.165305	0.0305473	0.250442	0.36119	0.00436677	0.852351	non-sig
Smarcal1	Q8BJL0-2;Q8BJL0	-	24.3562	24.5173	24.3767	24.2186	NA	NA	NA	NA	NA	NA	NA	NA	NA	NA	NA	NA	-0.515746	0.270769	-0.292635	0.767742	0.0458254	1.02792	1.28349	0.0323525	1.91251	non-sig
Yeats4	Q9CR11	-	NA	25.7617	25.6549	25.5529	26.0089	25.4031	25.643	25.7978	25.8658	25.6303	25.796	25.6901	26.2573	26.0127	25.8755	25.5646	0.557065	0.298416	0.292558	0.214315	0.647036	0.0405208	-0.34275	0.639387	-0.0665745	non-sig
Bcap31	Q61335	-	28.8373	28.5118	28.5684	28.651	28.2662	28.3974	28.2299	28.4545	28.6837	28.8881	28.9397	29.1023	27.9222	28.0478	27.9379	27.8209	0.261329	0.0759495	0.292551	-0.404791	0.00267867	-1.04116	-0.66612	0.00205216	-1.79039	non-sig
Dnajb11	Q99KV1	-	29.1385	28.8245	28.5016	28.7891	29.2101	29.1986	29.2405	29.2751	29.2682	29.1064	29.0144	29.0117	29.4833	29.5741	29.3277	29.2118	0.286718	0.0954392	0.292531	0.168138	0.242194	0.103545	-0.118581	0.62345	-0.0243325	non-sig
Hist1h1e	P43274	-	31.3665	31.2225	31.1633	31.2861	31.7324	31.8899	32.0485	32.0174	31.412	31.7631	31.4169	31.617	32.6238	32.3876	32.1546	32.0363	0.292639	0.100355	0.292189	0.378526	0.0144427	0.696621	0.0858871	0.74048	0.0112071	non-sig
Grb10	Q60760-2;Q60760;Q5SUW3;Q60760-3	-	29.4556	29.706	29.4994	29.431	29.3329	29.5047	29.3939	29.4328	29.2821	29.3859	29.3273	29.0611	29.1382	29.0233	29.4355	29.2881	-0.258892	0.0745253	-0.291952	-0.194781	0.107148	-0.188941	0.0641109	0.764831	0.00746472	non-sig
Ptpn11	P35235;P35235-2	-	29.8585	30.0428	29.8439	30.0646	29.911	29.9414	29.9361	29.9001	30.0921	30.2007	30.2227	30.1629	30.2023	30.0698	30.0213	29.8819	0.217159	0.0453343	0.291769	0.121695	0.175533	0.0919576	-0.0954641	0.514272	-0.0275707	non-sig
Eif2b1	Q3UZR8;Q99LC8;D3Z151	-	28.0044	27.7487	27.7593	27.526	27.2488	27.3466	27.0927	27.6745	27.646	27.4619	27.0979	27.4559	27.5873	27.4799	27.9908	27.8099	-0.344199	0.142178	-0.291594	0.376286	0.0556038	0.472199	0.720485	0.0207928	1.21192	non-sig
Cav1	P49817;H3BKG0;D3Z148	-	28.6857	28.7881	28.7575	28.564	29.8976	29.9833	29.9607	30.0428	29.4106	28.7544	28.9985	28.8286	29.4766	29.7202	29.3671	29.7199	0.29922	0.106395	0.291165	-0.400147	0.0130171	-0.75447	-0.699367	0.006489	-1.53009	non-sig
Lmnb1	P14733	-	32.5509	32.4943	32.4175	32.4689	32.569	32.5109	32.4582	32.4877	32.6081	32.6112	32.6709	32.7076	32.6208	32.682	32.6757	32.7641	0.166557	0.0178599	0.291161	0.179214	0.00378817	0.43398	0.0126577	0.90449	0.000551824	non-sig
Mprip	Q5SWZ5	-	29.0429	29.026	28.9804	29.031	29.7149	29.6742	29.5277	29.5576	29.0921	29.2394	29.226	29.3449	29.916	29.9836	29.8368	29.9534	0.205525	0.0383791	0.291004	0.303837	0.00107452	0.902028	0.0983124	0.454321	0.0336854	non-sig
Gorasp2	A2ATI9;Q99JX3;Q99JX3-2;A2ATI8;A2ATI6	-	29.6712	29.7853	29.7669	29.8123	29.687	29.7339	29.942	30.0212	29.5484	29.6172	29.4338	29.4489	29.6882	29.9963	29.9881	30.0227	-0.246814	0.0662646	-0.290924	0.0778267	0.500664	0.0233833	0.324641	0.0623465	0.391253	non-sig
Fkbp4	P30416;F6S2D5	-	31.4041	31.4101	31.3926	31.3973	31.3394	31.225	31.213	31.2651	31.6224	31.57	31.5953	31.615	31.1821	31.1746	31.483	31.3726	0.199647	0.035098	0.290429	0.042478	0.609564	0.00913195	-0.157169	0.192215	-0.112566	non-sig
Cxx1a	Q9D1F0	-	24.08	24.4941	24.4879	24.9108	24.7013	24.4619	24.4267	24.6765	24.0236	24.1138	24.1899	23.9181	NA	NA	NA	NA	-0.431856	0.212611	-0.290387	-0.451282	0.112777	-0.427716	-0.0194259	0.970533	-0.000252336	non-sig
Serpinb9b	Q9DAV6	-	26.3682	26.1589	26.3767	NA	NA	NA	NA	NA	26.1926	26.5177	26.4736	26.4772	NA	NA	NA	NA	0.633212	0.348926	0.289547	0.0837894	0.889208	0.00427299	-0.549423	0.531171	-0.150962	non-sig
Fancg	Q9EQR6	-	25.159	25.1279	25.4557	25.1741	25.1821	25.5209	NA	25.0992	24.5317	25.015	24.6281	NA	NA	26.115	NA	26.3107	-0.671846	0.372734	-0.287954	0.430098	0.483038	0.135919	1.10194	0.231764	0.699684	non-sig
Lrrc47	B1AX98;Q505F5;E9PV22	-	29.3086	29.115	28.9913	29.0833	29.2528	29.2101	29.1128	29.0279	29.4661	29.2766	29.365	29.4727	29.1708	29.1683	29.4666	29.6366	0.270548	0.0864095	0.287712	0.209706	0.111527	0.19977	-0.0608422	0.795596	-0.00604209	non-sig
Acat2;Acat3	Q8CAY6;G3XA25;Q80X81;F2Z459	-	29.8769	29.8123	29.7108	29.7032	29.7245	29.6856	29.6693	29.5436	29.7079	29.5117	29.3984	29.568	29.8196	29.678	29.6298	29.5226	-0.229318	0.0556613	-0.287667	0.00671968	0.95554	0.000132722	0.236037	0.120706	0.216746	non-sig
Cryl1	A7VMV2;Q99KP3	-	NA	NA	NA	NA	24.3704	24.4852	24.3159	24.3286	NA	NA	24.0839	24.4753	25.1971	25.1856	25.0544	25.7844	0.412671	0.200951	0.287595	0.930364	0.00168344	2.58065	0.517693	0.20604	0.355163	non-sig
Hpcal1;Hpca	P62748;P84075	-	27.0798	26.8636	26.8091	27.1407	26.9096	27.0069	26.8934	26.6644	27.3748	27.3181	27.2475	27.082	27.3075	27.2543	27.5191	27.4585	0.282312	0.0961743	0.287095	0.516256	0.00123187	1.50201	0.233944	0.291112	0.12538	non-sig
Ppih	Q4G0C5;Q9D868-2;A2BGI8;Q9D868;A2BGI9	-	28.2496	27.9949	28.1125	27.6945	28.2822	28.3651	28.5798	28.1818	28.2889	28.4203	28.2615	28.281	28.8851	28.7653	28.4309	28.6176	0.300071	0.110623	0.286914	0.322525	0.0419327	0.444261	0.0224537	0.937647	0.000627815	non-sig
Lbh	Q9CX60	-	23.7694	NA	23.7516	24.4014	23.455	23.5266	23.5819	NA	NA	23.8707	23.7857	23.8475	NA	NA	NA	NA	-0.503621	0.269956	-0.286413	0.425781	0.251931	0.254923	0.929401	0.102658	0.918811	non-sig
Thbs3	E9PWF0;Q05895	-	NA	NA	NA	NA	23.7188	NA	NA	NA	23.2545	23.3824	NA	23.4715	NA	NA	NA	NA	-0.473631	0.248793	-0.28615	0.575247	0.0857331	0.613703	1.04888	0.0449889	1.41273	non-sig
Lrrc57	A2AKH7;Q8JZX5;Q9D1G5	-	24.5125	24.5795	24.4404	24.3485	24.4014	24.1455	23.9576	24.0623	24.8938	24.8504	25.0418	25.0708	23.1748	NA	NA	NA	0.494014	0.263716	0.285966	0.109037	0.783507	0.0115533	-0.384976	0.509808	-0.112641	non-sig
Lrrc8d	Q8BGR2	-	24.3001	NA	24.9791	25.0859	NA	NA	24.4973	24.1231	NA	NA	NA	NA	NA	NA	NA	NA	-0.542602	0.298178	-0.285151	0.327854	0.447861	0.114374	0.870456	0.17894	0.650486	non-sig
Pqbp1	A2AER7;Q91VJ5;A2AER8	-	27.6707	27.4659	27.5222	27.4362	27.3152	27.0415	27.533	27.3216	27.9267	27.7079	27.8632	27.7785	27.001	27.0155	26.891	27.3935	0.295337	0.108969	0.284321	-0.227549	0.138259	-0.195535	-0.522886	0.0307319	-0.790819	non-sig
Casp7	Q4FJQ4;P97864	+	25.2141	25.6811	25.4029	25.2358	25.6453	26.3826	25.667	25.8734	25.7104	25.7586	25.7508	25.8675	26.1982	26.0639	26.2656	25.6615	0.388392	0.186072	0.28365	0.155214	0.539915	0.0415469	-0.233178	0.559033	-0.0588919	non-sig
Ca3	P16015	-	24.003	NA	NA	23.8416	NA	NA	NA	NA	NA	24.0479	24.5476	24.2616	NA	NA	NA	NA	0.609826	0.342975	0.283409	0.293444	0.587697	0.0677406	-0.316382	0.72319	-0.0445301	non-sig
Rcc2	Q8BK67	-	31.4273	31.3995	31.2152	31.344	30.8136	30.7802	30.7209	30.815	31.1771	31.0868	31.1285	31.1635	30.6006	30.6534	30.7685	30.43	-0.207505	0.0431978	-0.283149	-0.169305	0.0474979	-0.224045	0.0382008	0.799671	0.00370887	non-sig
Ttc37	F8VPK0	-	28.1819	28.1967	28.3739	28.3342	28.5578	28.5009	28.2869	28.2922	28.4708	28.4176	28.6	28.5049	28.5196	28.5078	28.4511	28.4944	0.22665	0.05643	0.28297	0.0837882	0.405564	0.03284	-0.142862	0.358999	-0.0635601	non-sig
Pfas	Q5SUR0	-	30.2151	30.3927	30.4168	30.3908	30.1076	30.1627	30.1567	30.1787	30.1734	30.0312	30.1391	30.1933	29.7619	29.7765	29.9713	30.0884	-0.219614	0.0516158	-0.282691	-0.251879	0.0104858	-0.498569	-0.0322647	0.850333	-0.00227179	non-sig
Adk	P55264	-	30.5222	30.3126	30.4105	30.3972	30.3528	30.4	30.4157	30.4461	30.2302	30.0976	30.2133	30.26	30.3178	30.4729	30.1777	30.4579	-0.210352	0.0453343	-0.282623	-0.047088	0.611107	-0.0100713	0.163264	0.225295	0.105672	non-sig
Galnt1	O08912	-	26.9747	26.8717	26.7869	26.7078	26.79	26.3744	26.4583	26.3556	27.1102	27.1881	27.0413	27.3392	26.225	26.0825	25.7297	26.4586	0.334422	0.144096	0.281365	-0.370609	0.0535898	-0.471013	-0.705031	0.0206086	-1.18865	non-sig
Nusap1	Q9ERH4;Q9ERH4-2	-	25.4214	24.9883	25.259	25.3564	25.153	24.7279	NA	NA	24.7084	24.8003	24.8273	24.9526	25.0507	25.0997	24.7966	NA	-0.434141	0.225072	-0.281183	0.296316	0.317751	0.14754	0.730457	0.105236	0.714267	non-sig
Rufy1	Q8BIJ7	-	26.7353	26.8075	26.5728	26.7247	25.9557	25.9347	25.1976	25.7004	26.2669	26.4151	26.4512	26.2493	26.0308	26.0249	25.7559	25.5084	-0.364418	0.169445	-0.280955	0.132899	0.563958	0.033059	0.497316	0.140113	0.424471	non-sig
Cx3cl1	O35188	+	NA	24.1598	23.8734	24.2067	24.3328	24.4759	24.3932	24.2982	NA	NA	NA	NA	24.1739	24.2025	NA	NA	-0.468136	0.251139	-0.280921	-0.263972	0.43812	-0.0946094	0.204164	0.7244	0.0285873	non-sig
St13	F8WJK8;Q99L47	-	30.8408	31.0721	30.8794	30.9415	30.715	30.5752	30.8856	30.7787	31.3247	31.0268	31.2078	31.1186	30.8303	31.0238	30.778	31.0027	0.236049	0.0648942	0.280377	0.170067	0.10981	0.163155	-0.0659815	0.722069	-0.00933117	non-sig
Trappc8	E9PWG2;E9PY51	-	26.7579	26.2954	26.4811	26.6927	26.9775	26.6211	26.5534	26.8073	26.9839	27.0826	26.5861	26.8596	26.5197	26.734	26.712	26.7393	0.321281	0.134166	0.280272	-0.0635839	0.74891	-0.00798427	-0.384865	0.159864	-0.306449	non-sig
H1f0	P10922	-	30.5962	30.6013	30.6584	30.4356	29.9882	30.0036	30.0575	29.9093	30.9984	30.8597	30.7732	30.6744	30.1669	30.4818	30.5832	30.6445	0.25355	0.0784961	0.280211	0.479481	0.000607734	1.54215	0.225931	0.224079	0.146764	non-sig
Taf15	Q8BQ46;F6QCI0	-	26.8934	26.9275	27.1036	26.8449	26.0561	26.2582	25.875	26.2712	28.3672	27.6413	26.6031	27.5642	25.5064	25.8343	27.3751	27.024	0.601595	0.342265	0.280125	0.319836	0.543268	0.0847518	-0.28176	0.751392	-0.0349758	non-sig
Uqcrc2	Q9DB77	-	30.961	30.7714	30.8189	30.9654	30.8312	30.7435	30.8982	30.8382	30.7196	30.7405	30.6993	30.566	30.4525	30.3069	30.3397	30.4436	-0.197805	0.0383791	-0.280073	-0.442098	2.66924e-05	-2.02198	-0.244293	0.0471355	-0.324091	non-sig
Ubtf	A2AWT6;A2AWT7;A2AWT5;P25976-2;P25976	-	29.2087	29.2404	29.3159	29.3391	29.4414	29.3554	29.4159	29.5064	29.4139	29.4932	29.5674	29.4634	29.2811	29.38	29.4734	29.5803	0.208446	0.0453343	0.280063	-0.00105989	0.991079	-4.12495e-06	-0.209506	0.113298	-0.198146	non-sig
Mad1l1	Q9WTX8;Q9WTX8-2	-	27.7832	28.0007	27.8697	27.7059	27.8817	27.73	27.7828	27.8361	27.6742	27.6883	27.5388	27.5489	27.9511	27.8723	28.0104	27.9708	-0.227326	0.0586238	-0.280049	0.14351	0.150792	0.117911	0.370836	0.0204288	0.626624	non-sig
Fasn	P19096;A0A0U1RNJ1	-	33.8326	33.8332	33.8305	33.9149	33.5223	33.5458	33.6203	33.5851	33.6785	33.7141	33.7223	33.7369	33.5452	33.5591	33.5656	33.5447	-0.139849	0.00996192	-0.279929	-0.0147085	0.761146	-0.00174343	0.12514	0.0631018	0.150163	non-sig
Atp6v1f	Q9D1K2;A0A0N4SVE1;F7B2B4	-	26.3646	26.4391	26.5281	26.439	26.2198	26.1797	26.7171	25.9409	26.6071	26.7808	26.8367	26.8548	26.99	26.8255	26.6988	26.6768	0.327176	0.139843	0.279526	0.533396	0.00669388	1.15977	0.20622	0.491424	0.0636279	non-sig
Vim	Q5FWJ3;P20152;A0A0A6YWC8	-	35.9977	35.9345	35.9211	36.0511	36.3709	36.4388	36.5194	36.5927	36.1746	36.1092	36.1387	36.1188	36.5328	36.5326	36.5753	36.5369	0.159238	0.0175673	0.27951	0.0639728	0.240184	0.0396283	-0.0952655	0.259842	-0.055758	non-sig
Ptpn9	Q2M4G8;O35239	-	26.2892	26.6006	26.411	25.9737	26.1125	26.1465	26.0901	26.3486	25.7657	25.9852	26.0997	26.1083	26.4222	26.3385	26.6596	26.5138	-0.328915	0.141811	-0.279015	0.309128	0.0975905	0.312403	0.638043	0.0301444	0.970332	non-sig
Pan2	Q8BGF7-3;Q8BGF7-2;Q8BGF7;Q8BGF7-4	-	23.2801	23.3117	23.4881	23.3496	NA	NA	NA	NA	NA	NA	NA	NA	NA	NA	NA	NA	0.517859	0.289895	0.278484	0.220807	0.598848	0.0491699	-0.297053	0.656327	-0.0543249	non-sig
Tmem30a;Tmem30b	D3YVV1;Q8VEK0;Q0VEI2;Q8BHG3	-	24.6145	24.3477	NA	24.3514	26.0557	24.8814	24.8478	NA	24.1851	NA	25.3421	25.6723	NA	NA	NA	NA	0.649195	0.372734	0.278246	-0.587461	0.310809	-0.29814	-1.23666	0.160369	-0.982992	non-sig
Rcl1	Q9JJT0	-	27.4806	27.2237	27.206	27.252	26.4372	26.6623	26.4171	26.5683	26.761	26.6779	26.7853	27.2632	NA	25.7849	25.5095	25.6262	-0.418718	0.217042	-0.277801	-1.15606	0.000439859	-3.88054	-0.737344	0.0855782	-0.787216	non-sig
Tmem87a	A2AQJ7;A2AQJ5;A2AQJ6;Q8BXN9;Q8BXN9-2;Q8BXN9-3	-	25.1465	24.9345	24.9562	24.8655	24.9122	25.3479	25.2377	25.0877	24.7406	24.7954	24.6362	NA	25.2721	25.2601	24.7542	24.9301	-0.391161	0.196121	-0.276737	-0.0922595	0.739246	-0.0121055	0.298901	0.454713	0.102303	non-sig
Txlna	Q6PAM1;Q6PAM1-2	-	29.0021	29.2303	29.1071	29.1544	29.2019	29.1962	29.2152	29.1594	29.1213	29.4802	29.4206	29.3863	29.1857	29.2156	29.4151	29.2108	0.228617	0.062673	0.275008	0.0636163	0.551649	0.0164345	-0.165001	0.303626	-0.0854147	non-sig
Rras2	P62071	-	28.1297	27.6586	27.3691	28.0395	27.0975	27.1746	26.4411	26.7214	27.5037	27.4564	27.3842	27.4002	27.0312	26.7277	27.0632	26.916	-0.363101	0.17498	-0.274872	0.0758635	0.759069	0.00908227	0.438965	0.199066	0.307716	non-sig
Map1s	Q8C052	-	29.0937	28.9921	28.9964	28.9834	28.7043	28.8307	28.7714	28.8021	28.7868	28.7574	28.7799	28.9167	28.6595	28.8494	28.7439	28.5791	-0.206214	0.0465219	-0.274748	-0.0691744	0.43129	-0.0252646	0.13704	0.309348	0.0698291	non-sig
Taok1	B2RX66;Q5F2E8	-	26.9108	26.951	26.8653	26.5347	27.5601	27.3031	27.0731	27.4416	27.0378	27.3158	27.2099	26.9697	27.2887	27.3784	27.2212	27.718	0.317863	0.136769	0.274637	0.0571289	0.772216	0.00641335	-0.260734	0.352545	-0.118056	non-sig
Brd2	Q7JJ13;Q7JJ13-2;I7HPW1;U3KLT0	-	27.3467	27.3206	27.2252	27.5175	27.5058	27.3598	27.3791	27.3635	27.3971	27.796	27.6421	27.729	27.0031	27.3093	27.5042	27.4911	0.288526	0.112412	0.273864	-0.0751316	0.645329	-0.0142914	-0.363657	0.11655	-0.339469	non-sig
	Q6PIU9	-	26.4701	26.5056	26.9022	26.7895	26.6745	26.7313	26.7619	26.7312	26.7112	27.0777	26.9917	27.0161	27.2593	27.321	27.2116	27.1336	0.282296	0.107478	0.273455	0.506645	0.00184274	1.38544	0.224349	0.329541	0.108156	non-sig
Abi1	B7ZCU2;B7ZCU5;B7ZCU4;B7ZCU3;B7ZCU0;J3QNK8;Q8CBW3-5;Q8CBW3-2;Q8CBW3-4;Q8CBW3-3;Q8CBW3	-	28.5582	28.8501	28.5947	28.66	28.8122	28.9626	28.9562	28.9737	29.1267	28.7693	28.8657	28.8597	28.9755	28.9782	29.1152	29.1666	0.239562	0.0723808	0.273191	0.13271	0.231957	0.084217	-0.106851	0.557901	-0.0270807	non-sig
Rsu1	Q9D031;Q01730;A2AUR7	-	30.046	30.1112	30.2412	30.3171	30.5913	30.5166	30.4576	30.7345	30.4949	30.2609	30.465	30.3945	30.751	30.6955	30.5481	30.5929	0.224949	0.061265	0.272815	0.0718966	0.486244	0.0225141	-0.153052	0.331646	-0.0733619	non-sig
Rplp2	P99027	-	32.3511	32.4566	32.3818	32.5769	32.7666	32.6747	32.7516	32.8628	32.4965	32.8974	32.6302	32.6157	33.1562	33.0713	33.0507	33.1619	0.218378	0.0564028	0.272689	0.346102	0.00124967	1.0048	0.127723	0.400071	0.0508164	non-sig
Psmb6	Q60692	-	30.4429	30.5107	30.7191	30.5251	30.4251	30.4856	30.5351	30.5929	30.2687	30.3066	30.3465	30.3899	30.7396	30.8366	30.4888	30.7891	-0.221535	0.0588154	-0.272601	0.203861	0.0394991	0.2861	0.425396	0.00811959	0.889275	non-sig
Gcdh	A0A0A0MQ68;Q60759	-	26.2155	25.7995	26.2301	26.3142	26.1383	26.2914	26.5004	26.3787	26.4354	27.0657	26.1806	26.3437	26.6514	26.5525	26.3716	26.5262	0.366542	0.180482	0.272548	0.198243	0.388278	0.0814493	-0.168299	0.658317	-0.0305572	non-sig
Usp14	E9PYI8;Q9JMA1	-	30.711	30.8338	30.7922	30.7309	30.4864	30.4683	30.5584	30.5926	30.9455	31.0075	30.894	30.9065	30.6597	30.6092	30.7146	30.6638	0.171401	0.0257304	0.272451	0.135394	0.0335131	0.199677	-0.0360073	0.742616	-0.00465343	non-sig
Pxn	F8VQ28;Q8VI36-2;Q8VI36;A0A0J9YV30	-	28.4995	28.6713	28.517	28.762	27.9024	28.2971	28.1037	28.0145	28.7664	28.8902	28.9437	28.8437	28.4068	28.6107	28.6251	28.4119	0.248524	0.0801295	0.272434	0.434217	0.0011928	1.2694	0.185694	0.319595	0.0919925	non-sig
Tpbg	Q9Z0L0	-	25.4907	25.6263	25.6275	25.6693	25.3433	25.2495	24.8341	25.2034	24.8034	25.4201	25.1602	25.4127	25.208	25.2702	NA	25.3964	-0.404326	0.21205	-0.272338	-0.0436835	0.882969	-0.00236128	0.360642	0.394727	0.145592	non-sig
Rnf214	Q8BFU3;Q8BFU3-4;Q8BFU3-3;Q8BFU3-5;Q8BFU3-2	-	26.6498	26.8407	26.8452	26.9038	26.8503	27.0825	27.1622	27.3155	27.0634	26.9929	27.2678	27.0586	27.0529	27.278	26.9949	27.3274	0.285793	0.111651	0.272114	0.0606386	0.711686	0.00895702	-0.225154	0.3387	-0.105864	non-sig
Cdk5rap3	Q99LM2	-	27.1061	27.3514	27.2096	27.3304	27.7365	27.6446	27.434	27.5216	26.8567	27.0855	26.9028	27.0005	27.5768	28.0756	27.7489	27.5136	-0.288014	0.114051	-0.271569	0.144577	0.347224	0.0664173	0.432591	0.065647	0.511662	non-sig
Phyhd1	D6RIQ3;D6RI61;A0A0A0MQG9;A2AQZ2;A2AQZ7;A0A0R4J137;Q9DB26;A2AQZ5	-	NA	NA	NA	NA	NA	NA	NA	NA	NA	NA	NA	NA	25.5072	25.4663	25.3654	25.5126	0.515218	0.298508	0.270512	1.48573	0.00108662	4.4036	0.970516	0.114195	0.91457	non-sig
Nacc2	Q9DCM7	+	23.2508	23.5745	23.3892	23.5739	NA	NA	NA	NA	NA	NA	NA	NA	NA	NA	NA	NA	0.481852	0.274969	0.270182	0.593851	0.098626	0.597419	0.111999	0.865889	0.00700414	non-sig
Gm10036;Rpl11	E9PYL9;Q9CXW4;A2BH06	-	31.9693	32.0813	32.2079	31.9217	31.792	31.7921	31.7167	31.8361	32.1556	32.3121	32.3153	32.3416	32.1829	32.5232	32.0703	32.1648	0.236115	0.0723808	0.26926	0.451081	0.000464592	1.50342	0.214967	0.202742	0.148984	non-sig
Ddx5	Q8BTS0;Q61656;S4R1I6	-	32.898	32.989	32.9726	32.9454	32.5092	32.6024	32.6452	32.6825	33.1116	33.0663	33.076	33.2194	32.6398	32.6421	32.6408	32.549	0.167034	0.0246598	0.268593	0.00811426	0.905753	0.000348832	-0.15892	0.0882953	-0.167512	non-sig
Zfml;Znf638	A0A0N4SV80;E9QML5;Q61464-4;Q61464;A0A0N4SV38;A0A0N4SVI8;E9QKZ7;Q61464-7;Q61464-2;Q61464-5;Q3TZK9;A0A0N4SVM8;Q61464-3	-	26.6535	27.1701	26.831	26.812	26.7662	26.8329	26.7155	26.7398	27.209	27.1905	26.9235	27.4546	26.0744	25.8017	25.9336	26.4056	0.327758	0.151539	0.26859	-0.709783	0.00101112	-2.12594	-1.03754	0.00195425	-2.81072	non-sig
Dnttip1	Q3THA4;Q99LB0;F7B2G8;A2A4Y7	-	25.0506	25.0336	25.1108	25.2771	24.909	24.8362	24.843	25.2201	24.5554	24.8269	24.6067	24.7028	NA	NA	NA	NA	-0.445058	0.250364	-0.26767	-0.723707	0.0250872	-1.15833	-0.278649	0.598445	-0.0621319	non-sig
Rab9;Rab9a	Q0PD48;A2AFP5;Q9R0M6	-	26.9391	27.123	26.9518	26.7917	26.6846	26.5952	26.8259	26.6335	26.7525	26.7335	26.561	26.7331	26.7658	26.8112	26.7203	26.874	-0.256365	0.0908541	-0.267044	0.108001	0.402721	0.04266	0.364367	0.063547	0.436112	non-sig
Mrpl37	Q921S7	-	28.0761	27.931	27.8005	28.0158	27.9371	27.8021	28.0057	27.9059	28.1612	28.3559	28.2037	28.0572	28.2163	28.391	28.1612	28.1288	0.238674	0.076138	0.266933	0.311634	0.00878037	0.640871	0.0729592	0.708239	0.0109308	non-sig
Eogt	Q8BYW9	-	26.8379	27.0322	26.9912	27.0919	27.1577	27.3055	27.0505	26.9946	27.2299	27.2921	27.3603	27.1489	27.7075	27.4801	27.3813	27.2626	0.269478	0.102349	0.266761	0.330794	0.0195833	0.565033	0.0613155	0.802596	0.0058558	non-sig
Zc3h18	H3BIW0;G3X8T2;Q0P678	-	27.1512	27.7478	27.6796	27.5307	28.0043	28.0315	27.9206	28.1344	27.7667	27.7718	28.0428	27.7005	28.105	28.0586	27.892	27.7659	0.293142	0.123195	0.266585	-0.0673006	0.69692	-0.0105539	-0.360442	0.13773	-0.31033	non-sig
Tti2	Q8BGV4	-	23.7573	23.4505	NA	NA	NA	NA	NA	NA	NA	23.9623	24.036	23.9953	NA	NA	NA	NA	0.473388	0.274771	0.265585	-0.261643	0.471016	-0.085548	-0.735031	0.173979	-0.558258	non-sig
Map1lc3a;Gm5612	Q91VR7;J3QN16	-	25.196	25.2823	NA	25.4061	NA	NA	NA	NA	NA	NA	NA	25.0876	NA	NA	NA	NA	-0.708905	0.4226	-0.265181	0.130079	0.866099	0.00812118	0.838984	0.448887	0.291851	non-sig
Tiprl	Q8BH58	-	27.843	28.2698	28.289	28.2591	28.0674	27.8586	28.1661	28.1002	28.3812	28.5164	28.3648	28.4983	28.2701	28.4478	28.4873	28.7037	0.274964	0.108969	0.264707	0.429121	0.00512422	0.982848	0.154158	0.507369	0.0454265	non-sig
Cyb5a	G5E850;Q544Z9;P56395	-	27.9885	27.5277	27.5477	27.681	28.6915	28.1847	28.2217	28.2049	27.2021	27.4791	27.518	27.3537	28.6074	28.7306	28.8993	28.7832	-0.297988	0.129625	-0.264408	0.429445	0.0122389	0.82121	0.727433	0.00729419	1.55454	non-sig
Ripk2	Q547H1;P58801	+	26.8238	26.534	26.6161	26.6333	26.7854	26.9298	26.7077	26.6846	27.005	26.8846	26.8751	27.0166	26.6532	27.2376	26.759	27.0314	0.293516	0.125881	0.264177	0.143445	0.376717	0.0608186	-0.150071	0.569427	-0.0367017	non-sig
Aldh3a2	B1AV77;B1ATI0;P47740	-	27.28	26.7012	26.6861	27.1912	26.7108	26.9646	26.7387	27.0908	27.1394	27.4217	27.4201	27.1966	26.0915	26.1089	26.2898	26.4333	0.329804	0.158202	0.264103	-0.645346	0.00254112	-1.67466	-0.975149	0.0033879	-2.40869	non-sig
Stard13	A0A0J9YU82;F8WIY7;Q923Q2	-	24.9406	25.6386	25.6023	25.8751	NA	25.6933	25.3989	25.0814	25.959	26.2442	26.0097	25.9573	24.8555	24.7438	25.896	25.6531	0.528441	0.31712	0.263574	0.216079	0.635778	0.0425017	-0.312362	0.66338	-0.0556747	non-sig
Sufu	Q9Z0P7-2;Q9Z0P7;Q9Z0P7-4;D3Z7B6;Q9Z0P7-3;A0A0R4J1M0	-	25.1498	25.2198	25.4546	25.571	24.5342	NA	24.6568	24.3717	24.8903	25.031	24.9558	24.7951	NA	NA	NA	24.817	-0.43073	0.24484	-0.263227	0.485549	0.108111	0.469104	0.916279	0.0516188	1.17943	non-sig
Gstm2	P15626;D3YX76	-	27.9582	28.5256	28.4619	28.1746	28.2192	28.4325	28.4038	28.5101	28.2098	27.8916	27.7789	27.8559	28.4247	28.4065	28.8297	27.9444	-0.346009	0.173734	-0.263007	0.00988757	0.968184	0.000138841	0.355897	0.279224	0.197183	non-sig
Cdan1	Z4YL55;Q8CC12-2;Q8CC12	-	NA	NA	24.2788	24.0977	24.671	24.5374	24.2953	24.3848	24.1752	24.1608	23.8077	24.1608	23.8962	NA	NA	NA	0.487282	0.288894	0.262772	-0.438762	0.24016	-0.271813	-0.926045	0.105236	-0.90552	non-sig
Tpp1	O89023	-	28.7669	28.7029	28.5946	28.8524	28.5897	28.6853	29.0117	28.8555	28.4795	28.3213	28.4088	28.607	28.8453	28.579	28.3655	28.4317	-0.275043	0.110936	-0.262645	-0.23018	0.109191	-0.22139	0.0448629	0.865869	0.00280606	non-sig
Prmt7	Q922X9	-	24.9459	25.1421	25.1768	NA	25.316	25.5329	25.1155	25.1747	25.2289	25.4316	25.2631	25.0599	25.9106	NA	NA	NA	0.59625	0.36321	0.262256	-0.576516	0.268661	-0.329073	-1.17277	0.140046	-1.00122	non-sig
S100a13	A0A0A0MQ90;P97352	-	27.8322	27.6718	27.7042	27.5052	28.6527	29.0098	28.7406	28.8093	28.1116	28.1794	27.9848	27.8401	29.7942	30.0666	29.5758	29.0127	0.350624	0.178781	0.262154	0.809231	0.00101112	2.42381	0.458608	0.164384	0.359613	non-sig
Abhd10	Q6PE15-2;Q6PE15;F6X5P5	-	26.2464	26.2405	25.9463	26.1769	26.5706	26.2109	26.0708	26.2232	26.6591	26.4755	26.4137	26.3625	26.5348	26.3357	26.2644	26.826	0.325193	0.156325	0.262096	0.221358	0.24677	0.134521	-0.103835	0.758252	-0.0124796	non-sig
Stt3b	A0A0R4J0D3;Q3TDQ1	-	27.6391	27.6707	27.7214	27.5688	27.0681	26.6499	27.0147	26.9661	27.8542	27.9854	27.8373	28.0867	27.1985	26.7851	27.3907	27.1978	0.290876	0.125854	0.261827	0.218306	0.167958	0.169143	-0.0725695	0.797218	-0.00714249	non-sig
Katnb1	Q8BG40	-	NA	23.518	23.4134	24.0714	NA	NA	NA	NA	NA	NA	NA	NA	NA	NA	NA	NA	0.486537	0.290699	0.261054	0.20576	0.602871	0.0452209	-0.280778	0.655025	-0.0515906	non-sig
Rab11b;Rab11a	Q78ZJ8;P46638;G3UY29;E9Q3P9;F8WGS1;G3UZD3;G3UZL4	-	31.3359	31.1081	31.012	31.1252	31.4466	31.3139	31.2144	31.1526	31.3529	31.5381	31.3194	31.3384	31.4334	31.0791	31.2074	31.4053	0.241905	0.0835346	0.260806	-0.000576613	0.996086	-9.82109e-07	-0.242482	0.175788	-0.183076	non-sig
Rpf1	Q7TND5;A0A0G2JEG7	-	25.7452	25.8209	26.0806	25.9197	24.9852	25.337	25.4903	24.4649	25.5193	25.5631	25.3971	25.2497	25.1708	24.9049	NA	25.7719	-0.459304	0.270684	-0.260672	0.00240171	0.994648	5.59727e-06	0.461706	0.391269	0.188156	non-sig
Osbp	Q3B7Z2;Q3B7Z2-2	-	28.5356	28.4832	28.4295	28.4899	28.6361	28.7533	28.891	28.9275	28.6485	28.8677	28.7282	28.6162	29.2746	29.4936	29.3041	29.1678	0.230622	0.0741945	0.260517	0.508024	0.000139947	1.95794	0.277402	0.0935169	0.285477	non-sig
Col4a2	B2RQQ8;P08122	-	26.8163	27.0491	26.9392	27.151	27.1087	26.8191	27.1023	26.9802	26.8162	26.6525	26.6193	26.724	26.3417	25.9014	26.155	25.9617	-0.285881	0.12289	-0.26029	-0.912628	1.66695e-05	-4.36061	-0.626747	0.0123339	-1.1964	non-sig
Psmc1	Q542I9;P62192	-	31.26	30.9792	30.8922	31.16	30.9045	30.8428	30.8252	30.8978	30.7578	30.9891	30.8173	30.8303	30.8847	31.1364	30.9005	31.0383	-0.22421	0.0691017	-0.260199	0.1224	0.233855	0.0772406	0.34661	0.0323525	0.516481	non-sig
Tmem263	Q9DAM7	-	28.7135	28.4086	28.4895	28.3583	28.3592	28.0372	28.0251	28.1964	28.5159	29.0686	28.8939	28.7312	28.4567	28.4913	28.7955	29.0062	0.309922	0.144753	0.26014	0.53293	0.00502739	1.22502	0.223008	0.431833	0.0813276	non-sig
Sacs	E9QNY8;Q9JLC8-3;Q9JLC8;Q9JLC8-2	-	29.0684	29.2392	29.1686	29.1036	29.9948	28.4595	28.1424	28.7225	29.7575	29.9535	29.4786	29.494	28.5213	28.7945	28.8438	29.5715	0.525947	0.321965	0.258867	0.102946	0.826555	0.00851651	-0.423002	0.541552	-0.11267	non-sig
Fam206a	Q80ZQ9	-	25.7738	25.7092	25.9718	25.9195	25.6861	25.4892	25.6571	25.4866	26.2103	26.2455	26.2491	26.0749	24.7358	25.575	NA	NA	0.351386	0.183746	0.258544	-0.496207	0.0262066	-0.784796	-0.847593	0.0159237	-1.52394	non-sig
Kif5b	Q61768;E9QAK5	-	31.1762	31.2545	31.1203	31.1106	31.0637	31.1137	31.1669	31.2058	31.3791	31.3203	31.3569	31.282	31.2525	31.3159	31.2843	31.3913	0.16917	0.0299829	0.257667	0.173515	0.0100661	0.346533	0.00434522	0.970572	5.63664e-05	non-sig
Klhl11	Q8CE33-2;Q8CE33	-	24.8486	25.0719	24.9096	24.296	24.7285	24.4127	24.7611	NA	24.6857	NA	NA	NA	24.9462	24.8361	24.8968	24.9936	-0.390728	0.219155	-0.257587	0.362633	0.164595	0.284154	0.753361	0.0630568	0.904236	non-sig
Hbs1l	Q69ZS7-2;Q69ZS7	-	26.8768	26.4278	26.3785	26.5347	26.6161	26.4732	26.1308	26.2057	26.8258	26.8727	26.9149	26.8648	26.4811	26.8055	26.3425	26.5109	0.315092	0.152444	0.257395	0.178547	0.334481	0.0849221	-0.136545	0.657778	-0.0248404	non-sig
Mrpl15	Q9CPR5;Q9CPR5-2;A0A0A6YVP4	-	27.2692	27.4062	27.5676	27.3595	27.5416	27.3684	27.2575	27.6087	27.7138	27.7255	27.5337	27.652	27.1329	27.3827	27.4243	27.3434	0.255631	0.0986287	0.257164	-0.123196	0.346007	-0.0567827	-0.378827	0.0593179	-0.46475	non-sig
Rps21	Q9CQR2	-	31.0105	30.7784	30.5758	30.7978	30.701	30.498	30.3521	30.4212	31.1118	31.0292	30.9282	31.0299	30.5612	30.571	30.5289	30.6909	0.234161	0.0799189	0.256957	0.0949203	0.404439	0.0373176	-0.139241	0.436415	-0.0501408	non-sig
Eri1	A0A0R4J0C8;Q7TMF2	-	26.2234	26.1345	26.157	26.1263	25.86	25.7859	25.5464	25.8134	25.6737	26.0032	25.736	25.7969	NA	NA	NA	NA	-0.357836	0.192262	-0.256249	-1.16678	6.29198e-05	-4.90191	-0.808948	0.0242332	-1.30693	non-sig
Commd9	Q8K2Q0	-	25.8848	26.5295	26.7693	26.1441	26.5362	26.41	26.538	26.5935	26.5309	26.7688	27.2802	26.7958	26.7987	25.7589	27.4402	27.5675	0.511981	0.316254	0.255973	0.371926	0.371295	0.160033	-0.140055	0.85081	-0.00982734	non-sig
Arfip2	Q8K221	-	24.6846	24.5014	25.1294	24.7879	25.1938	24.7106	24.948	24.9871	25.1814	24.3704	24.5814	NA	25.1181	25.2502	25.0699	25.4277	-0.560711	0.349676	-0.255872	0.25659	0.613306	0.0544798	0.817301	0.272427	0.46157	non-sig
Larp4	G3X9Q6;Q8BWW4;E9Q066	-	28.949	28.8758	28.9635	28.9219	28.5615	28.5159	28.4665	28.5645	28.6508	28.7881	28.6102	28.6417	28.0847	28.1334	28.6204	28.5048	-0.254862	0.0991326	-0.255826	-0.191246	0.138259	-0.164339	0.0636156	0.781818	0.00680017	non-sig
Epha4	Q03137-2;Q03137	-	NA	NA	NA	NA	24.6593	24.5759	24.5517	24.6113	NA	NA	NA	NA	NA	NA	NA	NA	-0.478965	0.292527	-0.255688	-0.461628	0.210476	-0.312428	0.017337	0.981883	0.000137662	non-sig
Cdc73	Q8JZM7	-	28.073	28.0781	28.1311	28.1269	27.5128	27.3809	27.3483	27.5796	28.3382	28.3365	28.4182	28.3657	27.6877	27.464	27.5486	28.0609	0.262376	0.106081	0.25565	0.234894	0.0827656	0.25419	-0.0274827	0.912379	-0.00109449	non-sig
Rplp0;Gm8730	Q5M8R8;P14869;E9Q070;S4R1N1;D3YVM5	-	32.8838	33.1722	33.3072	33.1706	32.8722	32.9051	32.7812	32.7508	32.8856	32.896	32.9678	32.8504	33.2457	33.0277	32.9261	32.843	-0.23349	0.080403	-0.255608	0.183312	0.100675	0.182777	0.416803	0.0197428	0.710479	non-sig
Ap2s1	Q3UJ76;P62743;A0A0U1RPS0	-	28.7348	28.8678	28.8918	28.8039	28.6641	28.7193	28.7906	28.6327	29.112	29.0844	29.1666	29.0611	28.4527	28.7166	28.5137	29.1937	0.28147	0.123576	0.255593	0.0175134	0.920645	0.000628865	-0.263957	0.267323	-0.151238	non-sig
Pik3ca	P42337;D3YY41	-	24.345	24.6161	24.7588	24.4795	24.6346	24.718	24.4791	24.4514	24.2803	NA	NA	NA	24.2559	24.4313	NA	24.7346	-0.402907	0.23246	-0.255303	-0.148608	0.613334	-0.03155	0.254299	0.579507	0.0602539	non-sig
Selk	Q9JLJ1	-	25.3232	25.3854	25.4053	24.9371	25.2627	NA	25.4747	25.2728	NA	25.0651	25.0522	24.9204	24.9697	NA	NA	NA	-0.633612	0.39564	-0.255156	-0.572442	0.332571	-0.273693	0.0611704	0.956095	0.00119275	non-sig
Wdr75	Q3U821	-	27.9182	28.1146	27.9392	28.1182	27.5914	27.6567	27.6939	27.5786	27.9201	27.6825	27.9023	27.5792	27.7	27.4588	27.6773	27.3891	-0.251502	0.0974303	-0.254345	-0.0738351	0.578744	-0.0175368	0.177666	0.375051	0.0756699	non-sig
Fam101b	Q5SVD0	-	25.0889	24.3088	24.1401	24.253	24.8936	25.2804	25.2193	25.1173	NA	25.207	NA	NA	25.7915	25.453	25.9096	26.012	-0.535864	0.335555	-0.254127	0.663853	0.135355	0.576574	1.19972	0.0796676	1.31815	non-sig
Mpi	Q3V100;Q924M7	-	27.2668	27.3416	27.5273	27.3436	26.3335	26.2556	26.5553	26.3196	26.5881	26.8554	26.8089	26.6381	26.7098	26.9601	26.1609	NA	-0.647194	0.405007	-0.254048	-0.428804	0.493332	-0.131583	0.21839	0.843119	0.0161852	non-sig
Ddx23	D3Z0M9	-	29.093	29.24	29.1901	29.0743	28.7475	28.8513	28.9231	29.0144	29.4686	29.299	29.3326	29.3024	28.8555	28.8578	28.8672	28.9349	0.201312	0.0547462	0.253985	-0.00523983	0.96053	-9.16408e-05	-0.206552	0.119804	-0.190344	non-sig
Ddx41	Q91VN6	-	26.6528	27.0166	27.049	26.9558	26.5334	26.4408	26.1807	26.013	26.7229	26.4257	26.5194	26.7405	26.4932	26.4484	26.6585	26.2099	-0.316428	0.157575	-0.253938	0.160542	0.397044	0.064403	0.47697	0.0956646	0.486151	non-sig
Parp3	Q8CFB8;Q3ULW8	+	28.6364	28.6167	28.5551	28.6218	28.6927	28.6921	28.5274	28.592	28.8705	28.8042	28.7372	28.8319	28.8633	28.873	29.0448	29.119	0.203422	0.0574173	0.252438	0.348975	0.000699645	1.10106	0.145552	0.296634	0.0768195	non-sig
Iqsec1	E9PUA3;Q8R0S2;Q8R0S2-2	-	25.5184	25.2715	25.3662	25.3332	25.1731	25.3302	25.332	25.3457	25.1318	24.8707	24.6414	25.2542	NA	25.3323	NA	NA	-0.397793	0.234769	-0.250354	-0.321472	0.242007	-0.198082	0.0763209	0.879444	0.00425809	non-sig
Coro1b	A2RS22;Q9WUM3	-	30.1691	29.9969	30.0413	29.9975	30.3301	30.3833	30.4531	30.4815	30.5059	30.1081	30.403	30.2577	30.3277	30.2352	30.7846	30.6747	0.267479	0.115928	0.250311	0.0935641	0.524627	0.0262119	-0.173915	0.444624	-0.0612194	non-sig
Basp1	Q91XV3	-	30.1978	30.0576	29.9858	30.0868	30.0477	29.9467	29.8893	29.9193	30.4969	30.295	30.3208	30.1305	29.9176	30.0569	30.1967	30.276	0.228813	0.080564	0.250289	0.161057	0.141298	0.136876	-0.067756	0.722407	-0.00956838	non-sig
Arpc5	Q9CPW4;Q3UA72	-	30.0003	29.8518	29.8631	29.731	30.1775	30.1588	30.2864	30.138	30.0753	30.1954	29.961	30.0921	30.4949	30.4747	30.4309	30.7728	0.219398	0.0723808	0.250196	0.353162	0.00182728	0.967027	0.133765	0.409739	0.0518329	non-sig
Tcaf1	Q8BNE1-2;Q8BNE1;Q8BNE1-3	-	25.0181	25.6895	25.1562	25.3261	25.5154	25.4192	25.6129	25.5884	24.9459	NA	25.0668	25.2236	NA	24.9087	NA	NA	-0.533942	0.339963	-0.250188	-1.20383	0.0103898	-2.38767	-0.669888	0.341497	-0.312579	non-sig
Ap4m1	Q9JKC7	-	24.614	24.607	24.6312	24.7664	24.865	24.7789	25.2733	24.9074	25.1792	25.1472	24.8169	24.8698	25.2357	25.273	25.3119	24.9702	0.348649	0.192106	0.249793	0.24154	0.275456	0.13525	-0.107109	0.782952	-0.0113819	non-sig
Ttc9	Q3V038	-	25.0021	24.8433	25.1271	25.0356	26.0422	25.6848	25.7066	25.4335	25.5131	25.1972	25.4636	25.2328	26.3758	26.54	25.9964	26.521	0.349626	0.194849	0.24834	0.6415	0.00669388	1.39483	0.291874	0.409794	0.113082	non-sig
Rbm39	Q8VH51-2;Q8VH51;E9Q8F0;Q8VH51-3;F7AA45	-	29.8541	29.8489	29.8047	29.8042	29.4286	29.4589	29.494	29.3781	29.9096	29.9843	30.0592	30.145	29.6519	29.5735	29.4271	29.3966	0.196532	0.0547462	0.247954	0.0723866	0.40244	0.0286144	-0.124145	0.35316	-0.0561172	non-sig
Inppl1	Q6P549;A0A087WPT7	-	28.2242	28.3835	28.398	28.2733	28.1156	28.0617	28.153	28.2782	28.5311	28.4997	28.426	28.6582	28.3013	28.3721	28.3658	28.2268	0.209011	0.0652343	0.247787	0.16439	0.0819118	0.178635	-0.0446208	0.79006	-0.00456649	non-sig
Tollip	Q9QZ06;Q8C5G6;A9JEI5	-	26.6284	26.2571	26.3948	26.4831	26.949	27.0204	26.901	26.8112	26.6883	26.7991	26.756	26.5392	26.8906	26.9159	27.0151	26.9792	0.2548	0.107478	0.24682	0.029816	0.837834	0.00229112	-0.224984	0.274099	-0.126462	non-sig
Arhgef2	H3BJU7;H3BJX8;H3BJ45;H3BJ40;H3BKH9;Q60875-5;Q60875-4;Q60875;Q60875-3;Q60875-2	-	30.5943	30.5165	30.5819	30.5786	30.2136	30.1221	30.2093	30.1583	30.4465	30.453	30.2735	30.3436	30.0254	30.0069	30.0154	29.7762	-0.188686	0.0492524	-0.24672	-0.219856	0.00902175	-0.449542	-0.0311707	0.82874	-0.00254295	non-sig
Pole4	E0CYA9;Q9CQ36	-	24.8866	24.8066	NA	24.5261	NA	NA	NA	NA	24.3178	NA	NA	24.2176	NA	NA	NA	NA	-0.56076	0.36321	-0.246646	-0.0608409	0.913238	-0.0023981	0.499919	0.529869	0.137893	non-sig
Soga1	A2ACV6;E1U8D0	-	26.2131	26.6539	26.2737	26.2935	26.1695	26.3667	26.2081	25.8315	25.746	26.1471	25.8752	25.7295	26.1905	NA	NA	NA	-0.484089	0.309872	-0.246313	-1.18654	0.00419046	-2.82129	-0.702456	0.237821	-0.438157	non-sig
Rilpl1	Q9JJC6	-	25.0214	25.2836	25.0698	25.013	25.2699	25.3711	25.342	25.4097	25.5377	25.3342	25.5863	25.4289	NA	NA	25.5707	25.4521	0.374835	0.220605	0.246036	-0.212988	0.406446	-0.0832777	-0.587824	0.126198	-0.528422	non-sig
Dsn1	Q9CYC5;A2ACV5	-	24.7734	25.2608	25.2031	25.424	NA	NA	NA	NA	24.8369	24.8096	24.2089	25.0531	NA	NA	NA	NA	-0.438222	0.275344	-0.245459	0.509446	0.119189	0.470607	0.947668	0.0623695	1.14197	non-sig
Bnip2	Q91VL0;G5E8U9;O54940	-	24.3072	NA	24.7097	24.7931	NA	NA	NA	NA	25.0687	24.8065	24.8037	24.457	24.474	24.5086	24.517	24.4349	0.462087	0.294324	0.245449	0.289783	0.426982	0.107101	-0.172304	0.784871	-0.0181267	non-sig
Plk1	Q3TPZ2;Q07832	-	26.8844	26.9472	27.3876	27.0122	26.6316	26.6141	26.5072	26.6203	26.6975	26.5381	26.5635	26.5035	25.6575	25.65	NA	26.0549	-0.482209	0.309872	-0.245356	-1.23374	0.00317382	-3.08239	-0.751528	0.20244	-0.521339	non-sig
	Q922M7	-	25.2725	25.17	25.2466	25.2652	25.3409	24.7702	NA	NA	25.8459	25.5712	25.4065	25.8898	NA	NA	NA	NA	0.439759	0.277887	0.244564	-0.452099	0.169818	-0.348124	-0.891858	0.0790849	-0.982745	non-sig
Bri3bp	Q8BXV2	-	27.2696	27.5372	27.3658	26.8797	27.2296	26.5951	27.5155	26.7787	27.3555	27.5592	28.1759	27.6271	27.6199	27.0382	27.1783	26.75	0.416373	0.259102	0.244215	0.116878	0.723433	0.0164332	-0.299496	0.54041	-0.0800481	non-sig
H2afv;H2afz	B2RVP5;Q3THW5;P0C0S6;Q8R029;Q3UA95	-	31.7411	32.0675	32.3748	32.7159	31.6062	31.727	31.537	31.5509	31.3799	32.1253	31.3903	32.3173	31.3683	31.1765	31.5682	31.7121	-0.421619	0.263716	-0.24406	-0.148947	0.650006	-0.0278655	0.272672	0.591649	0.0621517	non-sig
Bcat1	Q3TJN1;P24288;E9Q4K3;Q8CBC8;B2KFA8	-	30.0178	30.2224	30.3266	30.4147	29.3705	29.2129	29.4134	29.2769	30.0913	29.9985	29.9279	30.0085	29.428	29.6678	29.5619	29.8462	-0.23882	0.0954392	-0.243662	0.307541	0.0134671	0.575324	0.546361	0.0060767	1.21092	non-sig
Ctsh	A0A087WR20;P49935	-	23.9263	23.4315	23.7091	23.8048	23.9019	23.8405	24.0098	23.8587	24.0799	24.0684	24.1079	24.2335	NA	NA	NA	NA	0.404504	0.250057	0.243496	0.219059	0.456685	0.0745641	-0.185445	0.708865	-0.0277123	non-sig
Snx16	Q8C080;Q3TLM7;Q8BLP0	-	23.8144	NA	24.4259	23.78	24.4118	NA	NA	NA	24.377	24.1701	24.0524	24.5148	NA	NA	NA	NA	0.443851	0.282979	0.243339	0.34562	0.307447	0.177037	-0.0982305	0.874314	-0.00573004	non-sig
Pnp	Q543K9;P23492	+	30.5916	30.2551	30.3275	30.1095	30.0229	30.0743	30.0738	29.9904	30.5186	30.656	30.505	30.4964	30.0215	29.9631	30.0379	30.1846	0.223087	0.0811485	0.243326	0.0114273	0.926522	0.000378747	-0.21166	0.199066	-0.148374	non-sig
Mrpl12	Q9DB15	-	28.5909	29.019	28.9338	28.8519	29.0075	29.1031	29.2362	29.0509	29.1447	28.9118	29.1314	29.2684	29.5431	29.2348	29.0734	29.1724	0.265221	0.121235	0.243041	0.156481	0.273975	0.0879875	-0.10874	0.650999	-0.0202713	non-sig
Ppp3cb	E0CZ78;P48453-2;P48453;G3X8U7;E9Q6P2	-	28.2602	27.9454	27.9262	28.1277	28.1385	28.415	28.2346	28.2312	27.8221	27.8148	27.8509	27.8107	28.2956	28.526	28.309	28.6101	-0.240224	0.0974509	-0.242918	0.180334	0.135876	0.156323	0.420558	0.0278288	0.654181	non-sig
Nutf2	P61971	-	30.1933	30.1715	30.1989	30.3345	29.6524	29.8417	29.8901	29.8229	30.0897	29.8708	30.0712	29.8448	29.7185	29.902	30.0389	30.3192	-0.255433	0.112187	-0.242677	0.192851	0.149465	0.159191	0.448284	0.0333064	0.662327	non-sig
Hdgf	P51859;E0CXA0	-	31.2048	31.3363	31.3475	31.2692	30.9838	30.9666	30.9944	31.0366	31.259	31.066	31.0696	31.0348	30.9259	31.0275	30.9688	30.8177	-0.182111	0.0465219	-0.242634	-0.0603778	0.436687	-0.0217257	0.121733	0.306188	0.0625723	non-sig
Ccdc90b	Q8C3X2;Q8C3X2-2	-	24.7099	24.9273	24.679	25.0874	24.8311	NA	24.8252	25.0585	24.7248	24.6762	24.5292	NA	NA	NA	NA	NA	-0.545497	0.359352	-0.242463	-0.486293	0.305714	-0.250287	0.059204	0.945578	0.0014388	non-sig
Rpl36a	Q5M9P1;P83882	-	29.6674	29.5669	29.7148	29.2921	29.3123	29.4655	29.161	29.4704	29.7933	29.7539	29.8662	29.7944	29.2083	29.4816	29.297	29.4553	0.241629	0.100076	0.241549	0.00824222	0.95554	0.000162794	-0.233387	0.2172	-0.154768	non-sig
Mrpl14	Q9D1I6	-	26.8324	26.6751	26.6461	26.7138	26.2981	26.3049	26.5312	26.47	26.9779	26.8557	27.2792	26.8267	26.4899	26.6476	26.5658	26.6499	0.268039	0.125739	0.241377	0.18722	0.199653	0.131002	-0.0808188	0.753424	-0.00993752	non-sig
Rpl37a	Q4VAF2;P61514	-	30.2239	30.2745	30.137	30.0784	30.0166	29.9154	29.8511	30.0385	30.8351	30.293	30.388	30.3475	29.422	29.7437	30.0946	29.7561	0.287463	0.144932	0.241134	-0.2013	0.220283	-0.132258	-0.488763	0.0559928	-0.611867	non-sig
Leprel4	Q8K2B0	-	28.242	28.4487	28.2941	28.5308	29.6047	29.5655	29.6537	29.5231	28.1647	28.1582	28.2341	28.0801	29.1433	29.1003	29.4191	29.1327	-0.219675	0.0799189	-0.241061	-0.387911	0.00108962	-1.14927	-0.168236	0.305724	-0.0865863	non-sig
Cyth3	Q3TXK1;O08967;G5E8Q4	-	25.7707	25.5835	24.3938	25.8004	25.37	25.2847	25.5514	24.9623	26.0314	25.9057	25.6906	25.8527	25.469	NA	25.3776	NA	0.483041	0.31712	0.24093	-0.296087	0.457472	-0.100562	-0.779128	0.19228	-0.557907	non-sig
Trip6	B2RS30;Q9Z1Y4	-	27.7416	27.6934	27.6488	27.9001	27.7448	27.8995	27.868	27.5899	27.3449	27.7434	27.4368	27.4613	28.0238	27.8979	28.1398	28.0702	-0.249354	0.108107	-0.240912	0.257338	0.0483179	0.338629	0.506692	0.015063	0.923237	non-sig
Ptma	Q0VGU2;P26350;A0A087WP98	-	32.0398	32.0321	31.951	31.4528	32.2582	32.3085	32.2055	32.3797	32.1118	32.076	32.1303	32.2103	32.0486	32.2309	31.9269	31.8546	0.263142	0.122323	0.240116	-0.272731	0.0565534	-0.340244	-0.535874	0.0189285	-0.923249	non-sig
Tbc1d15	Q9CXF4	-	29.1533	29.2737	29.16	29.2482	29.1239	29.0666	29.0092	29.0252	28.8534	28.9434	28.9869	28.9063	28.932	29.07	28.2223	28.6925	-0.286285	0.145399	-0.239746	-0.327065	0.0477334	-0.432111	-0.0407806	0.892946	-0.00200538	non-sig
Ift80	Q8K057-2;Q8K057	-	NA	NA	NA	NA	23.6736	NA	NA	NA	24.2041	24.1579	24.0347	24.1039	NA	NA	NA	NA	0.396989	0.249655	0.239249	0.653895	0.0231815	1.06903	0.256905	0.581833	0.0604245	non-sig
Mycbp	Q9EQS3;A2A7K5	-	27.0249	27.1447	27.0125	26.6674	27.0158	26.966	27.0452	26.9399	27.1666	27.1787	27.2705	27.2565	26.8784	26.9338	26.6974	27.0086	0.255719	0.11653	0.238729	-0.112179	0.41807	-0.0424879	-0.367898	0.0783294	-0.406923	non-sig
Dld	O08749	-	30.2797	30.0218	30.0515	30.0977	30.44	30.5332	30.5707	30.4608	30.5232	30.1421	30.4343	30.3589	30.7558	30.8492	30.4148	30.4096	0.251912	0.112847	0.238689	0.106204	0.432487	0.0386612	-0.145708	0.498398	-0.0440656	non-sig
Eif3j1;Eif3j2	Q3UGC7;Q66JS6	-	30.0007	29.8336	29.3946	29.9361	29.7769	29.7884	29.8332	29.8726	30.201	30.0196	29.9463	30.1097	29.5464	30.0025	30.0158	29.917	0.277906	0.138494	0.238602	0.052676	0.761723	0.00622646	-0.22523	0.360553	-0.099784	non-sig
Pmpca	Q9DC61;A2AIW9	-	28.8274	28.6299	28.6659	28.8073	28.6365	28.8897	28.7395	28.8021	29.1254	28.82	28.9047	28.9319	28.9239	29.0053	28.9397	28.8715	0.212865	0.0757557	0.238533	0.168127	0.0928776	0.173522	-0.0447382	0.801909	-0.00428928	non-sig
Rabl6	Q5U3K5	-	25.203	25.0142	24.912	25.1444	25.5704	25.3854	25.75	24.954	25.1471	25.5738	25.4767	25.564	25.5611	25.2517	25.3628	25.8248	0.372003	0.228839	0.238257	0.0851435	0.76236	0.0100333	-0.28686	0.485173	-0.0901035	non-sig
Rbm5	Q91YE7-2;Q91YE7	-	25.6009	25.8099	25.9801	25.7563	25.9915	25.9939	25.9442	26.293	26.0265	26.1596	26.0248	26.3233	26.0458	26.6787	25.8966	25.8805	0.346756	0.20603	0.237899	0.0697567	0.779469	0.00754774	-0.276999	0.44387	-0.0977098	non-sig
Ass1;Gm5424	Q3UJ34;P16460;J3QNG0	-	29.9146	30.2333	30.3654	30.3921	30.694	30.6237	30.6328	30.7363	30.1461	29.8864	30.0301	29.8785	30.4704	30.6223	30.6719	30.7525	-0.241041	0.103086	-0.237859	-0.0423913	0.75809	-0.00509878	0.19865	0.304464	0.102595	non-sig
Smug1	Q6P5C5	-	NA	NA	NA	23.9444	NA	NA	NA	NA	24.3579	23.8014	NA	24.318	NA	NA	NA	NA	0.449369	0.297065	0.236884	0.484243	0.164235	0.379905	0.0348735	0.958256	0.000645801	non-sig
Serf2;Serf1	P84102;A2ARQ2;B2KF73;D6RCY2;D6RIP7;A2ARQ4;O88892	-	25.9561	26.0426	26.0332	25.9364	24.967	25.197	25.0699	24.5475	25.9677	25.7912	24.6597	25.762	23.8982	24.6429	24.2907	24.6919	-0.446923	0.295334	-0.236729	-0.56441	0.102497	-0.558364	-0.117486	0.851403	-0.00820816	non-sig
Atp5c1	Q8C2Q8;Q3UD06;Q91VR2;A2AKU9;A2AKV2;A2AKV3;A2AKV1	-	30.4404	30.9512	30.874	30.7723	30.4594	30.4395	30.4814	30.4107	30.6185	30.4563	30.3069	30.6203	29.7911	29.451	29.8484	29.5838	-0.258945	0.121872	-0.236701	-0.779168	2.78897e-05	-3.54876	-0.520223	0.0198711	-0.885304	non-sig
Tmem70	A0A0R4J272;Q921N7	-	25.1897	25.0507	24.8322	25.4008	NA	NA	24.9051	NA	25.8609	26.0691	25.1523	25.2293	NA	NA	NA	NA	0.459543	0.305456	0.236688	0.064009	0.874574	0.00372555	-0.395534	0.501189	-0.11866	non-sig
Mid1	B1AV01;O70583-3;O70583-2;O70583;B1AUZ9;Q6PD02	-	24.6064	25.0639	24.9203	24.9696	28.0158	28.1107	27.2565	27.9507	24.882	25.1233	25.5233	25.5545	27.7863	27.7385	27.9005	28.3151	0.380735	0.240364	0.235725	0.101664	0.727989	0.0140169	-0.279071	0.516771	-0.0800103	non-sig
Srsf6	Q3TWW8	-	30.4987	30.6356	30.2753	30.5925	30.5164	30.5219	30.8031	30.7916	30.7692	30.6849	30.7694	30.7296	30.5329	30.8026	30.5091	30.7997	0.237701	0.103086	0.234564	0.00281064	0.983962	1.97358e-05	-0.234891	0.210451	-0.158985	non-sig
Uros	Q3UG55;P51163;Q3TPL3	-	24.5758	23.8719	23.7147	24.1615	24.3617	23.9808	24.0665	24.4118	24.258	24.7843	24.498	24.6699	NA	NA	NA	NA	0.471541	0.318979	0.233997	0.724918	0.0580701	0.896033	0.253377	0.699855	0.0392713	non-sig
Copa	Q8CIE6;F8WHL2	-	32.3872	32.2045	32.2389	32.3082	32.1468	32.1306	32.1431	32.1171	32.1527	32.1278	32.0621	32.0807	32.3254	32.1478	32.0047	32.1736	-0.178835	0.0492263	-0.233881	0.0284715	0.734145	0.00382139	0.207307	0.0751898	0.23298	non-sig
Map1lc3b	Q9CQV6;M0QWC2	-	27.326	27.495	27.3702	26.5152	27.2395	27.2875	27.6747	27.4903	27.0474	27.5836	28.1211	27.5702	27.51	27.4624	27.9572	27.7799	0.403973	0.263716	0.233845	0.254345	0.393571	0.103004	-0.149627	0.774457	-0.016609	non-sig
Capn7	Q9R1S8;F2Z3X0	-	23.8883	24.4058	24.4121	24.5174	NA	NA	NA	NA	24.2846	NA	NA	NA	NA	NA	NA	NA	-0.422022	0.279387	-0.233714	0.425117	0.180199	0.316393	0.847139	0.0832273	0.914686	non-sig
Hnrnpll	Q921F4	-	29.7516	29.6322	29.6556	29.642	29.7134	29.6955	29.5939	29.6551	29.9272	30.0041	29.8699	29.7548	29.8979	29.8372	29.6675	29.4696	0.218626	0.0855374	0.233458	0.0535802	0.638658	0.0104338	-0.165046	0.322834	-0.0810408	non-sig
Zdhhc5	Q8VDZ4;Q8VDZ4-2	-	24.7091	24.5818	24.5043	24.54	24.3035	24.1914	NA	24.5884	25.4732	24.2104	25.361	25.2634	NA	NA	NA	NA	0.493194	0.336527	0.233271	-0.447517	0.278354	-0.248552	-0.940711	0.134299	-0.820232	non-sig
Slc30a6	J3QMX8;Q8BJM5	-	24.0208	24.2372	24.0424	24.1164	NA	NA	NA	NA	24.997	NA	24.9887	25.2474	NA	NA	NA	NA	0.526316	0.361675	0.232464	0.591597	0.194965	0.42006	0.0652817	0.937647	0.0018253	non-sig
Kif13b	E9Q4K7	-	26.034	25.6856	26.0786	25.9054	25.8373	25.9898	26.158	26.2462	26.2371	26.2254	26.4421	26.0235	26.36	26.3632	26.0299	26.3262	0.306117	0.174121	0.232389	0.212023	0.257833	0.12481	-0.0940939	0.777962	-0.0102602	non-sig
Dapk3	Q05A21;O54784	-	27.0167	26.8258	26.6102	26.7608	26.611	26.5228	26.5203	26.4623	27.1539	26.8674	27.0117	27.3487	26.9447	27.2109	27.4667	27.451	0.292072	0.160188	0.232305	0.739208	0.00034464	2.55961	0.447136	0.092924	0.461387	non-sig
Cse1l	Q9ERK4;E9Q1T9;F6ZEW4	-	32.4399	32.5775	32.692	32.6934	32.1254	32.1438	32.1307	32.36	32.4466	32.3655	32.355	32.4632	31.6604	31.7599	31.8535	31.7189	-0.19313	0.0626908	-0.232296	-0.441809	6.68002e-05	-1.84465	-0.248679	0.063547	-0.297645	non-sig
Ugcg	O88693	-	NA	NA	NA	NA	NA	NA	NA	NA	24.7727	24.1403	NA	25.3134	NA	NA	NA	NA	0.595333	0.408293	0.231601	-0.140562	0.821817	-0.0119794	-0.735895	0.413427	-0.28229	non-sig
Crk	Q64010;Q5ND50;Q64010-2	-	29.1831	29.1767	29.0765	29.2565	29.2229	29.3441	29.4425	29.4476	29.4195	29.359	29.4699	29.2911	29.6283	29.841	30.001	29.8108	0.211675	0.080564	0.231543	0.45601	0.00021585	1.67166	0.244335	0.114839	0.229653	non-sig
Csad	Q9DBE0	-	26.3016	26.621	26.7658	26.6006	27.1518	27.2323	27.3509	26.8758	26.6472	26.8516	26.8099	27.1085	27.5493	27.6783	27.593	27.6123	0.282045	0.151279	0.231339	0.455513	0.00837233	0.946171	0.173468	0.514172	0.0501133	non-sig
Pak1ip1	Q9DCE5	-	28.4074	28.5162	28.5426	28.5687	27.8808	28.1338	28.0147	27.8304	28.339	28.3119	28.2698	28.2483	27.9775	28.1799	28.0971	27.889	-0.216463	0.0857812	-0.230881	0.0709655	0.515357	0.0204304	0.287428	0.0763958	0.321038	non-sig
Itpr1	P11881-8;P11881-7;P11881-6;P11881-5;P11881-4;P11881-2;P11881-3;P11881	-	24.4882	24.5539	NA	24.551	NA	24.1968	NA	NA	NA	NA	NA	NA	NA	NA	NA	NA	-0.547586	0.379645	-0.230327	-0.105521	0.846476	-0.00763814	0.442065	0.590544	0.101121	non-sig
Trrap	E9QLK7;E9PZA7;E9PWT1;F7CGG2;Q80YV3	-	28.9902	28.9201	28.9444	28.8234	28.5874	28.5054	28.3828	28.5789	28.6037	28.5797	28.5586	28.7537	27.5147	26.8624	27.6958	27.6602	-0.295619	0.166323	-0.230302	-1.08033	1.20483e-05	-5.31424	-0.784715	0.00745754	-1.66941	non-sig
Tom1l1	Q8BZR6;Q923U0;A6PWP3	-	NA	NA	NA	23.3027	NA	NA	NA	22.9528	23.353	23.0172	23.3237	23.3286	NA	NA	NA	NA	-0.519158	0.360249	-0.230193	0.418089	0.358711	0.186157	0.937247	0.173966	0.711873	non-sig
Pcm1	Q9R0L6;Q9R0L6-2	-	27.2516	27.2064	27.2009	27.2777	26.9384	27.6619	27.0476	27.1155	26.975	26.9908	27.0255	26.7913	27.0448	26.9982	26.8264	27.1555	-0.288524	0.159586	-0.229955	-0.184643	0.281485	-0.101654	0.103881	0.726162	0.014436	non-sig
Prkag2	D3YUS1;Q8BIQ9;Q91WG5-2;Q91WG5	-	NA	NA	NA	NA	NA	NA	NA	24.7993	23.9682	24.2082	24.3637	NA	24.5022	24.6601	NA	24.9253	0.516604	0.359807	0.229336	0.135875	0.783276	0.0144144	-0.380729	0.612035	-0.0811804	non-sig
Mrps9	Q9D7N3	-	26.8317	27.2199	27.0713	26.7234	26.745	26.6421	26.3688	26.7812	27.0951	27.4554	27.5355	27.3327	25.4635	25.8926	26.6506	26.5923	0.393071	0.261398	0.229041	-0.484511	0.0887888	-0.509532	-0.877582	0.0482301	-1.1555	non-sig
Hmgb2	P30681	-	30.998	30.7687	30.9131	30.6754	30.2175	30.3344	30.1469	29.848	31.2048	30.9216	31.0594	31.1942	30.3223	30.3692	30.6772	30.3262	0.256191	0.128257	0.228501	0.287038	0.0433015	0.391375	0.030847	0.904629	0.00134275	non-sig
Klc2	D3YXZ3;Q91YS4;O88448	-	27.2459	27.4279	27.1204	27.1667	27.2539	27.4029	27.4225	27.0153	26.9961	26.7854	27.1369	26.9369	27.4168	27.6953	27.5608	27.2215	-0.276391	0.149792	-0.227887	0.199905	0.210047	0.135472	0.476296	0.0550228	0.599875	non-sig
Fam177a1	Q8BR63	-	26.5361	26.3909	26.2537	26.2439	26.5651	26.351	26.0005	26.2775	26.0213	25.8863	25.7795	26.3874	26.2227	26.5451	25.9817	25.957	-0.337489	0.21205	-0.227319	-0.121895	0.605017	-0.0266014	0.215594	0.555326	0.0550739	non-sig
Mlst8	Q9DCJ1	-	25.5601	25.0741	24.6695	24.7163	24.718	NA	NA	25.0796	NA	24.8271	NA	24.7094	NA	NA	NA	NA	-0.475478	0.333603	-0.226694	0.00509282	0.990552	2.09965e-05	0.480571	0.446849	0.168122	non-sig
Rrp1	P56183-2;P56183-3;P56183	-	27.2388	26.6369	26.3264	26.7264	26.607	26.7161	26.576	26.6796	27.0411	26.8589	27.1996	27.0798	26.2671	26.5079	26.3526	26.2944	0.312734	0.188714	0.226481	-0.289165	0.141094	-0.245932	-0.601899	0.0494009	-0.78624	non-sig
Ddah2	Q99LD8;O08972	-	28.6141	28.7192	28.7555	28.8551	28.6596	28.6129	28.7208	28.8169	29.0325	28.8661	28.917	28.909	28.8885	28.8915	29.0476	28.9313	0.195179	0.0693617	0.226189	0.237169	0.0114945	0.459992	0.0419908	0.791771	0.00425789	non-sig
Hmmr	Q00547-2;Q00547	-	25.6325	25.7979	25.577	25.5001	25.1866	24.7718	25.0278	25.3151	25.1451	25.2466	25.5012	25.2379	NA	NA	NA	24.831	-0.344191	0.220332	-0.226107	-0.486766	0.0376576	-0.693227	-0.142575	0.722415	-0.0201334	non-sig
Iqgap1	Q9JKF1	-	33.5882	33.6027	33.6589	33.7179	33.281	33.3038	33.2469	33.2832	33.4523	33.4756	33.5137	33.5455	33.1733	33.2481	33.2756	33.1269	-0.145154	0.0277078	-0.226062	-0.0727026	0.177541	-0.054578	0.072451	0.400071	0.0288255	non-sig
Hk1	P17710-3;G3UVV4;P17710-4;P17710;P17710-2	-	29.8825	29.8939	29.8746	29.8583	29.8734	29.8624	29.8517	29.7921	29.6286	29.7562	29.6364	29.769	29.7686	29.4925	29.5611	29.5872	-0.179802	0.0555474	-0.225712	-0.242554	0.00400824	-0.581414	-0.0627526	0.633644	-0.0124347	non-sig
Mrpl32	Q9DCI9	-	24.9105	25.225	25.1359	25.2598	NA	24.8733	25.3741	25.3106	25.3209	25.6412	NA	NA	NA	NA	24.8084	NA	-0.59464	0.41772	-0.225437	-0.428871	0.467783	-0.141508	0.165769	0.874711	0.0096371	non-sig
Chkb	Q54AG5;O55229	-	25.3317	25.5011	25.0946	25.0653	25.1279	25.3112	25.1037	24.8384	25.1385	24.9129	24.6057	24.7786	25.0808	24.9632	25.7822	24.7936	-0.389258	0.264107	-0.225077	0.0596542	0.849619	0.00422206	0.448912	0.313847	0.22593	non-sig
Lztr1	E9PUQ1;Q9CQ33;Q9CQ33-2	-	25.9364	26.0425	25.6946	25.7737	25.3649	25.4926	25.3455	25.8123	25.4309	25.3712	25.6043	25.7065	NA	NA	NA	NA	-0.333558	0.211736	-0.224887	-1.25666	2.23317e-05	-5.84482	-0.923101	0.0100233	-1.84527	non-sig
Slc2a1	P17809	-	28.0144	28.3257	28.3571	28.4242	27.1515	27.0473	27.1521	26.8796	28.12	27.9119	27.7954	28.1257	26.3796	26.8135	26.604	27.0547	-0.292094	0.170593	-0.22434	-0.344677	0.0530186	-0.43966	-0.0525823	0.871545	-0.0031397	non-sig
Psma6	Q9QUM9;E0CXB1	-	31.2348	31.4092	31.4212	31.4887	31.336	31.2356	31.2349	31.2041	31.5423	31.5183	31.6149	31.5623	31.5715	31.4924	31.6492	31.5825	0.170943	0.0487132	0.224337	0.321274	0.000235954	1.16532	0.150332	0.173626	0.11431	non-sig
Dip2a	F8WI56;D3Z7D3;Q8BWT5	-	25.2727	25.7795	25.6069	25.8455	25.2413	25.0245	25.0184	25.3536	25.5073	24.9764	24.8821	25.0865	NA	NA	NA	NA	-0.513051	0.365808	-0.224073	-1.18373	0.0117876	-2.28291	-0.670679	0.343138	-0.311551	non-sig
Git1	Q5F258;Q68FF6	-	27.266	27.2316	27.3231	27.2191	27.6011	27.4778	27.6278	27.567	27.4302	27.5571	27.4565	27.4675	27.99	27.6708	27.6273	27.8085	0.217893	0.0938208	0.223929	0.205711	0.0593353	0.252343	-0.0121814	0.952615	-0.000256816	non-sig
Atp2b3	Q0VF55;Q8C048;A2ALL9	-	NA	25.3989	NA	NA	NA	25.1936	25.6088	25.2844	25.3299	NA	25.2455	NA	NA	NA	NA	NA	0.631301	0.441998	0.223846	-0.941845	0.139873	-0.804587	-1.57315	0.107697	-1.52248	non-sig
Trap1	Q9CQN1	-	30.3754	30.3765	30.2949	30.4138	30.1349	30.0112	30.0108	30.0544	30.1895	30.1982	30.1799	30.2293	29.8401	29.947	30.0293	30.0173	-0.165927	0.0449264	-0.223587	-0.0943944	0.167167	-0.0733302	0.071533	0.520483	0.0202863	non-sig
Arfrp1	E9PZK7;Q8BXL7	-	NA	NA	NA	NA	NA	NA	NA	NA	24.0807	24.0557	24.1833	24.1613	NA	NA	NA	NA	0.440075	0.31083	0.223328	0.507542	0.146326	0.423634	0.0674669	0.916257	0.00256258	non-sig
Spen	A2ADB1;A2ADB0;Q62504-3;Q62504-2;Q62504	-	23.652	24.358	24.2855	23.8284	23.8364	23.4684	23.9195	24.0696	24.2179	24.4868	24.5454	24.4583	NA	NA	NA	NA	0.396121	0.273506	0.223029	0.763821	0.0128529	1.44438	0.3677	0.435592	0.13271	non-sig
Camsap1	A0A0A0MQE5;A2AHC3	-	25.8063	26.3941	26.3955	26.12	26.0701	26.0319	25.1445	25.552	25.5317	25.621	25.7788	26.201	24.5345	24.8863	24.8995	25.0091	-0.395865	0.273506	-0.222885	-0.86726	0.00577428	-1.94136	-0.471395	0.306582	-0.242039	non-sig
Ndufa10	Q99LC3	-	29.045	29.2257	29.1959	29.1048	29.2454	29.1112	29.0294	29.2152	29.0084	28.8948	28.9691	28.7292	29.6584	29.5848	29.1343	29.4125	-0.242485	0.12093	-0.222472	0.297193	0.0252499	0.474837	0.539678	0.010738	1.06267	non-sig
Atp6v1e1	P50518	-	28.2614	28.3759	28.3954	28.3281	27.7664	27.5672	27.747	27.7188	28.1158	28.1522	28.1445	28.1628	27.8153	27.8523	27.6538	27.8784	-0.196373	0.0736457	-0.222461	0.100101	0.275922	0.0559779	0.296474	0.0384586	0.419512	non-sig
Emilin1	Q99K41	-	30.7351	30.8379	30.7179	30.7876	29.537	29.5262	29.4479	29.3991	30.5427	30.5282	30.6207	30.6224	29.3961	29.0746	29.1484	29.0877	-0.191119	0.0686741	-0.222311	-0.300845	0.00197339	-0.813723	-0.109726	0.434053	-0.0397711	non-sig
Taf1	S4R1B9;D3YZK4;Q80UV9-3;Q80UV9;A0A067XG50	-	24.3331	24.8582	24.6813	NA	24.2522	24.1339	24.472	24.6416	24.2873	24.3564	NA	NA	NA	NA	NA	NA	-0.460115	0.328876	-0.222221	0.250753	0.521921	0.0708116	0.710868	0.222602	0.463821	non-sig
Cndp2	Q9D1A2	-	29.5473	29.2965	29.4023	29.4707	29.3642	29.2101	29.2455	29.2924	29.1902	29.453	29.1811	29.0149	29.7709	29.8182	29.7642	29.9761	-0.219408	0.0974509	-0.221868	0.554288	7.97897e-05	2.2715	0.773696	0.000263876	2.76875	non-sig
Tor1aip2	Q8BYU6	+	26.7629	26.7551	26.9281	26.9457	26.4066	26.6709	26.6034	26.7742	27.0936	27.2388	27.0801	27.1924	27.012	26.551	26.6109	27.3183	0.303284	0.186072	0.221494	0.259288	0.170959	0.198902	-0.0439964	0.899392	-0.00202608	non-sig
Ythdf1	A2AWN8;P59326	-	26.6355	26.6592	26.6838	26.6102	26.5452	26.5825	26.39	26.3317	26.7958	27.0778	26.8854	26.8269	26.7718	26.7251	27.0277	26.6921	0.249281	0.1296	0.22121	0.341797	0.0162465	0.611556	0.0925162	0.696448	0.0145353	non-sig
Wdr92	Q8BGF3	-	25.471	25.9421	25.6127	25.959	25.5342	25.7352	NA	NA	25.2149	NA	25.1238	25.4704	26.156	25.3451	26.3079	NA	-0.566575	0.408521	-0.220276	0.804123	0.134763	0.699933	1.3707	0.0968467	1.38977	non-sig
Dync1h1	Q9JHU4	-	34.1075	34.0554	33.9982	34.0433	33.8964	33.8868	33.9051	33.8969	33.9346	33.8737	33.9212	33.9437	33.6883	33.7895	33.6472	33.6768	-0.132784	0.0219547	-0.220219	-0.195824	0.000448771	-0.655614	-0.0630397	0.403596	-0.024841	non-sig
Sept8	B1AQY9;B1AQZ0;Q8CHH9;Q8CHH9-2;B7ZC46	-	27.586	27.3759	27.2824	27.3604	27.9817	27.8991	27.6696	27.6251	26.8848	27.3541	27.1853	27.048	27.7325	27.9681	27.8503	27.4055	-0.283125	0.167733	-0.21953	-0.0547924	0.772119	-0.00615405	0.228332	0.401492	0.0904933	non-sig
Atp6v1d	Q3U861;P57746	-	26.5391	26.2296	26.2588	26.4413	25.6693	25.3388	25.4731	25.2081	25.9326	26.0455	25.8709	26.2001	24.6982	NA	NA	NA	-0.354925	0.240994	-0.219342	-1.27933	6.03571e-05	-5.39783	-0.924401	0.0195798	-1.57906	non-sig
Rbms2	Q8VC70;E9Q7G6	-	28.8291	29.1036	29.089	29.0935	28.6024	28.7846	28.7708	28.5842	29.0848	28.5996	28.7176	28.6477	28.5405	28.4398	28.2294	28.045	-0.266376	0.151021	-0.218685	-0.371837	0.0191933	-0.638389	-0.105461	0.690315	-0.0169742	non-sig
Ptges3	Q9R0Q7;D3Z7C6	-	31.4184	31.2966	31.2576	31.1796	30.7926	31.0995	30.8401	30.9332	30.9185	31.3237	30.8683	31.0436	31.2464	30.8573	30.9844	31.249	-0.249512	0.133246	-0.218409	0.167951	0.225368	0.108682	0.417463	0.0529641	0.53269	non-sig
Dnajb2	Q3TB24;Q9QYI5-2;Q9QYI5	-	NA	NA	NA	24.3535	25.1075	25.2758	24.8901	NA	NA	NA	NA	NA	NA	NA	NA	NA	0.467597	0.341374	0.21826	-0.320122	0.425099	-0.118928	-0.787719	0.192563	-0.563555	non-sig
Srsf4	Q542V3;Q8VE97	-	26.9533	27.0456	27.0891	26.971	27.5896	27.2918	27.2512	27.3077	27.4693	27.422	26.9671	27.2851	27.2332	27.1915	27.3956	26.9404	0.271084	0.156753	0.218164	-0.169899	0.289056	-0.0915788	-0.440983	0.0726985	-0.502048	non-sig
Ppig	A2AR02;A2AR01	-	25.8456	25.6828	25.8949	25.7926	25.1007	24.8715	25.365	25.2503	25.4351	25.2981	25.5176	25.0585	NA	NA	NA	NA	-0.476648	0.348713	-0.218082	-0.721915	0.0755481	-0.809827	-0.245266	0.727424	-0.0338988	non-sig
Cask	O70589-3;O70589-4;O70589-5;O70589;A0A067XG53;O70589-2	-	26.3719	26.5529	26.2763	26.2787	26.5267	26.5547	26.5221	26.6636	26.395	26.851	26.5178	26.826	26.862	26.8173	26.477	26.667	0.2775	0.163957	0.217913	0.139025	0.411047	0.0536788	-0.138475	0.620485	-0.0287016	non-sig
Cdk11b	P24788;A2A9P6;P24788-2	-	28.6918	28.8826	28.9876	28.9321	28.5382	28.4805	28.3199	28.3579	29.0649	29.0589	29.1711	29.0522	28.7013	28.5104	28.7444	28.8351	0.213249	0.095337	0.217672	0.273675	0.0136402	0.510454	0.0604261	0.746802	0.0076617	non-sig
Cdk13	Q69ZA1;Q69ZA1-2	-	25.7685	25.9797	26.3029	26.1148	25.8503	25.879	26.0863	26.0266	26.4861	26.2756	26.1377	26.4644	25.3681	25.1202	25.1954	25.1749	0.29946	0.187877	0.217446	-0.745906	0.000623634	-2.39068	-1.04537	0.00169066	-2.89769	non-sig
Prkar2a	A0A0A6YX73;Q8K1M3;P12367	-	28.0831	28.049	27.9919	27.855	28.3775	28.7215	28.6192	28.5933	28.4316	28.236	28.0984	28.1554	28.8022	28.7219	28.7508	29.0515	0.235617	0.12093	0.216171	0.253741	0.0464711	0.33819	0.0181234	0.937647	0.000506738	non-sig
Tdrd7	A0A0A0MQD1;Q8K1H1	+	25.4987	25.7593	25.8365	25.9804	25.5238	25.3192	25.4159	25.3109	26.5915	25.9583	26.31	26.0217	NA	25.9449	NA	26.0939	0.451644	0.332965	0.215706	-0.0445122	0.916906	-0.00167701	-0.496157	0.404451	-0.195056	non-sig
Polr2c	Q99M46;P97760	-	28.0273	27.7353	27.9354	27.6871	28.108	28.0057	28.1633	28.133	28.2246	28.1072	28.0113	27.9868	27.3236	27.5853	27.7081	27.6422	0.236211	0.122278	0.215578	-0.537669	0.000382433	-1.83746	-0.77388	0.000857461	-2.37332	non-sig
Ppfia1	B2RXW8;B2RXQ2	-	27.512	27.4198	27.2913	27.4859	27.7804	27.8143	27.8825	27.784	27.5067	27.6836	27.7275	27.7146	27.6442	28.0592	27.8873	27.6842	0.230835	0.116511	0.215516	0.0034052	0.980123	2.96915e-05	-0.22743	0.22983	-0.145235	non-sig
Prkci	Q62074	-	28.2276	27.9786	28.139	28.0722	27.4492	27.0982	27.3292	27.4781	27.5928	27.667	27.7374	27.8815	27.6729	26.4154	27.0296	27.8047	-0.38468	0.275825	-0.215178	-0.108031	0.734484	-0.0144781	0.276649	0.557558	0.0701887	non-sig
Zfp36l2	P23949	-	27.7517	27.8514	27.7816	28.0132	28.1462	28.1923	28.1984	27.9084	28.1544	28.1482	27.9364	28.2233	27.5734	27.5343	27.9017	27.2379	0.266056	0.155608	0.214964	-0.549499	0.00160357	-1.5358	-0.815555	0.00261392	-2.10634	non-sig
Capza1	Q5RKN9;P47753	-	30.0268	29.9693	29.8122	29.974	29.8896	30.0411	30.1246	30.0671	30.1661	30.0505	30.3031	30.076	30.2587	30.05	30.3069	30.3103	0.203349	0.0878025	0.214837	0.200862	0.045865	0.268858	-0.00248693	0.989847	-1.10218e-05	non-sig
Cox6a1	Q9DCW5;P43024	-	28.2075	28.1231	28.1569	28.3226	28.3418	28.4039	28.346	28.4146	28.9481	28.267	28.281	28.4782	27.894	28.0748	27.4906	28.003	0.29103	0.182929	0.214698	-0.510985	0.00769317	-1.08017	-0.802015	0.00725169	-1.71596	non-sig
Nup214	Q80U93	-	29.2239	29.2356	29.4275	29.4316	29.3858	29.3276	29.4379	29.3799	29.5703	29.4518	29.4734	29.5304	29.412	29.357	29.3589	29.449	0.176875	0.061265	0.214512	0.0114165	0.896639	0.000540943	-0.165459	0.170832	-0.126978	non-sig
Nnt	Q61941;Q8C9V5;Q8BGK0;E9Q8F4	-	30.2899	30.5205	30.4128	30.4435	30.3358	30.2398	30.3014	30.2173	30.6623	30.4951	30.6345	30.6587	30.2415	30.1765	29.9753	29.9372	0.19601	0.080564	0.214408	-0.190937	0.0440867	-0.258852	-0.386947	0.0111657	-0.755366	non-sig
Sdf2l1	Q9ESP1	-	26.2004	27.2575	26.9175	26.9718	28.2421	27.5447	28.1053	28.0714	27.0631	27.254	27.2846	27.1718	27.3747	27.1255	27.5879	27.6508	0.356565	0.25087	0.214135	-0.556158	0.0309112	-0.839734	-0.912723	0.0233743	-1.48889	non-sig
Terf2ip	Q91VL8	-	25.1852	25.1575	25.6357	25.3887	25.3436	25.6732	25.6227	25.6823	NA	25.0956	25.4668	25.2375	NA	NA	NA	NA	-0.54233	0.402902	-0.214112	-1.12034	0.0304037	-1.69964	-0.578014	0.481935	-0.183237	non-sig
Ddost	O54734	-	31.0819	31.2041	31.3069	31.434	31.4016	31.4486	31.3661	31.4124	31.0573	31.1436	31.0601	31.0314	31.0799	31.1379	31.19	31.2638	-0.183628	0.0682833	-0.214052	-0.239277	0.00731821	-0.510999	-0.0556492	0.701512	-0.00856803	non-sig
Ppib	Q9DCY1;P24369	-	32.0582	32.3845	32.0787	32.287	32.5243	32.5582	32.5389	32.4391	32.4147	32.4465	32.3468	32.3648	32.8599	32.8542	32.6349	32.7661	0.191131	0.0759495	0.213966	0.263661	0.0060291	0.58526	0.0725303	0.633015	0.0144035	non-sig
Cacybp	Q9CXW3;A0A0A6YY29	-	30.6717	30.574	30.6029	30.6244	30.3978	30.3208	30.2248	30.1719	30.8539	30.8156	30.7884	30.7961	30.6648	30.4589	30.3613	30.276	0.195252	0.0802914	0.213866	0.16141	0.0835964	0.17397	-0.0338417	0.841822	-0.00253067	non-sig
Anxa8	O35640;Q921D0	-	27.0246	27.0348	27.098	27.0477	29.421	29.317	29.5757	29.5342	27.418	27.3208	27.1906	27.1105	29.5206	29.4548	29.6015	29.3884	0.208698	0.0945518	0.213776	0.029335	0.800404	0.00283641	-0.179363	0.269227	-0.102216	non-sig
Akap1	O08715;O08715-4;O08715-6;O08715-2;O08715-5;O08715-3	-	26.238	25.9577	26.0578	25.8889	25.9526	25.7715	25.7302	25.4706	26.2263	26.408	26.5578	26.4532	NA	NA	25.6786	25.5438	0.375755	0.27026	0.213511	-0.5734	0.0410123	-0.795355	-0.949155	0.0298846	-1.44704	non-sig
Ubxn7	G5E8R8;Q6P5G6	-	27.5661	27.2326	27.3109	27.1778	27.443	27.4755	27.5295	27.3862	27.5399	27.4675	27.4727	27.7595	27.8628	27.9708	28.0334	27.7296	0.238023	0.127083	0.213247	0.440613	0.00221182	1.16994	0.202591	0.322266	0.0996313	non-sig
Ppil4	Q9CXG3	-	26.0441	25.9042	26.1888	26.1517	26.1856	25.9538	25.9829	26.2043	26.4292	26.5859	26.3885	26.1822	25.8182	25.7402	25.9934	26.5689	0.324242	0.221451	0.212288	-0.0515061	0.832203	-0.00410867	-0.375748	0.269442	-0.214001	non-sig
Rnaseh2b	Q80ZV0	-	26.9207	26.7593	26.7479	26.7148	26.7881	26.5619	26.8292	26.4011	26.942	27.0081	27.0652	27.1087	27.038	26.8338	26.8882	26.9439	0.245324	0.136634	0.212068	0.280906	0.0431881	0.383334	0.035582	0.888846	0.00182086	non-sig
Bcat2	Q3ULU3;O35855;O88374	-	27.0603	27.6961	27.7712	27.905	27.5524	27.35	27.9634	27.7439	26.8721	27.4524	27.1114	27.3054	27.447	27.3884	28.4337	28.482	-0.422842	0.315248	-0.211991	0.285302	0.408097	0.11105	0.708144	0.173366	0.538923	non-sig
Dhx15	Q3UKJ6;O35286;Q497W9;A0A0G2JG10	-	31.414	31.6222	31.4769	31.5414	31.0688	30.928	31.1232	31.0111	31.2271	31.4666	31.3525	31.2861	31.2984	31.1806	31.1759	31.134	-0.180584	0.0674927	-0.211418	0.164444	0.0476023	0.217456	0.345028	0.0101767	0.687431	non-sig
Rps6	Q5BLK1;P62754	-	32.7414	32.886	32.5747	32.5841	32.4847	32.5103	32.5319	32.7473	32.9631	32.7649	32.8783	32.9716	32.4175	32.4084	32.5389	32.4795	0.197924	0.0861286	0.21076	-0.107474	0.266628	-0.0617001	-0.305398	0.0425073	-0.418865	non-sig
Mrpl49	Q9CQ40	-	25.9842	26.2406	26.3404	26.4347	NA	NA	26.2035	26.0775	26.0349	26.2642	NA	26.2674	26.3955	26.466	26.3771	26.3588	-0.628283	0.462558	-0.21037	1.12803	0.0913894	1.17214	1.75631	0.0878219	1.85536	non-sig
Ran	P62827	-	33.356	33.1798	33.2761	33.3727	33.3992	33.4603	33.438	33.4279	33.3723	33.5395	33.4657	33.5162	33.4648	33.7088	33.3971	33.5769	0.17726	0.0653129	0.210053	0.105565	0.187272	0.0768015	-0.0716948	0.59231	-0.0163071	non-sig
Dnajc3	Q3UFV9;Q91YW3	-	29.1025	29.0412	29.0231	29.1009	29.3914	29.4745	29.6676	29.645	29.2626	29.4135	29.1811	29.2961	29.7173	29.8333	29.5611	29.3875	0.22139	0.112847	0.20977	0.0801795	0.503911	0.0238651	-0.141211	0.448887	-0.049122	non-sig
Rala	P63321	-	27.7425	28.138	28.0197	28.2171	27.2833	27.0872	27.0748	27.2253	27.876	27.6628	27.8908	27.6577	27.2179	27.1068	26.9803	26.792	-0.25751	0.153591	-0.209519	-0.143379	0.345475	-0.0661813	0.114131	0.652369	0.0211719	non-sig
Vps36	Q3TSR1;Q91XD6	-	27.1307	26.6203	27.2029	27.0555	27.4737	27.5782	27.5919	27.5916	27.5272	27.5836	27.1089	27.0232	27.6453	27.9808	27.7691	27.3776	0.308365	0.209527	0.209306	0.13435	0.521575	0.0379785	-0.174015	0.60716	-0.0377085	non-sig
Myef2	A2ATP6;Q8C854;A2ATP5;Q8C854-3;G8JL68;Q8C854-1;Q8C854-2;F6XJA1	-	29.1088	28.9485	28.873	28.8998	28.7462	28.6941	28.9452	28.7781	29.1144	29.2755	29.2486	29.1219	29.0836	28.7154	28.9848	29.2515	0.232587	0.126108	0.209155	0.217937	0.0860393	0.232169	-0.0146496	0.951353	-0.000317286	non-sig
Txndc12	Q9CQU0	-	29.4931	29.371	29.1243	29.3521	30.3112	30.3622	30.0584	30.1774	29.6891	29.7787	29.5625	29.4375	30.0464	30.1721	30.7799	30.4803	0.28182	0.181548	0.208831	0.142373	0.423643	0.053105	-0.139447	0.635442	-0.0274604	non-sig
Psma5;Gm8394	Q3UPK6;Q9Z2U1;D3YX79	-	31.3525	31.7356	31.711	31.74	31.1606	31.094	31.1816	31.124	31.4434	31.4641	31.4309	31.4262	31.5536	31.4242	31.4837	31.5981	-0.193632	0.0837647	-0.20853	0.374847	0.000580138	1.21318	0.568479	0.000857461	1.7434	non-sig
Kif7	E9QMU1;J3QNW9;B7ZNG0-2;B7ZNG0	-	NA	24.3622	24.5847	23.5197	NA	23.7095	24.3582	24.5588	23.6449	23.7347	23.8352	NA	NA	NA	NA	NA	-0.423608	0.321919	-0.208523	0.152948	0.681875	0.0254346	0.576556	0.282233	0.316755	non-sig
Chuk	E9Q605;E9QNL4;Q60680;Q60680-2;Q60680-3	-	25.7448	26.1306	26.1079	25.5429	25.9448	25.8996	25.7681	25.9812	25.7498	26.6517	26.311	26.2324	26.0517	26.1573	25.8559	25.5546	0.354685	0.258493	0.208395	0.00645477	0.982227	5.02713e-05	-0.34823	0.390966	-0.14203	non-sig
Irf2bp2	E9Q1P8	-	28.3199	28.163	28.2542	28.1267	28.5245	28.1083	28.0911	28.0419	28.5669	28.5205	28.3466	28.4794	27.8129	27.8691	27.7159	28.2657	0.262424	0.161053	0.20811	-0.275523	0.0776495	-0.305793	-0.537947	0.0287526	-0.82915	non-sig
Trim3	Q3TDT0;Q9R1R2	-	26.3362	26.3451	26.1938	26.2604	26.7619	26.7138	26.6657	26.8189	26.6392	26.9393	26.2197	26.5471	26.9722	27.4657	27.1079	27.5767	0.302436	0.205126	0.20807	0.540544	0.00900864	1.1056	0.238108	0.448887	0.0828288	non-sig
Rabgef1	Q9JM13;D3Z2L2	-	25.8464	25.8739	25.9558	25.9334	25.7637	25.8937	25.8735	25.9229	NA	26.1918	25.8381	25.7283	25.6094	NA	NA	NA	-0.544017	0.414607	-0.208012	-0.812675	0.119154	-0.750822	-0.268657	0.772283	-0.0301497	non-sig
Aars2	Q14CH7	-	25.117	24.9479	25.2883	24.8396	25.8373	25.6323	25.7267	25.7037	25.3295	25.5519	25.3802	25.3421	25.3279	25.0318	25.7518	26.0015	0.352729	0.257829	0.20764	-0.196745	0.448852	-0.068447	-0.549474	0.157336	-0.441322	non-sig
Trp53;Tp53	I7HIK9;Q80ZA1;Q549C9;P02340	-	30.0906	30.32	30.3587	30.3114	28.9693	28.9716	29.1182	29.1213	30.0415	30.0229	30.2284	30.0109	29.0552	28.9947	29.0983	28.9267	-0.194233	0.0855537	-0.207395	-0.0263672	0.802107	-0.00252513	0.167866	0.251979	0.100491	non-sig
Acp1	Q9D358	-	29.0606	29.3058	28.8267	29.3647	29.1318	29.0618	29.1691	29.1202	29.4953	29.4018	29.4023	29.2399	29.8239	29.7557	29.4459	29.5721	0.245382	0.143012	0.207256	0.528705	0.00091055	1.60763	0.283323	0.186967	0.206325	non-sig
Ccdc93	E9QAD4;Q7TQK5	-	27.2761	27.1751	27.3139	26.7858	27.3979	27.2481	27.0974	26.942	27.0642	27.3939	27.5711	27.7114	26.9367	26.9479	26.806	27.047	0.2974	0.201073	0.207183	-0.236923	0.215208	-0.158061	-0.534323	0.0705165	-0.615384	non-sig
Tab1	Q8CF89	-	26.1678	26.6824	26.2085	26.6549	26.1917	26.2504	26.4914	26.0373	26.1804	26.2713	26.0385	26.0028	26.4047	25.9943	26.1754	26.059	-0.305141	0.210242	-0.206666	-0.08436	0.699669	-0.0130849	0.220781	0.497871	0.0668709	non-sig
Ephb2;Epha7	P54763;P54763-4;P54763-2;A2BDQ4;Q61772-2;Q61772-3;Q61772	-	25.4285	25.7384	25.7574	25.7145	25.4194	24.9457	25.2459	25.1628	25.2214	25.2255	24.7964	25.3541	25.4117	25.5777	NA	NA	-0.510334	0.393635	-0.206638	-0.579362	0.215727	-0.38591	-0.0690282	0.936132	-0.00197856	non-sig
Cald1	E9QA15	-	33.4788	33.5269	33.4173	33.3526	33.7105	33.7524	33.7921	33.8491	33.6157	33.5784	33.639	33.5642	33.996	34.1052	34.0728	33.8955	0.155412	0.0470065	0.206363	0.241363	0.0010575	0.718229	0.0859508	0.406355	0.0336148	non-sig
Tbcel	Q8C5W3;Q8C5W3-2	-	24.694	24.5505	25.3987	24.8266	25.4442	25.0185	NA	25.2871	25.2744	25.2563	25.4991	25.5009	27.1831	25.907	26.3258	25.9176	0.515226	0.397762	0.206285	1.50887	0.00362568	3.68255	0.99364	0.175092	0.75192	non-sig
Ube2o	Q6ZPJ3	-	28.0866	28.0956	28.1673	27.9405	27.6774	27.8755	27.8998	27.9521	27.8397	27.9078	27.7866	27.9162	27.8385	27.8886	27.9736	28.1163	-0.209949	0.104131	-0.206258	0.103035	0.344982	0.0476233	0.312984	0.0618602	0.378269	non-sig
P4ha1	Q60715	-	31.526	31.5347	31.6324	31.5841	31.4456	31.6153	31.5852	31.639	31.5203	31.3385	31.3867	31.3668	31.5314	31.6398	31.5104	31.6535	-0.166218	0.0576701	-0.205953	0.0125042	0.878019	0.000706443	0.178723	0.109523	0.171662	non-sig
Pwp1	Q99LL5	-	28.4818	28.6216	28.4119	28.3516	28.5285	28.4527	28.4951	28.1846	28.3313	28.191	28.2605	28.1031	28.3903	28.0554	27.8857	27.962	-0.245229	0.144988	-0.205665	-0.341874	0.0182115	-0.594742	-0.096645	0.687315	-0.0157381	non-sig
Tbc1d10a	Q5SPX8;P58802	-	26.0747	25.5889	25.6917	25.7603	26.0279	26.223	26.1113	26.2717	26.0869	26.1769	26.602	26.4061	NA	NA	26.4373	26.0514	0.539099	0.415945	0.205378	-0.931785	0.0735623	-1.05603	-1.47088	0.0671088	-1.72567	non-sig
Eci2	Q3TCD4;Q9WUR2-2;Q9WUR2;E9PUY9;E9PYA9;E9PVM6;E9PYC6;E9Q858	-	26.9499	27.1657	27.024	26.9885	27.2277	27.2367	27.2446	27.4216	27.1699	27.3732	27.2253	27.264	27.1785	27.4106	27.3301	27.5614	0.226063	0.123818	0.205088	0.0874997	0.488888	0.0271941	-0.138563	0.48575	-0.0434516	non-sig
Lta4h	P24527	-	31.0848	30.8919	30.8075	30.6709	30.9456	30.9482	31.007	31.0409	30.9973	31.1067	31.0616	31.0619	31.132	31.2839	31.2204	31.0697	0.193095	0.08683	0.204937	0.191067	0.0448481	0.257608	-0.00202722	0.991117	-7.85526e-06	non-sig
Gba	P17439;A0A0G2JDK2	-	27.4003	27.6577	27.5453	27.7229	27.9967	28.1764	28.1051	27.9854	27.824	27.7461	27.9804	27.6736	28.002	28.1906	28.1973	27.9648	0.224456	0.122271	0.204856	0.0227858	0.866132	0.00142219	-0.20167	0.286658	-0.109433	non-sig
Itfg3	Q8C0Z1;D3Z6P3	-	NA	23.8937	23.9318	23.4443	NA	NA	23.5235	23.2717	23.2219	22.7541	NA	NA	NA	NA	22.8962	NA	-0.535138	0.414457	-0.204701	0.371707	0.481865	0.117859	0.906845	0.25547	0.537452	non-sig
Tm9sf2	Q542E4;P58021;E9PZ69	-	28.155	28.1843	28.2662	28.1698	27.7125	27.6134	27.951	27.8932	28.0219	27.9162	28.0343	27.968	27.6668	27.5343	27.5013	27.4197	-0.208739	0.104643	-0.204625	-0.262025	0.01804	-0.45691	-0.0532855	0.78033	-0.00574001	non-sig
Ece2	Q80Z60-3;F7DDS0;E9QKA6;E9PUE3;Q80Z60;Q80Z60-2	-	25.5839	25.8021	25.5683	25.2954	25.6929	25.4739	25.4125	25.1502	25.688	NA	25.1768	25.2859	26.1117	25.6113	25.7132	25.9975	-0.372052	0.282163	-0.204443	0.426066	0.13014	0.377319	0.798118	0.0667582	0.938184	non-sig
H1fx	Q80ZM5	-	27.588	27.7428	27.5901	27.9189	28.2272	28.048	27.717	27.9129	28.1058	28.0068	28.0907	27.8813	27.427	27.5672	28.0858	28.2651	0.311195	0.220605	0.204264	-0.139974	0.518268	-0.0399549	-0.451169	0.158793	-0.36056	non-sig
Nup37	Q9CWU9	-	28.5263	28.4273	28.4032	28.3371	28.4878	28.5748	28.439	28.4277	28.0064	28.3176	28.0289	28.447	28.5161	28.5507	28.5969	28.7285	-0.223511	0.122854	-0.203532	0.115732	0.344332	0.0535865	0.339243	0.0691224	0.393652	non-sig
Mob1a	Q921Y0;Q921Y0-2	-	28.8326	28.7449	28.9434	29.3394	28.9641	28.7195	28.8093	28.795	29.2449	29.3783	29.0578	29.2122	29.4564	29.7436	29.674	29.8904	0.258197	0.1631	0.203342	0.869124	2.521e-05	3.9966	0.610927	0.0139137	1.13422	non-sig
9030617O03Rik	E9QMK9;Q8BH86-2;Q8BH86	-	26.4854	26.4303	26.3506	26.0018	27.2431	27.2073	26.9944	26.8485	26.4952	26.6959	26.4873	26.6975	26.4735	26.8272	26.6709	26.8033	0.276971	0.184541	0.203271	-0.379622	0.0305818	-0.574951	-0.656592	0.017797	-1.14881	non-sig
Pgm3	Q9CYR6;Q8BWW3	-	28.8533	28.7056	28.7256	28.8322	28.8674	28.7909	28.6643	28.741	28.5951	28.6575	28.658	28.4867	28.9227	29.0014	28.915	28.8902	-0.179847	0.0741945	-0.20316	0.166378	0.0491437	0.217711	0.346225	0.0111392	0.676227	non-sig
Uba3	Q8C878;Q3TL72;Q8C878-2	-	28.9377	28.7565	28.8318	29.0203	28.7023	28.7142	28.6139	28.6798	28.8058	28.7004	28.5771	28.5537	28.4459	28.4153	28.843	28.7417	-0.227319	0.12805	-0.20291	-0.0660551	0.618918	-0.0137637	0.161264	0.417905	0.0611065	non-sig
Vta1	Q9CR26;F6W5Q8	-	27.4744	27.6563	27.4934	27.6312	27.7648	27.885	27.6507	27.82	27.8807	27.6364	27.7853	27.8385	28.1985	28.0012	28.3206	27.9827	0.221378	0.121384	0.202746	0.345631	0.00643464	0.757442	0.124253	0.521273	0.0351556	non-sig
Eif2s2	Q3ULL5;Q99L45	-	30.7119	30.8471	30.7012	30.8059	30.8879	31.0276	30.8981	31.057	30.9661	30.9873	30.8683	31.0086	30.9754	30.6608	30.6433	30.6735	0.191045	0.0871297	0.202476	-0.229379	0.0173798	-0.403697	-0.420424	0.00669328	-0.914153	non-sig
Tssc1	Q8K0G5	-	26.0932	25.9655	26.169	26.373	26.4143	26.198	25.8682	25.8313	25.9875	26.0607	25.6495	25.635	26.58	26.81	26.3177	26.5122	-0.316982	0.229999	-0.202322	0.477049	0.0304588	0.723344	0.794032	0.0212981	1.32735	non-sig
St5	Q924W7;Q924W7-2;Q924W7-3	-	27.6846	27.8759	27.2196	27.5158	26.3597	26.5008	26.9221	27.0901	27.219	27.2611	27.2005	27.1406	26.0582	25.2454	25.2102	26.077	-0.368657	0.283803	-0.201649	-1.07047	0.000837252	-3.29399	-0.701813	0.102037	-0.695666	non-sig
Acyp1	E9QJT5;P56376	-	26.4686	26.4839	26.606	26.5344	26.6287	26.8032	26.6656	26.8312	26.7106	26.6341	26.7628	26.871	26.9312	26.9343	26.8473	27.0046	0.221392	0.122854	0.201602	0.1972	0.0997259	0.197435	-0.0241923	0.912463	-0.000962482	non-sig
Uckl1	Q91YL3;D6RJ84	-	25.7295	26.4547	26.491	26.4749	25.8307	25.8392	25.7036	25.914	26.2999	25.6231	25.9578	25.3185	26.092	NA	NA	NA	-0.487703	0.386272	-0.201473	-1.03252	0.0228085	-1.6953	-0.544818	0.443256	-0.192509	non-sig
Hspa5	P20029	-	34.8302	34.7934	34.745	34.8639	35.2886	35.2463	35.3049	35.2895	34.8854	35.0021	34.9543	34.8901	35.3021	35.2697	35.2769	35.3355	0.124838	0.0246461	0.20077	0.0137706	0.783276	0.00146085	-0.111067	0.109523	-0.106679	non-sig
Tpr	Q7M739	-	31.2602	31.3768	31.3053	31.193	31.4997	31.6223	31.6563	31.5121	31.4383	31.4992	31.4559	31.3851	31.5033	31.5142	31.3855	31.5413	0.160792	0.05643	0.200747	-0.0865299	0.216648	-0.0574771	-0.247322	0.026024	-0.391913	non-sig
Pds5b	F8WHU5;Q4VA53;Q4VA53-3;Q4VA53-2	-	29.709	29.7681	29.6085	29.6356	29.4614	29.5241	29.4879	29.4348	29.3042	29.4739	29.5244	29.6329	28.994	28.9757	28.7273	28.9796	-0.196448	0.095337	-0.200522	-0.557975	2.39817e-05	-2.57791	-0.361527	0.0209264	-0.607114	non-sig
Prkrip1	Q9CWV6;D3YXD3	-	25.6996	25.2303	25.1166	25.2253	25.8587	25.5965	24.6386	25.1723	25.0372	26.0645	26.0417	26.0693	25.6473	NA	25.726	25.6196	0.485226	0.386272	0.20045	0.0132986	0.978332	0.000126519	-0.471927	0.509808	-0.138083	non-sig
Ppp1r12a	Q9DBR7;Q9DBR7-2	-	30.2904	30.175	30.0979	30.1785	30.7718	30.7627	30.7701	30.8016	30.3432	30.3896	30.386	30.2817	30.9544	30.8509	31.0085	31.0957	0.164658	0.0607122	0.200343	0.200802	0.00920092	0.408867	0.0361442	0.781246	0.00387511	non-sig
Arhgdia	Q99PT1	-	31.8146	31.8607	31.8138	31.9656	32.0074	31.9585	31.9995	32.0464	31.9427	31.9815	32.034	32.1064	32.1135	32.0274	32.1724	32.149	0.152475	0.0489514	0.199778	0.112612	0.0804215	0.123268	-0.0398628	0.722146	-0.00563559	non-sig
Vwa5a	Q99KC8	-	29.215	29.155	29.2076	29.24	29.75	29.4122	29.5933	29.446	29.3513	29.4932	29.3843	29.4075	29.8969	29.8531	29.5772	29.8838	0.20471	0.105836	0.199667	0.252355	0.0200512	0.428463	0.0476449	0.799351	0.00463405	non-sig
Sf3a1	Q8K4Z5	-	30.8866	31.0592	31.0221	31.0284	30.7392	30.6	30.7388	30.706	30.89	30.8022	30.909	30.725	30.9442	30.8324	31.0083	30.9359	-0.16752	0.0650181	-0.198841	0.234194	0.00411883	0.558605	0.401714	0.00234966	1.0561	non-sig
Naa35	Q6PHQ8;F7A8R0	-	26.8	26.8145	26.8411	26.7491	26.7188	26.4462	26.629	26.7322	27.004	27.0478	27.0472	27.0709	26.9549	26.5243	26.5643	26.8377	0.241331	0.151021	0.198124	0.0887761	0.542394	0.0235865	-0.152555	0.501785	-0.0456875	non-sig
Nudc	O35685	-	31.6075	31.3573	31.222	31.3216	31.2663	31.4134	31.3554	31.3847	31.5383	31.4862	31.6563	31.6041	31.4062	31.4792	31.6509	31.5617	0.194128	0.0954392	0.198064	0.169582	0.0808087	0.185276	-0.0245459	0.891364	-0.00122594	non-sig
Sept10	A0A0R4J233;Q8C650-2;Q8C650	-	26.1585	26.0489	26.1713	26.5361	26.6218	25.9578	26.3365	26.3263	26.39	26.5495	26.576	26.5972	26.5114	26.5722	26.6471	26.1852	0.299446	0.21811	0.198031	0.168376	0.408124	0.0655334	-0.13107	0.704588	-0.0199311	non-sig
Ap2a1	P17426-2;P17426	-	30.5431	30.5371	30.5814	30.513	30.6242	30.5689	30.6578	30.5621	30.508	30.3785	30.3612	30.3259	30.6051	30.5948	30.5716	30.5141	-0.150225	0.0480771	-0.198006	-0.0318411	0.638658	-0.00620048	0.118384	0.224351	0.0768398	non-sig
Cux1	H3BK24;P53564-3;P53564;H3BLS0;P53564-2;H3BKF6;P53564-4	-	27.4357	27.6409	27.5744	27.6994	27.6219	27.7305	27.7713	27.5409	27.8395	27.7191	27.8314	27.8009	27.6688	27.5748	27.6754	27.4105	0.21011	0.114235	0.197966	-0.0837839	0.462092	-0.0280903	-0.293894	0.0853447	-0.31412	non-sig
Map2k4	Q543X6;P47809	-	27.8457	27.7087	27.8669	27.9543	27.8357	27.8565	27.7482	27.5704	28.2833	27.9836	28.0959	27.948	28.2368	28.1257	28.0251	28.4332	0.233826	0.142607	0.197784	0.452503	0.00211666	1.21015	0.218677	0.293439	0.116441	non-sig
Cul2	Q9D4H8;Q9D4H8-2;E0CYT5	-	28.6916	28.8453	28.8367	28.7107	28.2352	28.2983	28.315	28.365	29.2121	28.6223	29.2031	28.9999	28.7398	28.6757	28.5211	28.7116	0.238288	0.148031	0.197695	0.358662	0.0122742	0.685405	0.120374	0.599665	0.0267339	non-sig
Ralb	Q9JIW9	-	25.2907	24.845	24.7864	24.6896	24.9445	24.6599	25.0928	25.4823	25.3193	25.2467	25.1974	25.2153	24.9945	24.97	25.2068	25.0216	0.34177	0.264232	0.197548	0.00335887	0.990183	1.43905e-05	-0.338411	0.393373	-0.137123	non-sig
Pmm1	Q545Q8;O35621;Q91W01	-	26.5434	26.3914	26.4854	26.7857	26.9257	26.862	27.1879	27.2732	26.9972	26.7197	26.9122	27.0397	26.7351	26.5826	25.4759	25.9438	0.365718	0.288894	0.197218	-0.877836	0.00378817	-2.12574	-1.24355	0.00720339	-2.66427	non-sig
Tfg	Q9Z1A1;B8JJG7;B8JJG8;B8JJG6;B8JJG9	-	29.789	29.6076	29.6488	29.4752	29.7259	30.0367	30.148	30.1506	29.8807	29.8531	30.0178	29.8782	30.5126	30.4391	29.9716	30.7831	0.277299	0.195001	0.196872	0.411296	0.0229934	0.673866	0.133997	0.652313	0.0248623	non-sig
Supt4h1b;Supt4h1a	Q9Z199;P63271	-	28.1002	27.7639	27.6779	27.2654	28.3343	27.9297	27.8805	27.7248	27.9509	28.3758	27.9583	27.7785	27.9735	28.2724	28.1379	28.0886	0.313994	0.236242	0.196762	0.15076	0.500146	0.0453643	-0.163233	0.655025	-0.0299928	non-sig
Dcxr	Q91X52;A2AC16	-	NA	NA	23.8797	23.9968	NA	NA	NA	NA	NA	NA	23.7817	NA	24.1887	24.2163	24.5793	24.3519	0.402708	0.324824	0.196664	-0.0975258	0.78841	-0.0100694	-0.500234	0.332626	-0.239134	non-sig
Bpnt1	Q9Z0S1;D3Z0E6	-	28.9174	29.184	29.0257	29.3335	28.315	28.336	28.4413	28.2018	29.063	28.8143	28.8392	28.8457	28.6976	28.8422	28.8991	29.0345	-0.224591	0.13343	-0.19646	0.544825	0.000279611	1.93601	0.769416	0.000791801	2.38625	non-sig
Uchl1	Q9R0P9	-	30.131	29.7123	29.9524	30.1137	28.7577	28.788	28.5866	28.7362	29.8111	29.6501	29.4775	29.7327	28.3317	29.0912	29.2944	28.6566	-0.309493	0.231874	-0.19645	0.126332	0.569072	0.0309303	0.435826	0.180918	0.323608	non-sig
Anxa7	Q07076	-	29.9262	29.9886	30.075	30.0358	30.4568	30.3775	30.3474	30.341	30.2049	30.1402	30.1898	30.2065	30.4376	30.4225	30.407	30.1192	0.178958	0.080564	0.195755	-0.0341053	0.717394	-0.00491944	-0.213064	0.104878	-0.208656	non-sig
Nbn	Q9R207;A2AMG5	-	26.3957	26.7331	26.7757	27.1436	26.8329	26.5752	26.984	26.8904	27.001	27.2255	27.0506	26.9313	27.0551	26.8843	26.6186	26.9366	0.290089	0.211788	0.195549	0.0530076	0.803499	0.0050365	-0.237082	0.439021	-0.0847601	non-sig
Stk24	Q3U335;Q99KH8	-	29.2041	28.8733	29.2693	29.1418	29.4375	29.5267	29.4862	29.4038	29.2507	29.3786	29.3612	29.327	29.5015	29.4836	29.4608	29.7635	0.207268	0.11426	0.195268	0.0888386	0.426982	0.0328339	-0.118429	0.506162	-0.0350207	non-sig
Pgls	Q9CQ60;Q8CBG6;D3Z4X1;F6X8L5	-	30.4075	30.4438	30.5245	30.6383	30.7164	30.6915	30.8594	31.0422	30.9232	30.5203	30.6191	30.8924	30.8837	30.7424	30.5201	30.6061	0.235216	0.148031	0.195147	-0.139314	0.306574	-0.0715328	-0.37453	0.0728606	-0.426031	non-sig
Psmb2	Q9R1P3	-	31.1334	30.826	30.8142	30.8427	30.5305	30.5219	30.8775	30.727	30.9485	31.3419	31.1326	31.1486	30.9896	30.9687	30.826	31.2423	0.238814	0.152444	0.195085	0.342417	0.0170947	0.605099	0.103603	0.657778	0.0188475	non-sig
Ivd	Q9JHI5	-	28.752	28.753	28.761	28.8653	28.6451	28.513	28.6492	28.5214	28.4438	28.607	28.6094	28.6998	28.7403	29.0033	28.9978	28.9847	-0.19281	0.0974509	-0.194972	0.349361	0.00136964	1.00036	0.54217	0.00165461	1.50794	non-sig
Hypk	Q9CR41;Q9CR41-2	-	24.081	24.3826	24.6244	24.2995	24.4762	24.9052	24.7528	24.8832	24.8938	24.6041	24.7276	24.5	24.1919	24.3553	24.1692	23.8992	0.3345	0.261333	0.194949	-0.600459	0.0166612	-1.06779	-0.934959	0.0164137	-1.66871	non-sig
Dhx57	Q6P5D3-2;Q6P5D3;Q6P5D3-3	-	23.4952	24.7737	24.6291	24.9269	NA	24.2334	23.0679	23.1445	23.8095	NA	24.044	23.8306	NA	NA	NA	NA	-0.490747	0.401679	-0.194395	1.20467	0.0119743	2.31508	1.69542	0.020606	2.85849	non-sig
Gng2	P63213	-	26.4206	25.6028	25.5204	25.7596	NA	NA	NA	NA	25.6354	25.3973	25.407	25.1763	NA	NA	NA	NA	-0.421854	0.34671	-0.194067	0.0343255	0.935208	0.000998582	0.45618	0.424946	0.169547	non-sig
Mms19	Q9D071;Q9D071-3;F7C9N6;Q9D071-2	-	28.1916	27.8845	28.0688	27.6949	27.8241	27.8652	27.8438	27.8513	27.8235	27.7278	27.7485	27.6645	27.7694	27.8164	27.6201	27.7588	-0.218854	0.130026	-0.193898	-0.104908	0.391686	-0.0427041	0.113946	0.566149	0.0281525	non-sig
Itpr3	P70227	-	28.5948	28.4384	27.9002	28.1852	27.6836	27.9686	28.1537	28.124	27.9358	28.0222	27.9226	28.0975	26.7893	26.6429	27.0714	27.0291	-0.285132	0.209131	-0.19377	-1.09929	1.69798e-05	-5.24369	-0.814159	0.00811646	-1.70211	non-sig
Pdlim1	O70400;S4R1V0	-	30.6982	30.7457	30.8134	30.9429	30.1637	30.1675	30.0902	30.2674	31.0126	30.925	31.011	30.9548	30.452	30.3981	30.6451	30.5373	0.175814	0.0790628	0.193752	0.335925	0.000572563	1.08913	0.160111	0.214221	0.107136	non-sig
Impdh2	Q3UAT9;P24547	-	31.8257	31.8158	31.7635	31.9521	31.534	31.4624	31.5354	31.5179	31.9953	31.9568	32.0407	31.9569	31.5589	31.6541	31.7115	31.6839	0.148175	0.0494731	0.193461	0.139637	0.0289559	0.214798	-0.00853799	0.941032	-0.000225365	non-sig
Ldlr	P35951	-	27.1734	27.2593	26.8471	27.1013	26.1513	26.1233	26.1025	26.3135	26.6676	26.9237	26.7446	26.9604	25.5265	25.9254	26.0259	25.7168	-0.271205	0.193741	-0.193309	-0.374003	0.0323177	-0.557473	-0.102798	0.73068	-0.0140086	non-sig
Fech	Q544X6;P22315	-	27.7223	27.8297	28.0326	28.1167	27.5906	27.4693	27.522	27.5327	27.6287	27.9697	27.4736	27.6615	27.434	27.7264	27.5181	27.604	-0.24197	0.159586	-0.192851	0.041948	0.791591	0.0042577	0.283918	0.197614	0.19993	non-sig
Cwc22;Gm13695;Gm13697	B1AYU4;B1AYU7;Q8C5N3-2;Q8C5N3;A2AK44;A2AK42	-	26.9294	26.9993	27.026	27.1945	27.0346	27.2175	27.3724	27.5337	27.535	27.1208	27.2297	27.3283	27.4627	27.6564	27.5656	27.176	0.26614	0.188666	0.192767	0.175578	0.296835	0.0926147	-0.0905622	0.758754	-0.0108583	non-sig
Tmpo	Q61033	-	30.7356	30.7534	30.7384	30.9256	30.151	30.0231	30.1971	30.1087	30.6777	30.6414	30.5715	30.6132	30.0447	29.9057	29.9792	29.9665	-0.162311	0.0652343	-0.192424	-0.145955	0.0482801	-0.192111	0.0163558	0.903747	0.000718886	non-sig
Cdc23	A0A0R4J1W7;Q8BGZ4;Q8BGZ4-2;G3X8W7	-	28.7819	28.4271	28.5629	28.6875	28.5476	28.6767	28.792	28.7886	28.8318	28.998	28.7472	28.8385	28.9381	29.1504	28.5895	28.871	0.239002	0.156753	0.192345	0.186022	0.184801	0.136409	-0.0529802	0.834799	-0.0041546	non-sig
Trim32	Q3TLR3;Q8CH72	-	27.0488	27.341	27.4877	27.3845	27.2027	27.0795	27.3095	27.2639	27.798	27.4558	27.4542	27.4947	27.5168	27.6115	27.5237	27.4477	0.235121	0.152444	0.192068	0.311002	0.0260434	0.49272	0.0758801	0.753089	0.00934491	non-sig
Agfg1	A0A087WNV1;A0A087WSR7;A0A087WR52;Q8K2K6-3;Q8K2K6-1;Q8K2K6;Q8K2K6-2;A0A087WRL1	-	27.8456	28.4615	28.3618	28.4015	28.1428	28.265	28.2483	28.1398	28.5325	28.5818	28.4505	28.4523	28.3473	28.4961	28.4872	28.4205	0.23667	0.15434	0.192062	0.238798	0.0841881	0.256648	0.00212877	0.99325	6.2615e-06	non-sig
Picalm	Q7M6Y3-5;Q7M6Y3-2;Q7M6Y3-3;A0A140LHQ8	-	30.3564	30.3068	30.2515	30.1236	30.4907	30.5816	30.6332	30.7168	30.6168	30.4527	30.468	30.303	30.8995	31.004	30.6782	30.7971	0.20057	0.110626	0.191773	0.239144	0.0255248	0.380966	0.0385744	0.839531	0.00293023	non-sig
Hnrnpr	Q8VHM5;F7B5B5;A2AW41	-	29.6936	29.7996	29.7013	29.892	29.4787	29.5064	29.432	29.4962	29.8551	29.9484	29.9875	29.9799	29.4294	29.5678	29.3814	29.3393	0.171143	0.0761054	0.191438	-0.0488627	0.562722	-0.0122013	-0.220006	0.0767246	-0.245321	non-sig
Taf10;Gm4799	Q8K0H5;D3Z694	-	26.1583	26.222	26.0814	26.2459	26.1745	26.5618	26.2759	26.1665	26.3362	26.3384	26.7803	26.3659	26.8447	26.619	26.6707	26.3767	0.278304	0.20586	0.191036	0.333146	0.0661952	0.392837	0.0548417	0.869342	0.00333488	non-sig
Usp3	G3UZF0;Q91W36;E9Q8W9	-	24.706	24.9721	25.0072	24.5847	24.423	NA	24.7584	24.9468	NA	24.8639	NA	24.8552	NA	NA	NA	NA	-0.482397	0.401793	-0.191028	-0.0256136	0.962514	-0.000425009	0.456783	0.535098	0.124047	non-sig
Ddrgk1	Q80WW9	-	24.693	24.7333	25.121	25.0906	25.1688	25.1092	NA	24.8746	25.5656	25.1751	25.2854	25.8332	26.0226	26.2523	NA	NA	0.555384	0.453099	0.190945	0.6006	0.301753	0.312522	0.0452161	0.965683	0.00068572	non-sig
Pcnp	Q3UCC5;Q6P8I4;F8WI88;D3YWA4;Q3TM89	-	29.4205	29.5382	29.5159	29.4143	29.4993	29.2342	29.5574	29.456	29.9477	29.5433	29.6251	29.6387	29.9553	29.7765	29.721	29.6531	0.216422	0.131334	0.190803	0.339765	0.00751335	0.721717	0.123343	0.527429	0.0342691	non-sig
Mrps22	Q9CXW2	-	27.9839	28.3775	28.1206	28.1477	28.0547	28.0475	27.9788	27.9555	27.9476	28.049	27.8874	27.8611	27.9506	28.0579	28.3207	28.2848	-0.22115	0.13823	-0.190056	0.144358	0.246433	0.0878132	0.365508	0.0588343	0.449711	non-sig
Emsy	A0A0U1RPW3;A0A0U1RPK1;Q8BMB0-2;Q8BMB0-3;Q8BMB0	-	24.691	NA	NA	24.6836	NA	NA	NA	NA	24.5277	24.5755	24.5334	24.3902	24.8996	NA	NA	NA	0.528979	0.437464	0.189934	0.161434	0.783276	0.0171258	-0.367544	0.68505	-0.0603792	non-sig
Msra	Q9D6Y7-2;Q9D6Y7;Q9D6Y7-4;Q9D6Y7-3	-	25.771	26.1308	26.2185	25.9841	25.5953	25.7368	25.8544	26.2145	26.1158	26.4203	26.3794	26.3873	25.6242	25.5854	25.9045	25.8691	0.299611	0.23246	0.189849	-0.104454	0.636456	-0.0204972	-0.404065	0.202591	-0.280171	non-sig
Cyc1	Q9D0M3-2;Q9D0M3	-	28.4138	27.8377	27.847	28.1114	27.6765	27.8213	27.6399	27.7142	27.6931	27.3696	27.924	28.0203	27.3097	27.4445	26.98	26.883	-0.300736	0.233877	-0.189768	-0.558686	0.0101976	-1.11263	-0.25795	0.436415	-0.092888	non-sig
Gltscr2	Q8BK35	-	26.8781	26.5021	26.7551	26.8494	26.3764	26.7672	26.5853	26.4869	26.8879	27.2065	26.9133	27.0745	26.2889	26.6843	26.7089	26.8459	0.274383	0.203601	0.189659	0.078033	0.685616	0.0127911	-0.196349	0.495615	-0.0598582	non-sig
Pin1	Q9QUR7	-	29.3083	29.1776	29.1742	29.2982	28.7228	28.9324	28.7437	28.7351	29.1599	29.0991	28.5885	29.0759	29.0424	29.1908	29.0375	29.5527	-0.258735	0.185133	-0.189528	0.422359	0.0122742	0.807131	0.681095	0.00984711	1.36675	non-sig
Mterf2	Q8BKY8	-	NA	24.3571	NA	NA	24.2711	24.5571	24.2089	NA	24.2538	24.3368	24.4248	24.2495	NA	NA	NA	NA	0.476527	0.400266	0.189492	0.296278	0.519581	0.0842457	-0.180249	0.821976	-0.0153466	non-sig
Snrnp200	Q6P4T2	-	32.0123	31.9297	32.0176	32.0681	31.7936	31.8624	31.8037	31.8301	31.8254	31.8621	31.8898	31.9132	31.6316	31.636	31.5526	31.6027	-0.134328	0.0389167	-0.189385	-0.21673	0.000547759	-0.706847	-0.082402	0.329541	-0.0397252	non-sig
Cad	B2RQC6;E9QAI5;G3UWN2;B2RQC6-2	-	32.4314	32.3966	32.3992	32.5109	32.0644	32.0754	32.1329	32.0614	32.2584	32.2678	32.3528	32.2412	32.0792	32.1543	32.2702	32.3311	-0.154496	0.059467	-0.189369	0.125165	0.0676632	0.146399	0.27966	0.011507	0.542273	non-sig
Ehmt2	A2CG76;Q9Z148;Q9Z148-2;Q9Z148-3	-	26.0525	25.7814	25.7096	25.4561	25.3673	25.7352	25.6013	25.8115	25.9792	26.5809	26.1335	26.0224	25.4507	25.684	25.9076	NA	0.429104	0.363024	0.188834	-0.31382	0.409875	-0.121557	-0.742924	0.196424	-0.525102	non-sig
Trim16	Q5SVT2;Q99PP9-3;Q99PP9;Q5SVT1;Q99PP9-2	-	26.8923	26.9318	26.7646	26.7878	27.1018	26.865	26.7036	26.5773	26.6356	26.4888	26.7335	26.5525	26.9593	26.8232	26.8662	26.8757	-0.241506	0.165896	-0.188414	0.0691772	0.658601	0.0125472	0.310683	0.160952	0.246466	non-sig
Aco1	P28271	-	29.6622	29.8335	29.8496	29.84	29.7609	29.6953	29.6583	29.5903	29.6244	29.6728	29.6332	29.6086	29.7063	29.7226	29.6347	29.771	-0.161614	0.0683256	-0.188347	0.0324575	0.685982	0.00531289	0.194071	0.0878456	0.204994	non-sig
Cisd2	Q9CQB5;D3Z3X4	-	27.618	27.2077	27.5069	27.5413	27.0539	26.5232	27.0686	26.9006	27.5826	27.8554	27.6749	27.9037	27.4363	27.1002	26.9056	27.4317	0.285672	0.219155	0.188329	0.33188	0.0823978	0.359786	0.0462082	0.896101	0.0022015	non-sig
Tead3	B8JJC8;F8VPU0;P70210;F6TTJ9	-	26.3237	26.6357	26.2922	26.2747	26.3386	26.2986	26.3932	26.217	26.3033	25.8013	26.1259	26.2433	26.4596	26.6113	26.5148	26.4805	-0.263121	0.192612	-0.188215	0.204698	0.218604	0.135171	0.467819	0.0688266	0.54372	non-sig
Ergic3	F6UIS1;Q9CQE7;Q9CQE7-2;F6RK81	-	26.0995	26.1805	26.6911	26.7398	26.3675	26.6065	26.5669	26.5063	26.5449	26.8178	26.7048	26.794	26.3119	26.6077	26.6	26.342	0.287602	0.221608	0.188211	-0.0464321	0.829332	-0.00377361	-0.334034	0.26905	-0.190455	non-sig
Phpt1	Q9DAK9	-	28.143	28.536	28.9243	28.3194	28.781	27.7794	27.9837	28.0877	29.0553	28.8419	28.913	28.6423	28.9189	29.154	28.5273	28.1522	0.382463	0.322093	0.188179	0.530156	0.0888107	0.557478	0.147694	0.787519	0.0153216	non-sig
Irgq	Q8VIM9	-	26.3251	25.8525	25.844	25.5861	25.7637	26.0903	25.9835	25.4274	25.3383	25.7271	25.3927	25.7633	25.3596	25.0467	NA	NA	-0.346559	0.286528	-0.188124	-0.540289	0.0431298	-0.737615	-0.19373	0.664377	-0.0344035	non-sig
Iars	Q8BU30	-	31.9915	31.964	32.0229	31.9699	31.7666	31.7421	31.7775	31.7989	31.8215	31.871	31.8941	31.8301	31.7213	31.7393	31.8209	31.8585	-0.132884	0.0385002	-0.187969	0.013686	0.816592	0.00120429	0.14657	0.0729652	0.166633	non-sig
Lars	Q8BMJ2	-	31.8108	31.9045	32.0219	31.8206	31.2631	31.2896	31.3126	31.1868	31.7447	31.7712	31.6723	31.7702	31.379	31.3396	31.3498	31.3724	-0.149839	0.0556613	-0.187965	0.0971901	0.135128	0.0844829	0.247029	0.0179872	0.431075	non-sig
Ctbp2	Q91YZ2;P56546;P56546-2;E9PWQ9	-	28.8584	28.6545	28.7819	28.845	28.964	28.7949	28.7264	28.8818	28.9966	28.9197	28.9492	28.9741	28.8178	28.8564	28.9218	28.9239	0.174962	0.0844586	0.187796	0.0381911	0.677614	0.00645497	-0.136771	0.302839	-0.0709549	non-sig
Tia1	D3Z4H6;Q564E7;P52912;D3YY02	-	26.6378	27.0688	27.4827	27.4903	26.1204	26.2534	26.2175	26.5263	26.9991	26.7882	26.5433	27.0768	26.6115	26.4043	26.5057	26.3473	-0.318051	0.257943	-0.187166	0.18783	0.421026	0.0705661	0.505881	0.148816	0.418541	non-sig
F11r	O88792	-	NA	25.4306	25.6408	25.2721	NA	NA	NA	NA	25.5979	25.312	25.6594	25.4518	NA	NA	NA	NA	0.472381	0.401679	0.18712	0.641099	0.146117	0.53551	0.168718	0.832492	0.0134333	non-sig
Fam192a	Q91WE2	-	27.2185	27.5219	27.2245	27.0346	27.0289	27.2213	27.2603	27.2864	27.4293	27.8051	27.7212	27.3006	27.6248	27.8434	27.1471	28.1139	0.314128	0.254535	0.186671	0.483089	0.0342981	0.707594	0.16896	0.655025	0.0310451	non-sig
Mphosph8	Q3TYA6	-	25.3921	25.6677	25.5912	25.1904	25.4193	25.2557	25.7289	25.2055	25.6175	25.5728	25.9118	26.279	NA	NA	25.089	24.88	0.384942	0.327469	0.186631	-0.828608	0.0119232	-1.59392	-1.21355	0.0167038	-2.15671	non-sig
Psma2	P49722	-	30.766	30.8385	30.6953	30.8176	30.9622	30.7817	31.0657	30.9422	31.0492	30.9602	30.9016	30.9866	30.7639	30.7217	31.0111	31.0713	0.195035	0.110626	0.186481	-0.0459515	0.677512	-0.00776963	-0.240986	0.121434	-0.220661	non-sig
Ypel5	P62700	-	25.3325	25.1422	24.7533	25.0461	25.3208	25.2707	25.5468	25.6694	25.0822	24.4672	24.4286	24.8691	25.2112	24.9197	25.5218	25.6689	-0.356744	0.300617	-0.186216	-0.121526	0.688129	-0.0197274	0.235217	0.615801	0.0495272	non-sig
Canx	Q5SUC3;P35564	-	32.0725	32.0569	32.0853	32.0604	31.7153	31.6799	31.6692	31.767	32.214	32.1615	32.2434	32.1896	31.2561	31.4024	31.3477	31.3601	0.133351	0.0402339	0.186079	-0.36627	3.64844e-06	-1.99173	-0.49962	1.71087e-05	-2.38158	non-sig
Msh6	P54276	-	29.3455	29.3557	29.2942	29.4584	29.441	29.2674	29.2767	29.3029	29.4391	29.6201	29.4641	29.6077	29.2092	29.2658	29.2837	29.31	0.169306	0.0796167	0.186066	-0.0548451	0.510951	-0.015994	-0.224151	0.0717655	-0.256447	non-sig
Hbbt1;Hbb-b1;Hbb-bs;Hbb-b2	A8DUK4;P02088;E9Q223;P02089	-	26.0379	25.9209	25.5356	26.0296	26.7572	27.1821	27.1706	27.0092	25.9432	26.3525	26.2053	26.2332	27.7493	27.1121	27.7601	27.5363	0.302557	0.243	0.185889	0.509672	0.019409	0.872556	0.207115	0.549817	0.0538048	non-sig
Rpa1	Q5SWN2;Q8VEE4	-	30.2716	30.0903	30.1408	30.3008	29.9931	29.9864	30.0436	29.9488	30.1054	30.0064	30.0924	29.9382	29.8547	29.931	29.9836	29.8519	-0.165297	0.0757557	-0.18523	-0.0876808	0.260588	-0.0512096	0.0776166	0.540384	0.0207467	non-sig
Zfand3	Q497H0-2;Q497H0	-	25.1225	24.6695	24.6436	NA	25.0433	24.6004	24.3727	24.6792	NA	NA	NA	NA	NA	NA	NA	NA	-0.487465	0.417182	-0.185078	-0.345673	0.474798	-0.111822	0.141792	0.869557	0.00860704	non-sig
Eya4	Q8BY78;Q9Z191	-	24.5761	24.5326	24.7055	25.2666	25.5398	25.5807	24.6689	25.8823	24.0687	23.9581	23.8887	25.3242	NA	NA	NA	NA	-0.460246	0.397467	-0.18442	-1.28927	0.00487336	-2.98101	-0.829024	0.207003	-0.567071	non-sig
Prcp	Q7TMR0;A0A140LHY2	-	27.6125	27.8224	27.5886	27.723	27.8928	27.9109	27.955	27.848	27.8453	27.8729	27.826	27.9351	28.0774	28.03	27.9328	27.916	0.183192	0.09874	0.184201	0.0873981	0.352165	0.0396135	-0.0957943	0.525796	-0.0267441	non-sig
Strn	O55106;F8WH41	-	27.8059	27.5202	27.3942	27.593	27.9911	27.8251	27.7556	27.8044	27.5595	27.8611	27.858	27.9795	28.2346	28.015	28.0761	27.8786	0.23619	0.166323	0.184003	0.207018	0.144492	0.173927	-0.0291718	0.911451	-0.00117464	non-sig
Slc25a3	Q8VEM8;G5E902	-	31.8223	31.7896	31.773	31.7211	31.3474	31.3625	31.3492	31.3112	31.5766	31.679	31.6659	31.5791	31.1616	31.0567	31.3017	31.2477	-0.151344	0.0608562	-0.183988	-0.150615	0.028207	-0.2334	0.000728383	0.995	1.58566e-06	non-sig
Txndc9	Q9CQ79;A0A0A6YWP9;A0A0A6YXY0;A0A0A6YVV3	-	27.9898	28.0055	27.9177	28.0814	28.2242	28.0077	27.9186	27.9516	28.1501	28.1656	28.2395	28.2137	27.5692	27.5237	27.6974	27.4785	0.193642	0.112433	0.183787	-0.458333	0.000213875	-1.68201	-0.651975	0.000577353	-2.11146	non-sig
Ranbp9	E9Q5D6;P69566;P69566-2	-	26.1227	25.7691	26.127	25.511	26.4612	26.1825	26.2024	25.9628	26.2292	26.284	26.0218	26.1924	26.4908	26.539	26.9416	26.6644	0.299386	0.24338	0.183738	0.456737	0.0320991	0.68214	0.157351	0.655328	0.0288805	non-sig
Mrpl30	Q9D7N6	-	24.8295	24.8612	25.1088	24.7417	NA	24.2564	24.3866	24.4581	24.618	24.5907	24.6837	24.3385	NA	NA	24.5399	24.3703	-0.327532	0.274856	-0.183711	0.236403	0.338423	0.111237	0.563935	0.130627	0.498499	non-sig
Dhrs7	Q9CXR1	-	26.8304	26.9352	26.9242	26.9445	27.1375	27.1799	27.423	27.4401	26.5894	26.3496	26.8735	26.7519	27.5775	27.1327	27.4573	27.7151	-0.26748	0.20586	-0.183606	0.17554	0.316189	0.0877795	0.44302	0.0966095	0.449656	non-sig
Ccdc9	Q8VC31;G3X927;D3YW42	-	25.3308	23.8251	25.1687	25.0996	25.5393	25.7419	25.7334	25.6387	25.4238	25.2484	25.2759	25.2293	NA	NA	25.6217	24.9176	0.43832	0.381384	0.183497	-0.634362	0.107662	-0.614023	-1.07268	0.077524	-1.19128	non-sig
Aen	Q9CZI9-2;Q9CZI9	-	24.1699	NA	24.6082	24.5827	23.7219	NA	24.2767	23.8154	24.6699	24.5993	24.7263	24.654	NA	23.8824	23.9932	24.8782	0.41861	0.364509	0.183474	0.42662	0.243932	0.261404	0.00800988	0.990998	3.14553e-05	non-sig
Loxl2	P58022;P58022-2	-	28.2172	27.8108	28.2446	27.6713	25.8485	25.6823	25.399	25.1613	27.6524	26.9328	27.754	27.9048	26.3796	24.8313	25.2206	25.4682	-0.424975	0.370373	-0.183318	-0.0478317	0.910997	-0.00193636	0.377143	0.537882	0.10157	non-sig
Golph3	Q9CRA5	-	26.7238	27.0442	26.3401	26.9955	26.5631	26.1078	26.1413	26.4315	27.1829	27.1336	26.9328	27.1563	25.9429	26.6757	26.7664	26.4935	0.32553	0.273506	0.183284	0.158704	0.527309	0.0441093	-0.166826	0.68694	-0.0272062	non-sig
Ormdl3	Q9CPZ6	-	NA	25.1584	25.3789	25.3521	NA	NA	NA	NA	25.3253	25.6088	25.4274	25.0314	NA	NA	NA	NA	0.470192	0.408293	0.182918	0.286012	0.537831	0.0770385	-0.184181	0.818695	-0.0160012	non-sig
Cog1	Q9Z160	-	27.2655	26.7647	27.036	26.9822	27.2652	27.4347	27.1472	27.2577	27.2357	27.3634	27.2816	27.1184	27.3281	27.3911	27.0799	27.2425	0.237694	0.170074	0.182873	-0.0157803	0.924678	-0.000536682	-0.253474	0.257151	-0.149502	non-sig
Prrc1	Q3UPH1	-	28.5761	28.2083	28.3471	28.4507	28.6343	28.6774	28.7162	28.7375	28.6357	28.5749	28.675	28.6207	29.0921	29.1568	28.5844	28.8589	0.231027	0.161655	0.182837	0.23167	0.0918877	0.240183	0.000643506	0.998025	5.52439e-07	non-sig
Apoa1bp	Q8K4Z3	-	28.8586	29.0005	29.1876	29.5664	29.3402	29.2228	29.2568	29.2698	29.5978	29.2466	29.2768	29.5148	29.1583	28.8388	28.979	28.9038	0.255745	0.19359	0.182376	-0.302433	0.0631754	-0.362754	-0.558179	0.0289795	-0.858429	non-sig
Mef2d	E9Q5E0;Q921S6;Q63943;E9QKT0;Q63943-2	-	24.9554	24.9152	24.5652	24.5519	NA	24.9274	NA	NA	25.0344	NA	NA	NA	NA	NA	25.4521	24.9695	-0.496536	0.429637	-0.182178	0.702827	0.151601	0.575826	1.19936	0.110655	1.14663	non-sig
Slc25a12	Q8BH59	-	29.0522	29.0639	29.0796	28.9283	29.1733	29.0832	29.2189	29.1573	29.2467	29.1684	29.1604	29.2265	28.7621	28.9134	28.7139	28.9301	0.169486	0.084223	0.182125	-0.328296	0.000582705	-1.06189	-0.497782	0.000857461	-1.52659	non-sig
Gnl3l	Q6PGG6	-	24.966	25.457	25.4783	25.4039	24.9473	24.8909	24.8479	24.7539	24.7005	25.1137	25.0971	24.9585	NA	NA	NA	24.869	-0.358828	0.311232	-0.181895	-0.590132	0.0410625	-0.81825	-0.231304	0.630341	-0.046359	non-sig
Dhx29	Q6PGC1	-	28.2199	28.4201	28.2594	28.0812	27.8648	27.8325	27.8115	27.3801	28.0069	28.0566	27.9134	28.0322	27.3232	27.0591	27.4181	27.4533	-0.242866	0.178612	-0.181685	-0.408799	0.00936714	-0.829205	-0.165933	0.493049	-0.0509596	non-sig
Gnb2l1	P68040	-	33.1695	33.1898	33.0741	33.2236	32.968	32.9515	32.9648	32.8628	33.0151	33.0155	33.0136	33.0168	33.1872	33.3205	33.1686	33.0485	-0.149015	0.0604452	-0.181595	0.244408	0.0010984	0.723262	0.393423	0.000979058	1.18388	non-sig
Bzw1	A0A087WQS2;Q9CQC6;A0A087WPF9	-	31.3472	31.3615	31.4721	31.4114	31.1355	31.124	31.2966	31.3318	31.5115	31.5614	31.563	31.602	31.4209	31.3026	31.2053	31.3379	0.161404	0.0756261	0.180987	0.0947225	0.210478	0.0641076	-0.0666818	0.598721	-0.0148551	non-sig
Cep170	H7BX26;Q6A065;A0A0A6YXK7	-	28.8104	28.7892	28.7794	28.7712	28.3883	28.3665	28.2007	28.3737	28.9861	28.9252	28.9711	29.0048	28.5303	28.5932	28.4417	28.8033	0.184268	0.104219	0.180961	0.259801	0.0092062	0.528933	0.0755329	0.635909	0.0148501	non-sig
Arhgap28	E9Q642;Q8BN58;Q8BN58-2;Q8BN58-3	-	25.5336	25.3947	25.3621	25.0901	25.0365	24.9837	25.381	25.0442	26.0681	25.4466	25.5407	25.782	24.9446	NA	NA	25.2868	0.364224	0.318731	0.180865	-0.311925	0.290724	-0.167354	-0.676149	0.131524	-0.595684	non-sig
Pole	Q9WVF7	-	28.2723	28.5887	28.7116	28.4184	27.5747	27.2742	27.3796	27.8833	28.3259	28.1009	28.2791	28.2427	27.1145	27.3857	27.1441	26.9796	-0.260582	0.203601	-0.180119	-0.371984	0.0302166	-0.565324	-0.111402	0.702195	-0.017105	non-sig
Il1rap	G3UY13;E9Q6I2;Q61730-2;Q61730;Q61730-3	-	NA	NA	NA	NA	25.0236	25.1408	24.8139	24.7206	NA	NA	NA	NA	NA	NA	NA	NA	0.429471	0.381564	0.179705	-0.380034	0.330976	-0.182493	-0.809504	0.172278	-0.618276	non-sig
Ssu72	Q9CY97;Q9CY97-2	-	27.5062	27.0297	27.235	27.0787	27.2401	27.2921	26.9066	27.1555	27.3797	27.5571	27.3643	27.5165	27.1183	26.8982	27.1212	26.9929	0.242007	0.181548	0.17933	-0.115908	0.45014	-0.0401799	-0.357916	0.118057	-0.332113	non-sig
Rpl7a;Gm4978	Q58ET1;P12970;A0A140T8L1;A0A140T8L3;F6VBB8	-	33.5548	33.3146	33.2242	33.3296	33.5512	33.5336	33.4529	33.5316	33.5717	33.4063	33.6044	33.5	33.3665	33.465	33.464	33.4497	0.16481	0.0816475	0.179323	-0.0810136	0.309396	-0.0412753	-0.245824	0.0468247	-0.326829	non-sig
Sumo3	G3UZ60;G3UWI9;G3UWX9;G3UZA7;Q9Z172-2;Q9Z172	-	NA	24.7905	25.2433	24.9126	25.2221	25.1689	25.547	25.683	NA	25.3682	NA	NA	NA	NA	26.189	25.7707	-0.525707	0.456002	-0.179284	-0.0601259	0.924749	-0.00204286	0.465581	0.61382	0.098684	non-sig
Pi4kb	E9Q8A3;Q8BKC8-2;Q8BKC8;Q8BKC8-3	-	25.9705	25.9957	26.0397	26.3058	26.376	26.4077	25.9782	26.1364	26.7975	26.9074	26.3839	26.3043	26.5253	NA	26.076	25.8145	0.520334	0.452369	0.179259	-0.67269	0.212099	-0.453032	-1.19302	0.149793	-0.983658	non-sig
Mrpl54	Q9CPW3	-	25.2092	NA	24.6341	NA	NA	NA	NA	NA	25.0221	25.0251	24.8693	24.8089	NA	NA	NA	25.4312	0.472066	0.417182	0.179232	0.425185	0.357016	0.190191	-0.046881	0.956804	-0.000899037	non-sig
Fbxl8	Q3TD55;Q8CIG9	-	23.9972	24.3786	24.0173	24.1932	24.1275	24.1814	24.0888	24.2614	NA	NA	23.9882	NA	NA	NA	24.2209	24.2718	-0.330312	0.286683	-0.179226	0.044943	0.87364	0.00263669	0.375255	0.343895	0.173959	non-sig
Pigt	Q8BXQ2;B7ZC19	-	27.0053	27.0257	26.9149	26.9588	27.2659	27.1155	26.9855	26.9492	27.2566	27.1704	27.2017	27.3041	27.8544	27.5774	27.1089	27.3613	0.257007	0.201375	0.178875	0.396479	0.0199091	0.674391	0.139472	0.616545	0.0292941	non-sig
Cdc27	A2A6Q5;A2A6Q5-3;A2A6Q5-2	-	26.6527	26.373	26.281	26.2877	25.9394	25.9101	26.4238	26.0821	25.9181	26.3956	26.1575	25.9536	25.9163	26.2808	26.2112	26.3496	-0.292385	0.244851	-0.178676	0.100635	0.649922	0.0188328	0.393021	0.214235	0.262974	non-sig
Tfam	A0A0R4J1N9;P40630-2;P40630;D3Z0F3	-	27.2193	27.2124	27.2834	27.5587	27.0202	27.0147	26.8701	27.0837	27.5624	27.6687	27.6041	27.4006	27.1541	27.3265	26.9004	26.8681	0.240508	0.181611	0.178182	0.0651019	0.687181	0.010607	-0.175406	0.463823	-0.0585239	non-sig
Prdx2	Q61171;D3Z4A4	-	31.9855	32.0008	31.8948	32.1319	31.9283	31.9273	32.1309	32.0326	32.1171	32.1881	32.2441	32.1278	32.418	32.3811	32.2968	32.2198	0.166038	0.0845905	0.178105	0.324166	0.000556884	1.05491	0.158128	0.202022	0.109836	non-sig
Adgre5;Cd97	Q9DC42;A0A0D9SEG8;E9QMJ5;E9QJS7;Q9Z0M6-2;Q9Z0M6-3;Q9Z0M6	-	26.5206	26.806	26.8971	26.9273	26.1292	26.4319	26.7313	26.3416	26.2396	26.8154	26.4143	26.5329	25.7198	25.8024	25.7985	25.5713	-0.287219	0.239848	-0.178094	-0.685504	0.00197339	-1.85414	-0.398285	0.194847	-0.282905	non-sig
Cnn1	Q08091;Q08091-2	-	30.8199	31.0278	31.0432	30.942	31.9418	32.036	31.9802	32.0141	31.2013	31.1334	31.1583	31.0085	32.3091	32.3332	32.5104	32.4974	0.167166	0.0861286	0.178007	0.419507	6.32453e-05	1.7615	0.252341	0.0471336	0.334773	non-sig
Anapc5	A0A0G2JE03;Q3UFC2;Q3TWF7;A0A0G2JDM7;Q8BTZ4-2;Q8BTZ4;A0A0G2JDE8;A0A0G2JFH0	-	28.2526	28.4102	28.3941	28.5375	28.4503	28.3041	28.2629	28.1218	28.0911	28.3347	28.1831	28.1139	28.1687	28.0249	28.0966	27.7732	-0.217904	0.152444	-0.178003	-0.268919	0.0366539	-0.386136	-0.0510155	0.823874	-0.00429241	non-sig
Serpinh1	P19324	-	34.8564	34.8364	34.6783	34.8539	34.9496	34.9642	34.9462	35.0084	34.6285	34.6955	34.7094	34.6628	34.8525	34.91	34.9759	34.9697	-0.13218	0.0451784	-0.177791	-0.0401099	0.475989	-0.0129316	0.09207	0.280026	0.0508965	non-sig
Dph6	Q9CQ28;Q9CQ28-2	-	25.2888	26.149	25.9105	25.1319	24.9886	24.9649	24.7834	24.6717	25.2548	25.0816	25.2569	25.3737	NA	NA	NA	23.9745	-0.378328	0.338946	-0.177765	-0.933973	0.00574568	-2.09271	-0.555645	0.258948	-0.326046	non-sig
Prkab1	Q542K0;Q9R078	-	27.7673	27.4526	27.6629	27.4762	27.1685	27.3961	27.826	27.3904	27.8812	27.6678	27.7784	28.0783	27.9495	27.9209	27.6254	27.8048	0.261679	0.209527	0.177617	0.379885	0.0298185	0.579519	0.118206	0.687387	0.0192437	non-sig
Ptprs	B0V2N1-6;B0V2N1-2;B0V2N1;B0V2N1-4;B0V2N1-3	-	24.3435	24.4157	24.5849	24.4307	24.3065	24.1929	24.26	23.8162	24.1374	24.1694	24.3083	NA	NA	NA	NA	NA	-0.380031	0.341035	-0.177551	-0.0641178	0.856278	-0.00432059	0.315914	0.544381	0.0834318	non-sig
Tpm1	B7ZNL3	-	27.758	27.3234	27.7877	26.8425	27.8306	27.2464	28.0774	28.1706	27.4382	26.7079	27.286	26.7598	28.449	28.4449	28.4888	28.9439	-0.379955	0.341161	-0.177454	0.750388	0.0227806	1.23246	1.13034	0.0263552	1.78496	non-sig
Paics	Q9DCL9	-	31.4697	31.4808	31.5595	31.6248	30.9498	30.9482	31.0385	31.1286	31.7344	31.6438	31.74	31.6405	31.193	31.2009	31.141	31.3146	0.155986	0.0728597	0.177436	0.196086	0.0100651	0.39162	0.0401	0.753424	0.00493071	non-sig
2210016F16Rik	G3X8U3	-	27.616	27.9518	27.9519	27.9135	27.9035	27.9308	27.7962	27.7698	27.41	27.5846	27.5985	27.8385	28.1999	28.1861	28.5509	28.6984	-0.250377	0.196121	-0.177136	0.558766	0.00169496	1.54825	0.809143	0.00315026	2.0242	non-sig
Tnks1bp1	P58871;Z4YJL4	-	30.4611	30.4241	30.4372	30.4417	30.5734	30.5517	30.5165	30.4003	30.4924	30.5935	30.6235	30.6571	30.5461	30.6886	30.5587	30.5942	0.150589	0.0667263	0.177048	0.0864331	0.20743	0.0590449	-0.0641557	0.570219	-0.0156513	non-sig
Tyms	Q544L2;P07607	-	28.2819	28.4043	27.9618	28.4616	28.1211	27.921	28.003	27.9101	28.4603	28.5392	28.4021	28.5596	27.9663	27.9753	28.0507	28.0163	0.212909	0.14738	0.177047	0.0133186	0.924963	0.000451175	-0.19959	0.297283	-0.10515	non-sig
Mccc1	Q99MR8	-	27.4772	27.4619	27.3832	27.3505	26.5583	26.7255	26.6488	26.7388	27.2104	27.0919	27.1617	27.2301	27.1074	27.4265	27.0988	26.7094	-0.244629	0.189448	-0.176747	0.417669	0.00989803	0.837197	0.662298	0.00875641	1.36279	non-sig
Tram1	Q4FK14;Q91V04	-	25.1394	25.3019	25.328	25.5331	25.9488	25.5338	25.5683	25.7025	25.5595	25.8896	25.3533	25.7229	25.4422	25.0467	25.4605	25.4897	0.305738	0.264232	0.176721	-0.328561	0.140638	-0.2799	-0.634299	0.0658006	-0.749596	non-sig
Ddx56	Q5SVX3;Q9D0R4;Q5SVX2	-	28.5905	28.8052	28.7519	28.621	28.3367	28.2093	28.2799	28.1751	28.645	28.3774	28.4516	28.4931	28.0403	28.0701	28	27.7427	-0.200392	0.131322	-0.176678	-0.286982	0.0129893	-0.541367	-0.0865892	0.642557	-0.0166328	non-sig
Tra2a	A0A0N4SVC2;E9QP00;Q6PFR5	-	28.8434	28.8979	28.6475	28.8355	29.0122	28.6904	28.8863	28.7213	28.9021	29.0569	29.0592	29.004	28.9232	29.2107	29.0123	29.0206	0.199462	0.130121	0.176654	0.21416	0.0530186	0.273176	0.0146981	0.941621	0.000383968	non-sig
Dock1	Q8BUR4;Q8BUR4-2	-	28.5044	28.7296	28.7776	28.6579	28.7634	28.7859	28.9226	28.8376	28.5007	28.2662	28.5519	28.575	28.7469	28.7151	28.8293	28.8972	-0.193925	0.12289	-0.176565	-0.0302745	0.795039	-0.0030157	0.16365	0.321546	0.0806398	non-sig
Actg1	Q4KL81;P63260	-	36.6333	36.5827	36.6232	36.6833	36.8874	36.91	37.005	37.0605	36.7123	36.7455	36.7371	36.8533	37.2852	37.3341	37.2759	37.2115	0.131394	0.0453343	0.176538	0.310923	2.27276e-05	1.44375	0.179529	0.035854	0.259502	non-sig
Me1	P06801;Q3TQP6	-	30.5506	30.3828	30.3899	30.4148	29.9626	29.9452	30.1425	30.0756	30.3692	30.2296	30.2592	30.173	30.5815	30.4858	30.398	30.3042	-0.176748	0.100434	-0.176415	0.410875	0.000187115	1.5317	0.587623	0.000495813	1.94191	non-sig
Acaa2	Q8BWT1	-	29.696	29.2529	29.1398	29.2116	29.4217	29.4881	29.6382	29.496	29.6792	29.5725	29.5389	29.4713	29.9156	29.5991	30.0933	29.7592	0.240389	0.185203	0.176049	0.330789	0.0304077	0.501812	0.0903996	0.728714	0.0124248	non-sig
Atxn7l3b	Q3UD01	-	27.0667	26.7507	26.7903	27.0421	26.145	26.179	26.429	26.1978	26.2326	26.436	26.5039	26.4479	26.506	NA	26.0792	NA	-0.507354	0.449833	-0.176026	-0.97788	0.0632042	-1.17273	-0.470526	0.588692	-0.108273	non-sig
Mbnl2	Q8C181-2	+	28.089	28.0939	28.2516	28.1939	28.3607	28.2839	28.3094	28.2849	28.2579	28.7646	28.183	28.3432	28.5269	28.5658	28.4848	28.8133	0.230068	0.172085	0.175831	0.287949	0.0419227	0.396665	0.0578811	0.818602	0.00503145	non-sig
Atp9b	D3YV00;P98195-2;P98195	-	NA	NA	NA	NA	NA	NA	NA	NA	NA	23.4656	23.4579	23.356	NA	NA	NA	NA	-0.468964	0.421869	-0.175778	0.485246	0.290704	0.260358	0.95421	0.172719	0.727738	non-sig
Erbb2ip	B7ZNX6;Q80TH2-1;Q80TH2;Q80TH2-2;B2RUJ2	-	27.6735	27.3264	27.3364	27.438	27.4744	27.7083	27.5698	27.5866	27.6408	27.6607	27.6798	27.6378	27.3311	27.514	27.362	27.1775	0.211188	0.147774	0.175371	-0.238618	0.0510707	-0.308254	-0.449806	0.020474	-0.759632	non-sig
Arfgap3	A0A0R4J0T8;Q9D8S3	-	27.7737	27.7979	27.8291	27.8979	28.2379	28.1054	28.2496	28.2195	27.9894	27.9108	28.2007	28.0301	28.2132	28.0461	28.4789	28.3949	0.208125	0.144016	0.175156	0.0801901	0.514177	0.0231659	-0.127935	0.507572	-0.037677	non-sig
Tmem55b	F8WHW3;Q3TWL2;E0CYE6;E0CZF6;E0CZ18	-	25.0885	NA	24.8065	25.0598	NA	25.1481	NA	NA	25.0223	25.0898	25.1685	24.8054	NA	NA	NA	NA	0.505124	0.450043	0.17515	0.196287	0.733374	0.0264349	-0.308837	0.732424	-0.0417663	non-sig
Srsf3;Gm12355	P84104-2;P84104;A2A4X6	-	31.809	31.5481	31.4034	31.4246	31.8823	31.8793	32.0345	31.7985	31.76	31.8231	31.7064	31.6995	32.1113	32.134	31.9131	31.8473	0.200977	0.134684	0.174988	0.10274	0.365391	0.0449224	-0.0982367	0.600255	-0.0217756	non-sig
Hectd3	Q3U487	-	25.5991	25.0449	25.2395	25.2441	25.6374	25.6324	25.6967	25.3076	NA	25.1648	25.2868	25.2494	25.4105	NA	25.2815	25.2832	-0.47646	0.429637	-0.174812	-0.557025	0.23746	-0.347812	-0.0805653	0.924674	-0.00274013	non-sig
Ift20	Q61025;Z4YJL9;Q61025-2	-	24.3096	NA	NA	NA	24.4095	24.1967	NA	24.251	24.3429	24.5237	NA	NA	NA	NA	24.4461	NA	0.412726	0.378355	0.174212	0.577013	0.117657	0.536266	0.164286	0.802802	0.0156715	non-sig
Plcb4	A2AT91;V9GXQ9;Q91UZ1	-	24.5866	24.2068	24.4519	24.1286	24.4364	24.3299	24.3823	NA	23.9132	23.8206	24.0537	24.185	NA	NA	24.3203	NA	-0.350311	0.318767	-0.173939	0.20929	0.471528	0.0683315	0.5596	0.19818	0.393365	non-sig
Tnpo1	Q8BFY9-2;Q8BFY9;Q3TKD0	-	30.9227	30.823	30.779	31.019	30.5667	30.5752	30.4794	30.458	30.6599	30.81	30.7415	30.7151	30.5533	30.537	30.5437	30.5498	-0.154323	0.0747077	-0.173865	0.0261192	0.744574	0.00334568	0.180442	0.10295	0.178164	non-sig
Ube2c	A2A4Z0;Q9D1C1;A2A4Z1	-	28.8806	28.8711	28.6603	28.5429	28.5788	28.8214	28.5342	28.5535	28.8048	29.0294	28.8497	29.1202	28.2655	28.1698	28.1372	28.1233	0.212307	0.151753	0.17385	-0.448062	0.00124262	-1.30192	-0.660369	0.00222258	-1.75205	non-sig
Nelfcd	Q3TW27;Q922L6	-	25.8077	25.7585	26.2871	26.1405	25.3284	25.3223	25.2723	25.3131	25.8341	25.3353	25.5052	25.8526	NA	NA	NA	24.4066	-0.366678	0.335688	-0.173829	-1.29863	0.000347894	-4.49139	-0.931954	0.0495985	-1.21576	non-sig
Fermt2	Q3TLE2;Q8CIB5	-	31.2302	31.2406	31.2437	31.3471	31.0625	31.0745	30.9333	30.9997	31.5392	31.421	31.2779	31.4477	30.9872	30.9066	31.0182	30.9199	0.156027	0.077209	0.173553	-0.0595552	0.429905	-0.0218346	-0.215582	0.0604811	-0.262661	non-sig
Upf2	A2AT37	-	26.7024	26.3389	26.8143	26.7823	26.2454	26.3089	26.3833	26.3304	26.8141	26.9291	26.9361	27.0593	25.7974	26.3946	26.3697	26.4488	0.275158	0.234769	0.173173	-0.0643728	0.760963	-0.00763695	-0.339531	0.248416	-0.205355	non-sig
Ndufb4	Q9CQC7	-	27.7728	27.7345	27.6035	27.4783	27.5104	27.8343	27.4386	27.5463	27.591	27.8834	28.1931	28.0269	27.4865	28.1377	27.6999	27.5891	0.276319	0.236211	0.173169	0.145909	0.456657	0.0496689	-0.13041	0.690438	-0.0209797	non-sig
Slc35a4	A0A087WQH8	-	NA	NA	NA	NA	NA	NA	NA	NA	NA	NA	NA	NA	25.0733	25.2693	25.5454	NA	0.395462	0.365126	0.173037	0.78836	0.0257739	1.25256	0.392898	0.48243	0.124378	non-sig
Patl1	Q3TC46	-	26.0422	25.5	25.5139	26.1793	25.8516	26.2228	25.3918	25.5013	25.9909	26.3772	26.3706	25.8752	25.9713	25.6204	25.7466	25.9285	0.344657	0.314917	0.17295	0.0748151	0.806831	0.00697407	-0.269842	0.549817	-0.0701	non-sig
Ggct	Q9D7X8	+	26.1921	26.4036	26.4562	26.6418	25.5902	25.3837	25.1704	25.3305	27.0203	26.8896	26.6207	26.5067	25.5722	25.6797	NA	NA	0.335894	0.305924	0.172779	-0.0389446	0.894835	-0.00187936	-0.374838	0.369505	-0.162072	non-sig
Ivns1abp	Q920Q8;Q920Q8-4;Q920Q8-3	-	26.2909	26.3355	26.2156	26.398	25.8441	25.7717	25.2668	25.4642	26.125	26.067	25.9288	25.8204	25.2954	NA	25.8341	25.4437	-0.324708	0.294166	-0.172552	-0.235733	0.354253	-0.106242	0.0889747	0.845489	0.00648554	non-sig
Tpm3-rs7	P21107-2;D3Z2H9	-	32.6441	32.5749	32.4379	32.4983	32.8127	32.742	32.9384	32.9953	32.7304	32.5929	32.8923	32.6305	32.7654	32.7295	32.73	32.7415	0.17273	0.101011	0.171976	-0.130474	0.137807	-0.112303	-0.303204	0.0288892	-0.466712	non-sig
Ogdhl	E9Q7L0	-	NA	24.1015	24.2857	NA	NA	NA	NA	NA	24.9443	24.6681	24.5799	NA	NA	NA	NA	NA	0.485046	0.442308	0.17184	0.0587474	0.916906	0.00221332	-0.426298	0.603289	-0.0935615	non-sig
Eif1ax	Q8BMJ3	-	30.2287	30.0268	30.3359	29.9296	30.2363	30.5845	30.1214	30.2014	30.4422	30.4557	30.34	30.251	30.6539	30.3119	30.7515	30.3456	0.241993	0.195268	0.171662	0.229861	0.135234	0.199729	-0.0121318	0.965683	-0.000183984	non-sig
Med15	E9Q7C1;G3X8S4;Q924H2	-	26.2042	26.1252	26.0424	26.707	26.4637	26.6804	26.4005	26.8997	26.7184	26.5246	26.4815	26.6351	26.3047	26.3767	27.1085	26.2951	0.320165	0.291192	0.171551	-0.089827	0.742436	-0.0116183	-0.409993	0.28622	-0.222749	non-sig
Baiap2	B1AZ46;Q8BKX1-4;Q8BKX1-3;Q8BKX1-2;Q8BKX1	-	27.7105	27.6639	27.6186	27.4223	27.3467	27.1346	27.4071	27.1186	27.5016	27.3553	27.4628	27.2425	27.1032	27.2153	27.1149	27.025	-0.213276	0.156906	-0.171551	-0.137185	0.275998	-0.0766991	0.0760913	0.7266	0.0105542	non-sig
Dpysl3	E9PWE8;Q3TT92;Q62188	-	32.2937	32.2565	32.2935	32.2321	31.1803	31.184	31.3525	31.3431	32.3592	32.502	32.4433	32.384	31.5801	31.6478	31.4614	31.4773	0.153186	0.0760172	0.171429	0.276666	0.000825028	0.853108	0.12348	0.272519	0.069717	non-sig
Apip	Q9WVQ5	-	26.3777	26.2481	26.0483	26.3595	26.6285	26.6686	26.4672	26.5276	26.4602	26.6239	26.6389	26.3503	26.2275	26.4104	26.7773	26.6869	0.259942	0.219692	0.17109	-0.0474747	0.806667	-0.00442965	-0.307417	0.255593	-0.182129	non-sig
Dcp1a	Q91YD3	-	26.6043	26.8433	26.9497	27.0365	27.1524	27.1574	26.9579	26.9651	27.2315	27.1076	27.107	26.9885	27.3325	27.256	26.8946	26.8533	0.250197	0.207488	0.170886	0.0259027	0.886981	0.00134916	-0.224294	0.387272	-0.0924057	non-sig
Fabp3	Q5EBJ0;A0A140T8V1;P11404	-	24.0695	NA	24.0555	23.8525	24.2648	24.5237	NA	NA	24.3768	24.1025	NA	NA	NA	26.512	24.6887	24.5585	0.525827	0.473342	0.170802	0.607939	0.287642	0.328985	0.0821112	0.937647	0.00229586	non-sig
Srsf5	Q9D8S5;O35326	-	29.0031	28.6717	29.7868	29.1484	29.2415	28.8881	28.7268	28.5682	28.5956	28.9154	28.8345	28.9146	28.7435	28.9274	29.2685	29.307	-0.337465	0.311818	-0.170791	0.205451	0.455279	0.0702072	0.542916	0.189244	0.392517	non-sig
Fam76a	Q922G2-2;Q922G2	-	25.1398	24.8726	24.5408	24.7616	25.0481	25.162	25.1178	25.2149	25.2097	25.3185	25.0017	25.4145	NA	25.5136	25.1033	25.1366	0.407411	0.381327	0.170584	-0.246308	0.517065	-0.0705561	-0.653719	0.250715	-0.392767	non-sig
Vps39	Q8R5L3-2;Q8R5L3	-	25.1984	25.4825	25.3209	25.4927	25.5067	25.6089	25.2891	25.4503	25.6203	25.5405	25.7607	25.6837	25.4394	25.6283	25.3213	25.7503	0.277645	0.243	0.170583	0.0710697	0.742306	0.00919764	-0.206575	0.514056	-0.059698	non-sig
Rps19bp1	Q8C6B9	-	26.4273	25.8454	26.2413	26.3439	26.3002	25.9894	26.0831	25.9744	26.7049	26.7961	26.6966	26.7119	NA	NA	26.1834	26.156	0.512888	0.465065	0.170528	-1.00245	0.0680828	-1.16982	-1.51534	0.0729652	-1.72276	non-sig
Tle3	E0CXS2;E0CY14;F8WIE2;E0CXS9;J3KMT7;Q08122-2;Q08122-1;Q08122;Q08122-4;F6TS96;Q3TY99;E0CXU1	-	26.2487	26.0878	25.7382	26.065	26.301	26.4091	26.2012	26.0986	26.48	26.0841	26.3598	26.3968	26.0419	25.9898	25.3832	25.6313	0.29522	0.26452	0.170502	-0.490911	0.0258721	-0.779159	-0.786131	0.0219686	-1.30356	non-sig
Stx18	Q8VDS8-3;Q8VDS8;Q8VDS8-2;D3YY98;A0A0J9YTY5	-	25.963	26.0963	25.8148	26.1222	25.4924	25.0524	25.6485	25.4894	25.3484	25.5836	25.6582	25.76	25.5735	25.1059	NA	NA	-0.411559	0.386272	-0.170018	-0.485343	0.1939	-0.345769	-0.0737846	0.913924	-0.00288423	non-sig
Luc7l3	Q5SUF2;Q5SUF2-3;Q5SUF2-2	-	28.3391	28.3347	28.4297	28.3193	28.3922	28.5049	28.3866	28.5896	28.5308	28.4607	28.6397	28.5223	28.7432	28.8615	28.5469	28.6817	0.182685	0.117374	0.169975	0.239993	0.0169342	0.425085	0.057308	0.734374	0.007684	non-sig
Ints7	A0A0R4J0E4;Q7TQK1;Q7TQK1-2	-	27.8294	27.8641	27.9678	27.8574	27.3326	27.4275	27.6637	27.6267	27.5357	27.6853	27.6228	27.6818	28.1008	28.2138	27.6405	27.6075	-0.248293	0.206776	-0.169956	0.378021	0.0227806	0.620875	0.626313	0.0161916	1.12155	non-sig
Mxra7	Q9CZH7	-	27.1953	27.1646	27.0413	26.4698	25.5179	25.7835	25.5764	25.4442	26.7144	26.6122	26.6748	26.6648	24.9504	24.8187	25.4279	25.1946	-0.30122	0.272789	-0.16994	-0.482639	0.0333794	-0.712627	-0.181419	0.630099	-0.0363909	non-sig
Phospho2	Q9D9M5	-	23.2624	23.6215	22.9806	23.356	NA	NA	23.0038	NA	NA	NA	NA	NA	NA	NA	NA	NA	0.404238	0.38044	0.169664	0.482589	0.183326	0.355559	0.0783506	0.906364	0.00334537	non-sig
Slc25a4	P48962	-	31.5289	31.5066	31.3095	31.513	31.6289	31.5756	31.3542	31.3221	31.7431	31.634	31.5702	31.6927	30.9463	31.121	31.1159	30.8037	0.195497	0.136003	0.169388	-0.473452	0.000300398	-1.66764	-0.668948	0.000819658	-2.06462	non-sig
Fhod1	Q6P9Q4	-	27.1566	27.1769	27.1454	27.3231	27.2071	27.1168	27.2939	27.1061	26.8898	26.7387	27.0787	27.1388	26.5154	26.45	26.5527	26.9291	-0.239033	0.196121	-0.16911	-0.569184	0.0010187	-1.70297	-0.330151	0.157336	-0.265168	non-sig
Sumf1	E9Q265;Q8R0F3;E9Q0Z7	-	26.1909	26.0905	26.2074	26.1001	26.5632	26.3965	26.746	26.5029	25.5713	25.6068	25.8769	25.7534	26.2916	NA	NA	NA	-0.445102	0.417182	-0.168994	-1.71138	0.000604031	-5.50883	-1.26628	0.057824	-1.56751	non-sig
Dnm1	P39053-6;A0A0J9YUE9;A0A0J9YUN4;P39053-5;P39053-3;P39053-4;P39053	-	26.5135	26.4298	26.1577	26.3018	26.4648	26.4645	26.6523	26.6874	26.4695	26.8742	26.6057	26.7102	26.5518	26.7074	27.214	27.6052	0.314219	0.290456	0.16871	0.452364	0.0617874	0.546953	0.138145	0.743143	0.0178108	non-sig
Ppp1r7	Q3UM45	-	28.8262	29.1565	28.9907	29.0161	29.1445	28.9558	29.0411	28.9321	28.8462	28.6746	28.9976	28.6888	29.2739	29.3337	29.2506	29.1774	-0.195601	0.137276	-0.168687	0.240528	0.031079	0.362604	0.436128	0.0138114	0.811095	non-sig
Aldh4a1	Q8CHT0	-	26.9724	27.5861	27.2213	27.2064	27.8013	27.817	27.5942	27.4274	27.4751	27.2961	27.5469	27.674	27.4587	27.6604	27.7069	27.541	0.251502	0.213944	0.168431	-0.0682385	0.707488	-0.0102549	-0.319741	0.212449	-0.215104	non-sig
Kif23	E9Q5G3	-	27.5502	27.1685	27.1922	27.3181	26.4544	26.3743	26.6238	26.453	26.8837	27.0445	27.1919	27.1738	25.7387	25.874	25.6737	25.6811	-0.233795	0.191009	-0.168086	-0.734528	8.42271e-05	-2.99287	-0.500733	0.0311649	-0.754271	non-sig
Hyou1	Q9JKR6	-	31.866	31.8344	31.8366	31.8282	31.9106	31.86	31.8593	31.8863	31.9466	31.9713	31.9706	31.9603	31.8733	31.8725	31.7588	31.8623	0.120906	0.0408024	0.167977	-0.0373569	0.455963	-0.0127413	-0.158263	0.038362	-0.224116	non-sig
Vezf1	Q5SXC4;Q5SXC3	-	26.1283	25.9588	26.0358	25.9836	24.809	25.5047	25.2341	25.3228	25.3271	25.6976	25.5903	25.4793	25.802	25.6891	NA	NA	-0.503025	0.463656	-0.167912	-0.169987	0.773673	-0.0189437	0.333039	0.719988	0.0475163	non-sig
Atp6v1b2	P62814	-	29.2879	29.3515	29.3126	29.3141	29.0364	28.895	28.9143	28.8972	29.0728	29.2028	29.1771	29.1034	29.0307	28.8834	29.2339	28.9086	-0.177487	0.11364	-0.167631	0.0784343	0.411047	0.0302841	0.255922	0.0757228	0.28683	non-sig
Akt2	Q3TY95;Q60823;F8WHG5;D3Z3N2	-	27.1063	27.3034	26.9497	26.8361	27.1291	27.64	27.4717	27.5385	27.0803	27.2501	27.7114	27.3235	28.0354	27.9899	27.5234	27.4734	0.292448	0.267763	0.167353	0.310716	0.147739	0.258051	0.0182678	0.963405	0.000295779	non-sig
Cryab	Q52L78;P23927	-	25.1453	24.6476	25.6592	24.5609	27.9904	27.7846	28.087	27.5149	25.451	24.5017	NA	NA	28.7853	28.1419	27.666	28.0111	-0.485386	0.45248	-0.167167	0.306844	0.560237	0.0772108	0.792231	0.317823	0.394384	non-sig
Tpm1	P58771;Q8BSH3;E9Q452;E9Q454	-	NA	NA	25.7347	25.7971	25.6688	25.4155	25.8209	25.4626	25.3239	25.5787	25.1996	25.3714	26.3575	26.046	26.0258	25.8202	0.455511	0.430014	0.166953	0.470416	0.300333	0.245744	0.0149049	0.986644	8.70354e-05	non-sig
Vrk2	Q8BN21-2;Q8BN21;Q8BN21-3	-	25.0761	24.6927	25.0708	25.3515	24.6463	24.755	24.662	25.013	25.2007	25.3397	25.3986	25.5183	23.6337	24.2156	23.8599	23.9635	0.316548	0.297065	0.166868	-0.850881	0.00184343	-2.32663	-1.16743	0.00471013	-2.71657	non-sig
Ube2d3	A0A0G2JE32;Q4QQL2;A0A0G2JGL0;P61079	-	30.1226	30.0723	29.8016	29.806	29.9418	30.0645	30.0405	30.0001	29.7961	29.699	29.6441	29.6584	29.3619	29.9655	29.9256	30.1775	-0.251211	0.217042	-0.166667	-0.154065	0.362839	-0.0678326	0.0971461	0.738805	0.0127718	non-sig
Slc25a24	Q8BMD8	-	30.1493	30.0648	29.9995	30.1558	28.9799	28.9419	28.9378	28.9563	30.059	29.9531	29.8467	29.8415	29.0872	29.0715	29.109	29.296	-0.167298	0.100945	-0.166615	0.18699	0.0308424	0.282514	0.354287	0.0106344	0.699111	non-sig
Nop58	Q6DFW4;A0A0A0MQ76	-	30.74	30.8871	30.7588	30.8668	29.9856	30.1242	30.2459	30.1473	30.8123	31.1785	30.8886	31.1877	30.1296	30.2681	29.9535	30.2167	0.20362	0.152406	0.166357	0.0162123	0.90303	0.000718167	-0.187408	0.313271	-0.0944685	non-sig
Clasp2	Q8BRT1-5	-	25.167	25.0948	25.2164	25.2817	25.4253	25.4107	24.9075	25.303	25.6538	25.0497	25.632	25.9227	25.317	NA	25.1592	25.7365	0.374606	0.359807	0.166299	-0.0971247	0.787199	-0.0100928	-0.471731	0.356405	-0.211362	non-sig
Ampd2	A2AE27;Q9DBT5	-	28.0746	28.424	28.4858	28.3796	28.2659	28.2419	28.0831	28.057	28.4643	28.6179	28.5491	28.5583	28.7885	28.561	28.5622	28.4765	0.206416	0.156655	0.166176	0.435086	0.00138326	1.24395	0.22867	0.221328	0.149771	non-sig
Mast4	E9PWX8;E9QPR4;A0A0A6YXG1;Q811L6	-	26.0654	26.7532	26.698	26.7779	26.4915	26.5643	26.9208	NA	27.2788	26.6174	27.1723	27.3167	NA	NA	NA	NA	0.522651	0.480955	0.166149	-1.42705	0.0172428	-2.51646	-1.94971	0.0327035	-2.8961	non-sig
Ppa2	Q91VM9;D3Z636;Q91VM9-2	-	26.6406	26.6996	26.6959	26.7984	27.26	27.1766	26.8263	26.7799	26.8727	27.1347	27.0434	26.8843	26.9931	26.8167	27.1254	27.5793	0.275142	0.249207	0.166031	0.117952	0.562352	0.0294869	-0.15719	0.632266	-0.0312966	non-sig
Zak	Q9ESL4-2	-	27.958	27.731	27.586	27.8197	27.6786	27.7782	27.6041	27.6695	28.0251	27.936	28.033	27.9453	27.6747	27.4594	27.2302	27.4006	0.211172	0.16379	0.16592	-0.241378	0.0570612	-0.300192	-0.45255	0.0238021	-0.734662	non-sig
Mitd1	Q8VDV8	+	27.7951	28.4635	27.5597	27.4204	28.4118	NA	NA	NA	27.9496	27.7025	28.2359	NA	NA	NA	NA	NA	-0.88565	0.650081	-0.165646	-0.558326	0.720764	-0.079398	0.327324	0.899591	0.0150421	non-sig
Itsn2	E9QNG1;Q9Z0R6-2;Q9Z0R6	-	26.1266	25.6898	26.0439	26.0839	25.8926	25.6692	25.425	25.6791	25.0144	25.9227	25.8521	25.8539	25.6739	25.6378	NA	25.4336	-0.325298	0.309872	-0.165518	-0.131664	0.634597	-0.0260039	0.193634	0.655328	0.0355398	non-sig
Atp1a1	Q8VDN2	-	31.6994	31.5537	31.5594	31.5849	31.6528	31.7429	31.6234	31.7605	31.7788	31.7017	31.7394	31.7578	31.323	31.2674	31.3319	31.4621	0.145077	0.0723808	0.165442	-0.348782	5.98024e-05	-1.473	-0.493858	0.00017322	-1.8576	non-sig
Prpf19	Q99KP6;Q99KP6-2;Q99KP6-3	-	30.9642	30.8157	30.8185	30.9227	30.579	30.6008	30.6871	30.6182	30.7554	30.7103	30.7975	30.6996	30.8284	30.8854	30.9274	30.9082	-0.139591	0.0656055	-0.165145	0.266041	0.000386703	0.907898	0.405632	0.000577353	1.31366	non-sig
Ptrf	O54724	-	30.9699	31.2235	31.0662	31.2387	31.7794	31.8631	31.6035	31.6674	30.8836	30.8945	30.9712	30.9006	31.6208	31.6238	31.3956	31.1114	-0.212111	0.167058	-0.164838	-0.290446	0.0259501	-0.460607	-0.078335	0.724089	-0.0109832	non-sig
Rpl13	P47963;A0A140T8K8	-	33.0594	32.9805	33.0329	32.7076	33.0473	33.0345	32.9971	33.0718	33.1288	33.1401	33.1932	33.0431	32.9307	32.8686	33.2047	33.0014	0.181223	0.123576	0.164562	-0.0363091	0.739468	-0.0047594	-0.217532	0.148496	-0.180178	non-sig
Cdh11	P55288	-	27.7291	27.612	27.6406	27.5345	27.3879	27.1943	27.3108	27.0958	27.354	27.2717	27.392	27.5378	26.1014	26.2011	26.6118	26.6112	-0.240187	0.206535	-0.164529	-0.865841	3.02743e-05	-3.91267	-0.625655	0.0132917	-1.17399	non-sig
Ubr4	A2AN08-3;A2AN08;A2AN08-5	-	30.692	30.7328	30.7031	30.7851	30.5811	30.5383	30.5627	30.5172	30.6467	30.5733	30.511	30.6419	30.3128	30.2181	30.2743	30.3067	-0.134993	0.0609756	-0.163996	-0.271812	0.000206514	-1.00164	-0.136819	0.136389	-0.118379	non-sig
Aak1	Q3UHJ0-2;Q3UHJ0	-	28.3815	28.1184	28.1494	28.3653	28.5763	28.3621	28.3076	28.245	28.346	28.3569	28.505	28.6135	28.6142	28.4798	28.524	28.4481	0.201677	0.15433	0.16367	0.143748	0.222141	0.0939206	-0.0579287	0.781918	-0.00618902	non-sig
Fxr2	Q6P5B5;Q9WVR4	-	28.7297	28.9282	28.8566	28.8068	28.6934	28.6468	28.6166	28.6149	28.7162	28.7034	28.5848	28.6495	29.0294	28.9603	28.8802	28.7789	-0.166824	0.104643	-0.163536	0.269281	0.00376849	0.652692	0.436105	0.00310733	1.09358	non-sig
Col8a1	Q00780	-	24.9276	24.7469	24.8439	24.9889	24.7331	24.7499	24.9196	24.8523	25.5548	25.0375	25.0464	25.0926	NA	NA	24.9146	24.9181	0.305978	0.292443	0.16338	-0.0717811	0.783264	-0.00761537	-0.37776	0.306188	-0.194173	non-sig
Ppox	P51175;A0A0A6YX50	-	25.3559	26.0565	26.0413	26.1614	25.2026	24.6904	25.329	25.1433	25.5555	25.5518	25.4707	25.4672	NA	NA	24.1964	NA	-0.392509	0.383709	-0.163283	-1.1002	0.00408324	-2.62838	-0.707693	0.194863	-0.502654	non-sig
Acsf2	Q8VCW8	-	28.1686	28.2382	28.2117	28.2845	28.2536	28.3347	28.159	28.0538	28.2194	27.9004	27.8977	28.074	28.3307	28.5093	28.3683	28.6479	-0.202883	0.156753	-0.163277	0.263755	0.0299042	0.402034	0.466638	0.0151625	0.848921	non-sig
Samd4a	Q8CBY1;Q8CBY1-2;Q8CBY1-3	-	27.1628	27.1	27.1052	27.1429	26.6483	26.5995	26.8552	26.7212	27.2503	27.3317	27.3002	27.4457	27.0558	27.0221	27.2682	27.3233	0.204277	0.158995	0.163139	0.461321	0.000840282	1.41883	0.257044	0.163834	0.201933	non-sig
Dlat	Q8BMF4	-	30.0849	29.9287	29.9369	30.0136	30.1009	30.0774	30.0851	29.9822	30.1001	30.153	30.1461	30.1477	29.6868	29.7513	29.7666	29.6183	0.145719	0.0760036	0.163084	-0.355621	6.01501e-05	-1.50099	-0.50134	0.000182807	-1.87401	non-sig
Gopc	K3W4Q9;Q8BH60-2;Q8BH60	-	25.9833	26.0077	26.0444	26.0263	26.2229	26.2892	26.3648	25.8528	25.7568	25.859	25.6111	25.8413	26.3505	26.3491	26.3454	26.5155	-0.248343	0.220605	-0.163009	0.207682	0.212548	0.139675	0.456026	0.0760776	0.510176	non-sig
Ncln	D3YU17;Q8VCM8	-	28.8073	28.8979	28.8576	28.7393	28.5661	28.6498	28.5524	28.5227	28.528	28.7039	28.4805	28.7334	28.0199	27.7285	28.0381	28.3223	-0.214103	0.173556	-0.162838	-0.545564	0.000412323	-1.8466	-0.331461	0.0974543	-0.335173	non-sig
Raly	Q64012-2;A2AU62;Q64012;A2AU61;A2AU60	-	30.1477	30.3888	30.4847	30.3154	30.016	30.2271	30.2399	30.2412	30.6422	30.506	30.5036	30.4319	30.2852	30.28	30.3326	30.0734	0.18676	0.134537	0.162698	0.0617359	0.571769	0.0149882	-0.125024	0.454085	-0.0428662	non-sig
Snap29	Q9ERB0	-	26.8764	26.5699	26.7252	26.7619	26.7717	26.9115	26.8578	26.8989	26.8538	26.8948	27.0336	27.0635	27.3779	27.044	27.2399	26.8861	0.228061	0.19359	0.162634	0.277023	0.0568349	0.345001	0.0489626	0.851648	0.00341464	non-sig
Haus3	Q8QZX2;Q8QZX2-2	-	25.7799	26.2504	26.0248	26.2258	25.8045	25.6884	25.3042	26.0406	26.6414	26.1582	26.3925	26.416	26.8884	26.501	26.2588	27.2373	0.331827	0.323732	0.162534	1.01194	0.000991788	3.03945	0.680116	0.100539	0.678527	non-sig
Mrpl50	Q8VDT9	-	26.7071	26.0035	25.6439	26.024	25.7838	25.7809	25.8867	25.6276	24.0714	25.9696	26.0944	26.3357	26.8735	26.7288	26.1068	26.6125	-0.476887	0.456308	-0.162495	0.810642	0.104744	0.794323	1.28753	0.0939572	1.32238	non-sig
Ctnnbip1	Q9JJN6	-	24.517	24.6861	24.3695	24.1585	NA	NA	NA	NA	NA	24.1115	NA	NA	NA	NA	NA	24.057	-0.411278	0.402902	-0.162372	0.350805	0.36924	0.15179	0.762082	0.199196	0.534005	non-sig
H2afy2	Q8CCK0	-	29.0663	29.0881	28.9284	29.2077	29.3198	29.4056	29.3175	29.2395	29.2481	29.3349	29.2328	29.2207	29.3883	29.7391	29.5821	29.3919	0.186547	0.134992	0.162238	0.204742	0.0509457	0.264709	0.018195	0.923214	0.000631321	non-sig
Eif3f	Q9DCH4	-	30.9204	30.9331	30.9047	30.9391	30.7883	30.7892	30.7231	30.8681	31.1267	30.93	31.1261	31.0926	30.9736	30.9078	31.0264	30.9088	0.144519	0.0755261	0.162136	0.161993	0.0201052	0.274853	0.0174745	0.889229	0.00089096	non-sig
Sec22b	O08547;E9Q6R3	-	29.4246	29.2949	29.3569	29.4943	29.1361	28.7464	29.071	28.9274	29.1576	29.1589	29.2839	29.2377	28.5916	28.5427	28.5235	28.474	-0.183173	0.130799	-0.161814	-0.437302	0.000304994	-1.53743	-0.254129	0.101411	-0.252582	non-sig
Glipr2	Q9CYL5;B1AWD6	-	29.4771	29.321	29.5384	29.5086	28.9976	28.8242	29.0229	28.974	29.1887	29.3106	29.2613	29.1766	29.1699	29.3509	28.8394	29.5437	-0.22696	0.194352	-0.161462	0.27128	0.0610361	0.329447	0.498241	0.0285026	0.76984	non-sig
Calm1;Calml3	P62204;Q3UKW2;Q9D6P8	-	32.3175	32.2222	32.1882	32.3735	32.7728	32.7879	32.8765	32.9617	32.4582	32.4279	32.4901	32.4184	33.1832	32.8762	33.2625	33.0575	0.173309	0.117563	0.16113	0.245106	0.0112337	0.477829	0.071797	0.644356	0.0137042	non-sig
Nelfe	P19426-2;P19426;G3UY39	-	26.6542	25.5341	25.7462	25.897	25.7621	25.7179	26.0717	25.9252	26.5345	26.2734	26.0089	26.3495	25.7228	25.9411	25.9541	26.2881	0.333737	0.329749	0.1608	0.107296	0.722522	0.0151446	-0.226441	0.623809	-0.0464088	non-sig
Rpl12	Q5BLK0;P35979	-	32.0623	32.1952	32.1344	32.2866	31.6757	31.7014	31.6625	31.7435	31.8916	31.9968	32.0637	32.0275	31.7332	31.6249	31.9157	31.5215	-0.174698	0.120305	-0.160673	0.00303141	0.976401	3.1441e-05	0.177729	0.217431	0.117777	non-sig
haemaglobin alpha 2;Hba	Q91VB8;P01942	-	27.8328	27.501	27.2502	27.1491	28.3552	28.4623	28.2018	NA	NA	27.8271	26.3092	27.9039	NA	29.5534	29.0949	28.9359	-0.995459	0.689616	-0.16066	0.773733	0.691307	0.124052	1.76919	0.547598	0.462711	non-sig
Atp5l	Q9CPQ8	-	29.7147	29.4722	29.5981	29.6358	29.3171	29.1573	29.4412	29.2291	29.2498	29.3161	29.6056	29.4045	28.5423	28.185	28.4877	28.6129	-0.211237	0.173976	-0.160437	-0.829209	6.73637e-06	-4.28832	-0.617972	0.00445562	-1.45291	non-sig
Ak5	Q920P5	-	24.4211	NA	NA	24.2754	25.658	25.2913	25.905	25.6042	24.6493	24.7587	24.7742	NA	25.2174	NA	NA	NA	0.454298	0.443526	0.160404	-1.08942	0.0213989	-1.81891	-1.54372	0.0333064	-2.2808	non-sig
Ero1l	Q4FK57;Q8R180	-	28.8834	28.7902	28.6488	28.7872	28.7124	28.8696	28.8045	28.5885	28.8861	29.1046	28.9353	28.9847	28.9218	28.8666	29.1721	28.7403	0.200275	0.1583	0.160325	0.181457	0.124114	0.164433	-0.0188182	0.93058	-0.000587996	non-sig
Zc3h4	E9Q8K8;Q6ZPZ3;Q6ZPZ3-2	-	27.3258	27.2769	27.185	27.0639	27.4306	27.3964	27.3934	27.5396	27.353	27.3944	27.495	27.3578	27.5633	27.4444	27.3624	27.4413	0.187179	0.139565	0.16008	0.0128754	0.915214	0.000495413	-0.174303	0.291112	-0.0934161	non-sig
Ube3c	Q80U95	-	27.9926	27.958	27.8394	28.0678	27.9323	27.8721	27.9284	27.6881	27.8098	27.6794	27.7243	27.8268	27.1149	27.5081	27.1459	27.3247	-0.204402	0.165752	-0.159544	-0.581836	0.000132275	-2.25666	-0.377434	0.0484287	-0.496287	non-sig
Ppp1ca	P62137	-	31.9577	32.0343	31.8611	31.9927	31.9736	31.9727	32.068	32.1123	32.1671	32.0434	32.0451	32.2243	32.0256	31.8007	31.8151	31.9367	0.158518	0.09874	0.159391	-0.137127	0.0873278	-0.145196	-0.295645	0.0207928	-0.4973	non-sig
Pofut1	A2AMC3;Q3UXG7;Q91ZW2;E9PZ15;E9Q686	-	27.2055	26.7191	26.7737	27.1173	27.8776	27.8941	28.0999	27.8174	26.9199	27.4332	27.3881	27.149	27.1163	27.5901	27.6861	27.4765	0.268665	0.255119	0.159387	-0.454991	0.0212315	-0.76121	-0.723657	0.0190154	-1.24534	non-sig
Nap1l1	E9PW66;P28656	-	31.3159	31.521	31.4126	31.6834	31.5344	31.4502	31.2214	31.3416	31.5628	31.7801	31.6468	31.7617	31.6804	31.433	31.8546	31.6694	0.204588	0.166323	0.159384	0.272463	0.0296203	0.416436	0.0678759	0.753792	0.00833167	non-sig
Svil	Q8K4L2;E9Q3Z5;Q8K4L3-3;Q8K4L3;F6R6A4	-	28.8003	28.4621	28.7694	28.4105	28.6763	28.6123	28.9401	28.5921	28.5277	28.7843	27.9414	27.8544	29.2235	28.5942	29.4809	29.308	-0.333647	0.332961	-0.159352	0.446457	0.105926	0.435295	0.780104	0.0681571	0.909983	non-sig
Ca13	Q9D6N1	-	27.8289	27.6418	27.5032	27.9131	26.632	26.8657	26.8017	26.8569	28.4044	28.0865	27.6415	27.8908	27.3617	26.6994	27.2949	26.9729	0.284067	0.275344	0.159113	0.293144	0.166787	0.228018	0.00907644	0.98283	6.82683e-05	non-sig
Hgh1	Q8C3I8	-	27.6153	27.5714	27.6829	27.6796	27.5168	27.5528	27.918	27.6404	27.636	28.0152	28.0402	27.7247	27.8737	27.9285	28.0044	27.8767	0.216728	0.184541	0.159058	0.263794	0.0521846	0.338304	0.0470658	0.848749	0.00335206	non-sig
Obsl1	D3YYU8;A0A0B4J1L4;A0A0A0MQG1	-	28.8017	28.8324	29.1938	28.9696	29.3686	29.3037	29.3542	29.1621	28.6867	28.6124	28.8473	28.8513	29.1338	28.9463	29.2116	29.0801	-0.199962	0.160188	-0.159044	-0.204164	0.0848007	-0.218783	-0.00420196	0.985523	-2.66117e-05	non-sig
Tsr1	Q5SWD9;Q5SWD9-2	-	28.1629	28.4049	28.3765	28.568	27.7366	27.743	27.9508	27.8952	28.459	28.4981	28.6439	28.7088	27.8386	27.9827	27.9179	28.0142	0.199362	0.159565	0.158904	0.106935	0.371108	0.0460357	-0.0924264	0.641502	-0.01782	non-sig
Chid1	A0A0R4J058;A0A0R4J242;Q922Q9-2;Q922Q9;D3YWG2;G8JL55	-	NA	25.5764	25.2609	25.7712	25.6576	25.7941	25.8517	25.8013	25.3445	26.0256	25.2614	25.8898	NA	NA	NA	25.6028	0.487356	0.472217	0.158809	-0.794265	0.130661	-0.702015	-1.28162	0.111556	-1.22075	non-sig
Aff4	Q9ESC8	-	25.375	25.5377	25.6176	25.574	25.3106	25.3695	25.6463	25.693	26.2006	25.5725	25.8094	25.927	25.5602	NA	NA	25.546	0.351294	0.353756	0.158538	-0.424734	0.157241	-0.341246	-0.776028	0.0932555	-0.799561	non-sig
Smg9	Q9DB90;D3Z719;Q9DB90-2	-	NA	24.1542	24.3579	24.364	NA	24.185	NA	NA	24.788	24.2886	NA	24.1231	NA	NA	NA	NA	0.489996	0.475013	0.158413	-0.0849687	0.886024	-0.00446547	-0.574965	0.506369	-0.169921	non-sig
Wdr35	Q8BND3-2;Q8BND3	-	23.733	23.5211	23.3609	23.1803	NA	NA	NA	NA	23.6423	23.3799	24.3271	NA	NA	NA	NA	NA	0.403162	0.405007	0.158256	1.14388	0.00495306	2.63678	0.740714	0.205354	0.509239	non-sig
Ctps2	P70303;P70303-3;P70303-2	-	27.627	27.2485	27.3942	27.3516	27.4924	27.3717	27.6415	27.6023	27.633	27.5297	27.8311	27.6514	27.44	27.7966	27.1395	27.0912	0.255969	0.240994	0.158188	-0.160179	0.375376	-0.0681613	-0.416148	0.126274	-0.373987	non-sig
Fam129a	Q3UW53;E9PYV4	-	26.0749	26.2843	26.2073	25.9871	28.1501	28.102	28.1536	28.0585	26.106	26.304	25.5163	25.5133	28.5475	28.3374	28.1503	28.1833	-0.278499	0.270414	-0.158179	0.188559	0.364761	0.0825873	0.467058	0.137302	0.402756	non-sig
Lsg1	Q3UM18;Q3UM18-2	-	28.5418	28.5839	28.7285	28.7388	28.1702	27.403	28.5833	28.642	29.0536	29.0049	29.0563	28.7637	29.3373	29.2335	29.3564	29.0305	0.321347	0.322657	0.157864	1.03978	0.000711198	3.27325	0.718437	0.0753788	0.806625	non-sig
Ccdc109b	Q810S1	-	25.1148	24.9457	24.9698	24.8964	NA	23.9409	NA	NA	24.2266	24.8162	24.6619	24.6467	NA	NA	NA	NA	-0.393836	0.397467	-0.15781	-0.171263	0.664431	-0.0304079	0.222572	0.725744	0.0309858	non-sig
Itga5	P11688	-	30.1708	30.2593	30.2413	30.2185	30.2272	30.3155	30.3281	30.3241	30.3344	30.3737	30.4008	30.3294	30.3168	30.3888	30.2174	30.2719	0.137076	0.0707658	0.157662	1.22696e-05	0.999798	1.07428e-09	-0.137064	0.157084	-0.110181	non-sig
Drap1	F6T9K1;Q4FJW2;D3YY09;Q9D6N5;D3YYC2;G3UXH5	-	27.2874	27.0772	27.1501	27.3651	27.0141	26.7516	26.3676	26.8345	26.0477	27.0056	27.1251	27.3322	26.7959	26.9503	26.4409	26.9533	-0.342273	0.346333	-0.157619	0.0431055	0.89346	0.00210893	0.385379	0.404398	0.151527	non-sig
Rad50	Q5SV02;P70388;P70388-2	-	28.7614	29.0212	29.1616	29.0318	29.0895	29.0431	28.8178	28.8711	28.6605	28.9038	28.8326	28.7717	28.8847	29.0527	28.7887	28.802	-0.201861	0.166069	-0.157394	-0.0733267	0.562722	-0.0183101	0.128535	0.514272	0.0371217	non-sig
Aarsd1;Gm27029	Q3THG9;A2A4P3;A2A4P4	-	27.3952	27.6583	27.6484	27.4808	28.0644	28.0343	28.0016	27.896	27.3574	27.2626	27.4573	27.3488	27.8692	28.0855	28.0801	27.9251	-0.189106	0.148567	-0.156594	-0.00909602	0.943917	-0.000228004	0.18001	0.291006	0.096503	non-sig
Mcmbp	Q8R3C0;H9KV04	-	28.8809	28.7209	28.6584	28.7285	28.6015	28.4584	28.4451	28.4387	28.6105	28.5408	28.6086	28.5384	28.892	28.7731	28.6405	28.9035	-0.172619	0.123843	-0.156588	0.316338	0.00224867	0.837686	0.488957	0.0026394	1.26077	non-sig
Ubr3	Q5U430-3;Q5U430;F6QC57;F6RDS0	-	24.0125	23.9991	23.9548	23.9629	23.908	23.8949	24.0826	23.8366	NA	NA	NA	NA	NA	NA	NA	NA	-0.384504	0.391814	-0.156462	-0.0749373	0.847754	-0.00537525	0.309567	0.598994	0.0689026	non-sig
Slc25a11	Q5SX53;Q9CR62;Q5SX46	-	29.3556	29.3656	29.2643	29.292	29.1334	29.1499	29.2011	29.0627	29.1556	29.1339	29.2208	29.1567	28.6206	28.8421	28.6821	28.7324	-0.152668	0.0944669	-0.156442	-0.417464	3.3752e-05	-1.86678	-0.264796	0.0278086	-0.411975	non-sig
Arhgap29	Q8CGF1;A0A0G2JEY0;A0A0G2JGF7	-	24.6922	24.7089	24.7679	24.8342	24.9906	25.0046	24.9839	25.2534	24.9634	25.0399	25.0757	25.2708	NA	NA	NA	25.545	0.336655	0.343514	0.156227	-0.292493	0.30634	-0.150282	-0.629147	0.14808	-0.52188	non-sig
Pygb	Q8CI94	-	30.2581	30.4498	30.4261	30.4273	30.7101	30.6662	30.6583	30.731	30.164	30.3178	30.1777	30.2772	30.8318	30.9417	30.9498	31.0847	-0.156183	0.0999763	-0.156199	0.260596	0.00269301	0.669669	0.416779	0.00250513	1.08411	non-sig
Pum1	Q80U78-2;E9Q6M7	-	28.3178	28.0561	28.099	28.0101	28.4536	28.6371	28.5698	28.6501	28.1935	28.4427	28.2831	28.3071	28.3261	28.4493	28.5304	28.477	0.185853	0.144587	0.156092	-0.131941	0.213364	-0.0885162	-0.317794	0.0543351	-0.401984	non-sig
Aifm1	B1AU25;Q9Z0X1	-	29.5504	29.4261	29.3908	29.3292	29.4298	29.4142	29.5786	29.4289	29.6756	29.4543	29.6883	29.6422	29.0887	29.0106	29.2885	29.4022	0.190996	0.152406	0.156043	-0.265387	0.0200512	-0.450591	-0.456383	0.0112666	-0.88913	non-sig
Arpc1a	Q9R0Q6;A0A0G2JF52	-	26.2944	26.5595	26.9282	26.6486	26.821	26.6305	26.746	26.6374	26.9476	26.7733	26.6661	26.9922	27.4641	27.4113	27.571	27.4603	0.237148	0.220238	0.155832	0.767965	0.000111349	3.03601	0.530817	0.0337059	0.781518	non-sig
Nr2c2	Q3ZAS1;G3X9W4;P49117;Q3ZAR9	-	24.5273	24.6277	24.3969	24.5759	NA	NA	NA	24.8336	24.9058	25.0946	24.9455	24.9377	NA	NA	NA	NA	0.438978	0.441648	0.155804	-0.166336	0.734881	-0.0222529	-0.605313	0.389644	-0.247774	non-sig
2810428I15Rik	D3YZ60;Q9CYZ6	-	25.2804	25.5042	25.2399	25.2927	25.1127	25.2579	24.9917	NA	25.7202	25.6489	25.7321	25.8633	NA	NA	24.2898	NA	0.411815	0.419156	0.155511	-0.11706	0.791414	-0.0118928	-0.528875	0.405401	-0.20738	non-sig
Thumpd3	P97770-2;P97770;P97770-3;D3YYB2	-	27.3007	26.7575	26.803	26.7641	26.9046	26.9647	26.4801	26.6225	26.8467	27.4413	27.2188	27.2688	26.9883	26.8748	26.4252	26.9119	0.28759	0.288298	0.155344	0.057049	0.816022	0.00503731	-0.230541	0.519001	-0.0656653	non-sig
Ppp2r5e	Q61151	-	27.3653	27.7026	27.6943	27.8471	27.4653	27.3916	27.3179	27.3179	27.2769	27.1662	27.2609	27.4504	27.9902	27.6471	26.8972	26.3867	-0.363705	0.374362	-0.155196	-0.142874	0.68403	-0.0235636	0.22083	0.690315	0.0355432	non-sig
Pi4k2b	Q8CBQ5;Q8CBQ5-2	-	NA	24.3405	24.2755	24.3054	NA	NA	NA	NA	24.2087	23.8865	22.8408	NA	NA	NA	NA	NA	-0.423933	0.4314	-0.154786	0.933844	0.0294916	1.42906	1.35778	0.0391643	1.91054	non-sig
Dynll1;BC048507	P63168;Q80ZS7	-	31.3673	30.9113	30.9811	31.0055	31.1886	31.0066	30.7871	30.9694	30.8644	30.9229	30.9561	30.3978	30.953	30.4155	31.2022	30.7184	-0.280987	0.282646	-0.154194	-0.165622	0.446207	-0.0580446	0.115364	0.758282	0.0138632	non-sig
Dpp9	Q8BVG4;Q8BVG4-2	-	27.6015	27.5197	27.438	27.6056	27.7223	27.6369	27.6047	27.5295	27.8425	27.5782	27.8554	27.7491	27.5657	27.9755	27.975	28.0884	0.215125	0.192102	0.15413	0.277802	0.0432309	0.378979	0.0626768	0.795596	0.00622428	non-sig
Auh	A0A0R4J023;Q9JLZ3;F6RT60;F6R307	-	24.8784	24.8205	24.9716	24.9201	25.5071	25.2838	25.617	25.2782	24.5262	24.3196	24.6282	24.5499	25.0285	25.9386	NA	25.5414	-0.391667	0.40509	-0.153709	-0.264157	0.486895	-0.0825659	0.12751	0.850028	0.00899799	non-sig
Man2a1	P27046	-	30.8358	30.7931	30.7535	30.9152	29.8985	29.8124	29.8597	29.7655	30.6408	30.5733	30.6767	30.7564	29.465	29.1762	29.2753	29.4053	-0.162573	0.11364	-0.153545	-0.503584	1.72501e-05	-2.39868	-0.341011	0.0137217	-0.635165	non-sig
Hdac2	A0A0R4J008;P70288;Q8BQ10	-	26.7724	26.9384	27.2443	26.9408	26.4627	26.7204	26.534	26.9953	27.413	27.1635	27.3834	27.0424	26.0432	26.3714	25.715	26.2678	0.276592	0.278937	0.153368	-0.578744	0.00850908	-1.19807	-0.855336	0.0112776	-1.66601	non-sig
Fkbp5	Q4FJN2;Q64378	-	28.2595	28.1556	27.8174	27.6763	27.6206	27.9071	27.6698	27.7394	28.2318	28.2511	28.217	28.1024	28.3504	28.1772	28.3524	28.2346	0.223371	0.206535	0.15301	0.544399	0.00099987	1.63323	0.321029	0.149662	0.264813	non-sig
Snrpd2;Gm5449	Q14AF6;P62317;D3Z5N9	-	30.5835	30.204	30.3626	30.2913	30.0941	30.1025	30.2366	29.9133	30.3964	30.7252	30.5721	30.6171	30.1772	30.2107	30.3003	29.8216	0.217334	0.197871	0.15292	0.0408549	0.791414	0.00415071	-0.176479	0.427918	-0.0650569	non-sig
Paip2b;Paip2	Q91W45;Q9D6V8	-	25.9478	25.731	25.8644	NA	26.7196	26.101	26.6435	NA	NA	26.3333	26.3024	26.2477	NA	NA	NA	NA	0.618944	0.566542	0.152735	-1.59798	0.0531274	-2.03692	-2.21692	0.0793597	-2.4395	non-sig
Acin1	Q9JIX8-4;Q9JIX8;F6RJ39;B8JJ92;B8JJ91;Q9JIX8-3;Q9JIX8-2	-	30.0121	30.0057	29.9931	29.9327	30.0152	29.8829	29.8897	29.8755	29.8834	29.8445	29.8831	29.6638	30.3021	30.1405	29.978	30.1979	-0.167218	0.122271	-0.152617	0.238824	0.0114945	0.463201	0.406042	0.00671175	0.882397	non-sig
Fhl1	A2AEX8;A2AEX6;P97447;A2AEY1;A2AEY2;A2AEX7;P97447-2	-	32.0953	32.098	31.8692	32.0525	32.4321	32.2543	32.5157	32.4324	32.2405	32.1773	32.1755	32.1913	32.4803	32.2508	32.4831	32.5447	0.16739	0.122808	0.152455	0.0310788	0.75809	0.00373813	-0.136311	0.338299	-0.0641616	non-sig
Hp1bp3	Z4YKB8;Q3TEA8-2;Q3TEA8;Z4YKA3;Q3TEA8-3;A2AM65	-	30.2185	30.4461	30.3397	30.2681	30.5345	30.5356	30.5643	30.4983	30.5272	30.6349	30.3459	30.4776	29.8712	29.9048	29.8919	30.1987	0.178319	0.13983	0.152356	-0.566506	2.57977e-05	-2.59937	-0.744826	0.000161048	-2.82516	non-sig
Cmss1	Q9CZT6	-	25.2379	25.3599	25.246	25.521	24.7425	NA	24.7316	24.7748	24.8938	24.8052	25.0582	25.2098	NA	NA	NA	NA	-0.349425	0.366989	-0.152121	-0.192609	0.547091	-0.0504522	0.156816	0.774457	0.017407	non-sig
Nup54	Q8BTS4	-	28.7626	28.6873	28.7666	28.8358	28.8449	28.6882	28.797	28.8964	28.9813	28.9311	28.99	28.8431	29.0804	29.0433	29.3415	29.2605	0.173299	0.132556	0.152087	0.374799	0.000717864	1.17835	0.2015	0.171399	0.154347	non-sig
Lnpep	Q8C129	-	28.1884	28.5566	28.7207	28.5177	28.3075	28.2322	28.2396	28.0975	28.2664	28.2619	28.318	28.1873	28.1723	27.7979	27.7979	27.4935	-0.237451	0.229343	-0.151853	-0.403786	0.0162378	-0.722565	-0.166335	0.528917	-0.0460103	non-sig
Napg	D3Z4B2;Q9CWZ7	-	26.9882	27.0916	27.2842	27.3777	27.4658	27.4984	27.4912	27.4969	27.5458	27.4001	27.532	27.2191	28.3287	27.8499	27.7881	27.7251	0.238842	0.231609	0.151723	0.434867	0.0112335	0.847766	0.196025	0.454713	0.0670921	non-sig
Phlda3	Q9WV95	-	24.8048	24.6421	24.8704	24.876	25.1997	25.3366	25.3856	25.3657	24.888	NA	24.9821	NA	NA	NA	NA	NA	-0.348151	0.367134	-0.151507	-1.18128	0.000774594	-3.67488	-0.833131	0.0767246	-0.928995	non-sig
Rpl27a	P14115	-	31.9994	32.1177	31.986	31.8425	31.9624	32.0354	32.1181	32.1419	32.3548	32.1573	32.238	32.3946	30.837	30.8978	31.5115	31.9254	0.299743	0.312301	0.151498	-0.771521	0.0036694	-1.87897	-1.07126	0.00789482	-2.2525	non-sig
Prpf6	Q91YR7;Q91YR7-2	-	29.4841	29.5857	29.6265	29.5208	29.0073	29.0314	28.7855	29.0534	29.3549	29.3105	29.3663	29.3252	29.1551	29.332	28.8802	28.6984	-0.215066	0.19788	-0.15132	0.0470297	0.759143	0.00562836	0.262096	0.216951	0.173937	non-sig
Casc3	Q8K3W3	-	24.4537	24.9999	25.1692	24.5523	23.9103	NA	NA	24.8883	25.2012	24.6641	25.95	24.983	NA	NA	NA	NA	0.405811	0.424176	0.151146	-0.0806776	0.854402	-0.00551332	-0.486488	0.44474	-0.171192	non-sig
Stt3a	Q3U573;P46978	-	30.2312	30.1519	30.0784	30.1893	30.2169	30.0657	30.027	30.3206	30.3711	30.2421	30.2938	30.4387	29.9323	29.8622	29.6852	29.7248	0.173696	0.134992	0.151062	-0.356401	0.00115177	-1.04733	-0.530097	0.00195425	-1.43604	non-sig
Eif4g2	G3XA17;F7CBP1	-	30.7911	30.7316	30.791	30.8222	30.6472	30.6298	30.7361	30.5986	30.8888	30.9246	30.9231	30.9385	30.6894	30.6451	30.7048	30.8313	0.134772	0.0757557	0.151024	0.0647403	0.310271	0.0329048	-0.0700319	0.496079	-0.0213212	non-sig
Bud31	E0CX20	-	27.9118	28.0621	28.2194	27.9976	27.5804	27.5487	27.5909	27.459	27.8768	28.0467	27.7325	27.695	26.5531	26.5478	26.8104	26.8534	-0.209968	0.191009	-0.150956	-0.85357	6.68181e-06	-4.41732	-0.643602	0.00409249	-1.53693	non-sig
Acad11	A0A0R4J0I6;Q80XL6	-	28.5087	26.8633	NA	NA	26.8666	26.8029	25.2609	25.2351	NA	24.805	25.062	NA	NA	NA	26.838	24.9263	-0.834061	0.659688	-0.150682	-0.969559	0.493332	-0.297519	-0.135498	0.958623	-0.00248668	non-sig
Golga5	Q9QYE6	-	27.1799	26.9705	27.0517	26.9877	27.5093	27.3674	27.3411	27.2127	27.3569	27.1996	27.0864	27.4262	26.7453	26.6782	27.0454	27.0168	0.21984	0.207035	0.150361	-0.486217	0.00217022	-1.29504	-0.706058	0.00376553	-1.71161	non-sig
Eif4e2	Q0P688;Q8BMB3;D3Z730;Q3UUT0;G3X9H1;D3Z729;D3YUV9;M0QWD1	-	27.0122	26.7157	27.1454	27.1162	26.9114	27.1208	26.6572	26.7131	26.7719	26.7188	26.8909	26.2994	26.6737	26.6648	27.7926	27.0479	-0.327149	0.347098	-0.15034	0.194151	0.49681	0.0589851	0.5213	0.223547	0.339174	non-sig
Oxsr1	Q6P9R2	-	29.0248	28.7421	28.8613	28.8135	28.9584	28.884	29.1061	28.9843	28.9501	29.0664	29.0617	29.1377	28.9674	29.2801	29.3308	29.392	0.193535	0.167413	0.150224	0.259393	0.029056	0.398626	0.065858	0.74779	0.00831263	non-sig
Tfdp1	Q3V3X3;Q08639	-	25.1103	24.2763	24.8988	NA	NA	NA	NA	NA	25.1013	24.7561	NA	25.8616	NA	NA	NA	NA	0.434517	0.451817	0.149925	0.162146	0.745004	0.0207289	-0.272371	0.726482	-0.0377985	non-sig
C78339	Q3URQ4	-	23.7069	NA	NA	24.1249	NA	NA	NA	23.4624	NA	23.4227	23.3181	23.5085	NA	NA	NA	NA	-0.361826	0.385599	-0.149747	0.373871	0.25506	0.22184	0.735697	0.142382	0.6228	non-sig
Gtf2a1	Q99PM3	-	24.927	25.046	25.0673	24.4309	25.2755	25.4103	NA	NA	24.8955	NA	25.0158	NA	NA	NA	NA	NA	-0.484447	0.491558	-0.149415	-0.279799	0.630438	-0.0560598	0.204648	0.834799	0.0160481	non-sig
Sde2	Q8K1J5	-	24.7324	24.7322	24.6662	24.6405	25.1233	24.7308	25.0799	24.7203	24.5513	23.7233	24.5356	24.5926	24.0961	24.9607	24.5707	24.3791	-0.342112	0.366304	-0.149215	-0.411927	0.168719	-0.318352	-0.0698144	0.899051	-0.00322654	non-sig
Fam114a2	Q8VE88-2;Q8VE88	-	26.9058	26.7542	26.6921	26.7	27.0217	26.7366	26.9543	26.8303	26.5126	26.4766	26.6003	26.5997	27.3998	27.4658	27.033	27.2854	-0.215682	0.203601	-0.149084	0.410308	0.00586851	0.915591	0.62599	0.00681958	1.35605	non-sig
Wdr62	E9QK36;Q3U3T8-3;Q3U3T8;E9PUI7;F6R9F0;Q3U3T8-2	-	25.5397	24.7219	24.4131	24.7419	25.2891	25.2173	25.0536	25.4024	25.1294	25.2291	25.0216	25.5823	25.8905	25.255	24.9599	NA	0.38641	0.412129	0.148755	-0.101438	0.804993	-0.00955628	-0.487848	0.406918	-0.190501	non-sig
Polr2f	P61219	-	25.5811	NA	NA	NA	24.8238	24.9486	NA	24.7175	NA	NA	NA	NA	NA	NA	NA	NA	-0.464209	0.479363	-0.148239	-0.37506	0.473832	-0.12166	0.0891488	0.923043	0.00310041	non-sig
Vps13c	Q8BX70-2;Q8BX70-3;Q8BX70	-	26.2705	26.4686	26.5417	26.5038	26.5208	26.6783	26.7626	26.747	26.171	26.359	26.08	26.2054	26.934	26.405	26.3807	26.6409	-0.242318	0.244851	-0.14808	-0.0870231	0.634281	-0.017206	0.155294	0.582805	0.0364129	non-sig
Arhgap23	F8VQ11;B1AQY2;Q69ZH9;D6RDB5	-	NA	NA	NA	NA	NA	NA	NA	NA	22.762	23.4675	23.3731	NA	NA	NA	NA	NA	-0.495805	0.502964	-0.147979	-0.0320499	0.962514	-0.000531807	0.463755	0.629785	0.0931256	non-sig
Fabp4	Q542H7;P04117	-	NA	NA	NA	NA	25.1403	24.7722	24.733	25.037	NA	NA	NA	NA	26.8298	26.5425	25.7634	NA	-0.486676	0.496576	-0.147956	0.928981	0.092164	0.961902	1.41566	0.0947826	1.4486	non-sig
Arih1	Q9Z1K5;H9KV21;H7BWY7	-	28.4636	28.8225	28.6387	28.9398	28.1962	28.424	28.4376	28.1877	28.4795	28.2939	28.6162	28.4905	27.8491	27.7473	28.2769	28.3242	-0.246124	0.250697	-0.147884	-0.261998	0.133825	-0.228846	-0.015874	0.961788	-0.000268602	non-sig
Pfn1	Q5SX50;P62962;Q5SX49	-	33.1421	33.3184	33.3322	33.3874	33.0191	32.9078	33.1303	33.0664	33.4917	33.492	33.3971	33.4164	33.3965	33.4754	33.2731	33.4939	0.154274	0.110171	0.147784	0.378825	0.000141374	1.45833	0.22455	0.0705165	0.258617	non-sig
Msh2	Q3TZI5;P43247	-	28.9932	29.0516	28.8647	28.8411	28.5792	28.6864	28.8508	28.7731	28.7256	28.8376	28.6962	28.8252	29.0331	28.9898	29.0269	28.9377	-0.166467	0.1296	-0.147722	0.274449	0.00519835	0.626878	0.440916	0.00435308	1.04109	non-sig
Smpd2	O70572	-	24.3058	24.8492	24.8732	24.723	24.3458	24.1977	24.5771	NA	24.1239	24.5784	24.2407	24.5897	NA	NA	NA	NA	-0.304607	0.327469	-0.147682	0.0400608	0.885814	0.0021095	0.344668	0.383606	0.143421	non-sig
Cmtr1	Q9DBC3	-	28.2419	28.0803	28.2465	28.2558	27.7392	27.7189	27.7346	27.6443	28.2759	28.4654	28.5415	28.4213	28.2556	28.2263	27.796	27.7013	0.219868	0.213556	0.147419	0.285535	0.051121	0.36874	0.0656672	0.799351	0.00638694	non-sig
Slc7a6os	Q7TPE5	-	30.3723	29.8791	30.2896	30.2455	30.678	30.5916	30.7857	31.0713	30.602	30.2528	30.5906	30.2751	30.9605	30.8232	31.127	31.0929	0.233525	0.234827	0.146946	0.219267	0.172492	0.167352	-0.0142572	0.962686	-0.000235462	non-sig
Cenpk	A0A0R4J037;Q9ESN5-2;Q9ESN5;Q9ESN5-3	-	26.3003	NA	NA	26.5257	NA	26.3878	26.7015	26.9297	26.0333	NA	NA	NA	NA	NA	NA	NA	-0.75529	0.638997	-0.146905	-1.77198	0.135905	-1.53588	-1.01669	0.606451	-0.220828	non-sig
Tes	Q3ULB1;Q921W7;P47226-2;P47226	-	29.8261	29.8261	29.729	29.9248	28.3621	28.2996	28.2915	28.3008	30.0099	30.097	29.9296	29.9417	28.3337	28.5544	28.282	28.5617	0.168017	0.133673	0.146839	0.119444	0.200688	0.0833095	-0.0485731	0.770303	-0.0055052	non-sig
Ift22	Q9DAI2;A0A0G2JF44;A0A0G2JDJ1	-	25.4279	25.4829	25.6625	25.7101	NA	25.4037	25.7995	NA	25.7627	NA	25.6799	25.4035	NA	NA	NA	NA	-0.486997	0.499666	-0.146742	-0.565857	0.311149	-0.286907	-0.0788597	0.937894	-0.00219595	non-sig
Rabep2	Q91WG2;Q91WG2-1;Q91WG2-2	-	27.681	27.3625	27.4781	27.2121	27.6476	27.6784	27.7643	27.6646	27.823	27.5156	27.7678	27.5669	28.1062	28.5779	27.9787	28.1246	0.234917	0.2381	0.14641	0.508108	0.00392137	1.22279	0.27319	0.282392	0.150022	non-sig
Ndufb6	A2AP32;A2AP31;Q3UIU2	-	25.7291	25.0144	25.4301	25.1864	26.0523	25.5653	25.6464	25.4923	25.9038	25.6065	25.4086	26.3032	25.7453	25.8608	NA	25.7051	0.465512	0.485754	0.145977	-0.464427	0.374576	-0.19806	-0.929938	0.244808	-0.568354	non-sig
Inpp1	P49442	-	26.2717	26.207	26.3675	26.37	26.3886	26.2383	26.5703	26.5254	26.2078	26.0587	26.1173	25.9507	26.8553	26.7704	27.0449	27.0136	-0.220432	0.218068	-0.145796	0.490404	0.00243782	1.28142	0.710836	0.00422339	1.68777	non-sig
Ubr2	Q6WKZ8-2;Q6WKZ8;Q6WKZ8-3	-	28.3047	28.0713	28.086	28.126	27.8382	27.9173	27.9486	27.8452	28.0269	27.8492	28.0152	28.0081	27.1903	27.2451	27.3635	27.3155	-0.172167	0.142325	-0.145778	-0.608733	9.43174e-06	-3.05913	-0.436565	0.00703369	-0.939845	non-sig
Dak	Q8VC30	-	27.0732	27.3579	27.2957	27.0532	27.4244	27.4023	27.4666	27.2234	27.1309	26.9898	27.1354	26.6356	27.3558	27.1992	27.2798	27.3332	-0.222075	0.220801	-0.145681	-0.0871733	0.578264	-0.0207362	0.134902	0.588312	0.0310803	non-sig
Grwd1	Q810D6	-	28.212	28.0287	27.8999	27.9674	27.7472	27.9132	27.8647	28.0032	27.6216	27.9325	27.7042	27.9675	27.9172	27.4744	27.9431	27.7593	-0.220573	0.218743	-0.145593	-0.108544	0.473701	-0.0352222	0.112029	0.652313	0.0207863	non-sig
Rap2c	Q8BU31	-	26.682	26.6125	26.7691	26.549	26.8027	26.5878	27.0579	26.7677	27.0557	26.6976	26.8527	27.0121	27.1393	27.2113	26.5819	27.0452	0.251377	0.263765	0.145493	0.190409	0.301753	0.0990792	-0.0609682	0.854537	-0.00416226	non-sig
Rps16	A4FUS1;P14131	-	32.8586	33.167	33.1273	33.224	32.5819	32.4983	32.611	32.452	33.2259	33.2063	33.3312	33.3444	32.5307	32.785	32.9101	32.8603	0.182737	0.160188	0.145343	0.235738	0.0321425	0.351938	0.0530008	0.781966	0.00566111	non-sig
Mesdc2	Q9ERE7;D3YVR4	-	29.4344	29.8205	29.744	29.6919	30.0675	30.1873	30.1752	29.9434	30.0276	29.7575	29.8984	29.811	30.5202	30.7425	30.6443	30.3416	0.200905	0.189291	0.145228	0.468775	0.00107442	1.39171	0.26787	0.166065	0.208864	non-sig
Glb1	Q3TAW7;P23780	-	27.9129	27.7011	27.5645	27.7197	27.9975	27.9032	27.7429	27.8409	27.5945	27.5702	27.5738	27.4301	27.5722	27.5635	27.6114	27.5487	-0.18235	0.160188	-0.145036	-0.297168	0.00910434	-0.606446	-0.114818	0.514056	-0.0331811	non-sig
Kdm6a;Uty	O70546;O70546-2;E9Q504;Q3UQE8;E9PWW8;G3X9F2;P79457	-	NA	23.076	23.2445	23.4705	NA	NA	NA	NA	NA	NA	NA	NA	23.167	NA	NA	NA	0.392183	0.427151	0.14488	0.375083	0.335852	0.177734	-0.0170993	0.982232	-0.000133135	non-sig
Pdlim5	Q8CI51;D9J2Z9;D9J300;D9J301;D9J302;Q8CI51-2	-	31.9656	32.1259	32.1527	32.0987	32.6027	32.555	32.6629	32.5784	32.2702	32.209	32.2315	32.1805	32.85	32.8304	32.9615	33.0215	0.137082	0.0878025	0.144826	0.316101	0.000142764	1.21553	0.179019	0.0835119	0.193028	non-sig
Sass6	Q80UK7-2;Q80UK7;A0A140T8I7;A0A0G2JFC9	-	23.9449	23.9165	24.1937	24.0285	NA	NA	NA	NA	NA	NA	23.5271	NA	NA	NA	NA	NA	-0.36883	0.405007	-0.144779	0.119579	0.757379	0.0144316	0.488408	0.373343	0.208986	non-sig
Sgpp1	Q3UDY2;Q9JI99	-	25.476	25.6506	25.7895	25.6592	NA	25.1535	NA	NA	25.1443	25.2828	24.9753	25.505	NA	24.8974	NA	NA	-0.416979	0.450329	-0.144471	0.299915	0.497755	0.0908694	0.716894	0.28526	0.390534	non-sig
Znf385a	Q8VD12-2;Q8VD12	-	24.6815	25.5303	25.2112	25.5701	25.2504	24.928	25.0431	24.2821	25.5478	25.6437	25.5206	25.8009	24.8364	25.8789	24.8221	24.6831	0.379985	0.417182	0.144271	0.179185	0.65022	0.0334968	-0.2008	0.756236	-0.0243656	non-sig
Nup133	Q8R0G9	-	29.2943	29.5346	29.642	29.4841	29.3191	29.4559	29.4405	29.4759	29.3447	29.3206	29.3251	29.319	29.263	29.1571	29.1845	29.2892	-0.161427	0.127843	-0.144207	-0.19939	0.0271731	-0.312217	-0.0379626	0.810875	-0.00345634	non-sig
Cct3	Q3U4U6;P80318;E9Q133;Q3U0I3;F6Q609	-	32.6388	32.6672	32.729	32.6653	32.4018	32.4582	32.4579	32.5643	32.8559	32.747	32.8108	32.78	32.3335	32.3328	32.4167	32.3058	0.123364	0.0678239	0.144165	-0.123367	0.0311628	-0.185835	-0.24673	0.0078886	-0.518874	non-sig
Ephx1	Q9D379;E9PWK1	-	29.325	29.2172	29.3254	29.2694	29.8981	29.8328	29.8495	29.8486	29.4333	29.3317	29.5226	29.4472	29.6891	29.7478	29.5105	29.6317	0.149497	0.108825	0.144006	-0.21249	0.00944468	-0.430252	-0.361986	0.00538362	-0.82132	non-sig
Ddx46	Q569Z5;F8WHR6;Q569Z5-2	-	29.9161	29.9811	29.8916	29.7891	29.8363	29.8817	29.945	29.8896	30.1551	30.0447	29.9705	30.0164	29.9015	30.1218	29.9399	29.9509	0.152182	0.113358	0.143896	0.0903446	0.260935	0.0527132	-0.0618378	0.647633	-0.011667	non-sig
Cdc42ep4	A2A6Q2;Q9JM96;A2A6Q3	-	NA	24.4202	24.7291	24.6518	24.1784	24.3543	24.2782	24.485	NA	24.7814	24.4785	24.8103	NA	NA	NA	NA	0.384263	0.422321	0.143852	-0.0799432	0.847485	-0.00574534	-0.464206	0.439265	-0.165848	non-sig
Il6st	Q00560;V9GX00	-	27.0238	26.738	26.8307	27.1011	27.1891	27.1453	27.1544	27.2364	26.4386	26.496	26.7223	26.4059	26.4322	26.6077	26.0106	NA	-0.4077	0.444409	-0.143599	-1.29228	0.00424375	-3.06561	-0.884581	0.16416	-0.69416	non-sig
Cirh1a	Q8R2N2	-	27.0464	27.3639	27.5619	27.9012	27.0213	26.6569	26.3999	26.1679	27.7331	27.7294	27.7111	27.8664	27.248	26.9399	26.8135	27.1651	0.291657	0.321919	0.143569	0.480135	0.044483	0.64905	0.188479	0.636332	0.0370014	non-sig
Psmb5	O55234	-	31.5967	31.2995	31.5585	31.2931	31.2305	31.0692	31.156	31.0405	31.3883	31.3116	31.0962	31.1176	31.7007	31.4414	31.2588	31.2185	-0.208531	0.20586	-0.143141	0.280797	0.0406206	0.390659	0.489328	0.0230476	0.801212	non-sig
Mfn2	Q80U63;Q80U63-2	-	NA	24.9815	24.9372	NA	24.7583	24.6801	24.5266	24.7136	24.5553	25.025	24.517	24.5778	24.7037	NA	NA	NA	0.411143	0.448943	0.142999	-0.458942	0.278996	-0.254438	-0.870085	0.17946	-0.649112	non-sig
Fam49b	Q921M7	-	27.6101	27.7845	27.354	27.6125	27.1053	27.2004	26.8311	27.1671	27.6535	27.798	27.9265	27.8287	27.3577	27.3857	27.247	27.1707	0.211443	0.211398	0.142703	0.214304	0.12315	0.194923	0.00286104	0.991447	1.06737e-05	non-sig
Luc7l	A0A0R4J047;Q9CYI4;Q9CYI4-2;D3Z765	-	26.8328	26.6091	26.8191	27.031	27.06	27.0227	26.6987	26.858	27.0145	27.055	27.0066	27.0844	26.7807	26.5232	26.6022	26.8044	0.217105	0.220605	0.142504	-0.232275	0.110781	-0.221947	-0.44938	0.048342	-0.591238	non-sig
Spg21	Q9CQC8;Q9CQC8-2	-	25.7128	26.1999	26.4347	26.2079	25.7242	25.4418	25.697	25.6883	26.0508	26.1378	25.6762	25.5545	25.9417	25.8019	25.786	26.0452	-0.283959	0.314899	-0.142499	0.255897	0.261863	0.148913	0.539856	0.120198	0.496723	non-sig
Rps27a;Gm8797;Uba52;Ubc;Ubb	P62983;A0A0A6YW67;E9Q9J0;E9Q5F6;Q5SX22;P0CG49;P0CG50	-	33.6409	33.5976	33.4149	33.7012	33.2539	33.4806	33.469	33.4239	33.4741	33.32	33.3922	33.4422	33.7798	33.6792	33.5052	33.3528	-0.181513	0.16443	-0.142309	0.172399	0.111779	0.164061	0.353911	0.0374767	0.504762	non-sig
Frmd8	Q3UFK8	-	25.6093	25.6685	25.666	25.5606	25.6529	25.7531	25.82	25.6833	25.7638	25.9769	25.708	26.0494	25.14	25.5372	25.3332	25.1966	0.248404	0.26776	0.14215	-0.425614	0.0228313	-0.698632	-0.674018	0.0206086	-1.13636	non-sig
Rps27	A0A0G2JDW7;Q6ZWU9;A0A0G2JG29	-	30.0785	29.6855	29.5333	29.6317	29.5887	29.3895	29.9051	29.6847	29.5121	29.5014	29.4311	29.5207	29.8564	30.4157	30.0757	29.8958	-0.240948	0.257829	-0.141838	0.418893	0.0190458	0.72058	0.659841	0.0178653	1.15339	non-sig
Sfxn3	Q91V61-2;Q91V61;Q3U4F0	-	28.1506	28.0284	28.0782	28.0998	28.536	28.6157	28.6581	28.6352	28.208	28.3828	28.1023	28.3151	28.8627	28.994	29.0204	29.0357	0.162811	0.134537	0.141834	0.36694	0.000540552	1.19885	0.204129	0.141288	0.173489	non-sig
Rpa3	Q9CQ71	-	27.7105	27.7565	27.3653	27.4907	27.1793	26.8865	27.2244	27.353	27.8124	27.7017	28.0134	27.85	27.6497	28.0572	27.2374	27.3734	0.263651	0.290469	0.141554	0.418662	0.0410123	0.58072	0.155011	0.64985	0.029016	non-sig
Pfdn2	O70591;F8WJ30	-	29.0576	29.336	29.1294	29.1141	28.9087	28.7125	28.9229	28.7143	29.4818	29.351	29.3684	29.3665	29.535	29.7671	29.5105	28.9599	0.232646	0.246638	0.141435	0.628515	0.000821715	1.93914	0.395868	0.114469	0.372635	non-sig
Ncs1	Q8BNY6	-	26.9188	27.1935	27.2941	27.0252	27.0205	26.8905	26.4941	26.5232	26.4594	26.8676	27.0381	26.7764	27.7017	27.4698	26.4663	27.1172	-0.322497	0.364509	-0.141348	0.456654	0.104744	0.447461	0.779151	0.0729652	0.885804	non-sig
Rfc3	Q3TKD1;Q8R323	-	28.0196	28.1667	28.2392	28.181	27.9562	28.0268	28.1337	27.8815	27.7335	28.1924	27.9647	27.8917	28.7312	28.4161	28.4086	28.3706	-0.206005	0.206535	-0.141115	0.482078	0.00137125	1.38013	0.688084	0.00292105	1.74392	non-sig
Adam10	O35598;E9PYF2	-	27.0494	27.1613	26.7667	27.1769	26.6287	26.5042	26.9817	26.822	26.9043	26.7044	26.6178	26.8292	27.1062	26.1987	26.5901	26.7068	-0.274695	0.306693	-0.141	-0.0837357	0.725541	-0.0116676	0.19096	0.598445	0.0425794	non-sig
Wibg	Q8CHP5-2;Q8CHP5	-	27.6391	27.6634	27.7819	27.701	27.7691	27.5625	27.7322	27.8483	27.8837	27.7909	27.9308	27.8805	27.7575	27.7299	27.822	27.9694	0.175108	0.156753	0.140924	0.0916702	0.37974	0.0385485	-0.0834376	0.630341	-0.0167229	non-sig
[truncated: 3,779 more rows]
