# Supplementary material for: The alternative cap-binding complex is required for antiviral defense in vivo
Source: PLoS Pathog. 2019 Dec 19;15(12):e1008155. doi: 10.1371/journal.ppat.1008155 (PMC6946169; doi:10.1371/journal.ppat.1008155)
Supplement: S2 Table — Results of GO-term enrichment of host proteins, significantly changed upon infection of Ncbp3 wt or Ncbp3 ko MEFs or differentially regulated between the infections. Table contains significant GO terms (go_id and go_name), numbers of protein groups associated to go terms in selected comparisons or quantifiable dataset (subset and reference_set, respectively), p-values and false discovery rate adjusted p-values (p and p.adj, respectively), enrichment of proteins associated to GO-term in the subset (enrichment), name of gene ontology (go_name), Ncbp3 genotype of comparison (Ncbp3 genotype) and mode denoting whether GO-term is associated to either up- or down-regulateed proteins in specific comparison. Analysis was performed as described in materials and methods. In short, GO-term was considered significant if number of protein groups associated to it in differentially regulated subset is above 2 and adjusted p value below 0.01. (XLSX) [file ppat.1008155.s003.xlsx]

## Sheet: Sheet2
S2 Table. GO-terms, enriched for differentially regulated proteins upon infection of MEFs with IAV. Results of GO-term enrichment of host proteins, significantly changed upon infection of Ncbp3 wt or Ncbp3 ko MEFs or differentially regulated between the infections. Table contains significant GO terms (go_id and go_name), numbers of protein groups associated to go terms in selected comparisons or …
go_id	subset	reference_set	p	p.adj	enrichment	go_name	Ncbp3 genotype	mode
GO:0051607	20	58	8.61741e-24	1.75795e-21	24.4245	defense response to virus	wt	up
GO:0002376	23	111	1.17837e-21	1.20194e-19	14.6767	immune system process	wt	up
GO:0045087	21	95	2.10084e-20	1.42857e-18	15.6574	innate immune response	wt	up
GO:0035458	12	21	6.84157e-18	3.4892e-16	40.475	cellular response to interferon-beta	wt	up
GO:0009617	13	33	1.4132e-16	5.76584e-15	27.9032	response to bacterium	wt	up
GO:0009615	13	36	5.51237e-16	1.87421e-14	25.5779	response to virus	wt	up
GO:0006952	8	15	6.4749e-12	1.88697e-10	37.7766	defense response	wt	up
GO:0035455	5	5	4.92199e-10	1.25511e-08	70.8312	response to interferon-alpha	wt	up
GO:0045071	7	16	8.75803e-10	1.98515e-08	30.9886	negative regulation of viral genome replication	wt	up
GO:0035456	4	4	3.67464e-08	6.81478e-07	70.8312	response to interferon-beta	wt	up
GO:0042832	4	4	3.67464e-08	6.81478e-07	70.8312	defense response to protozoan	wt	up
GO:0034341	4	7	1.24523e-06	1.95406e-05	40.475	response to interferon-gamma	wt	up
GO:0035457	4	7	1.24523e-06	1.95406e-05	40.475	cellular response to interferon-alpha	wt	up
GO:0060337	4	8	2.4638e-06	3.59011e-05	35.4156	type I interferon signaling pathway	wt	up
GO:0020005	3	3	2.70682e-06	3.68127e-05	70.8312	symbiont-containing vacuole membrane	wt	up
GO:0003725	7	51	5.9678e-06	7.60894e-05	9.72193	double-stranded RNA binding	wt	up
GO:0002230	4	10	7.23406e-06	8.68087e-05	28.3325	positive regulation of defense response to virus by host	wt	up
GO:0060335	3	4	1.0717e-05	0.000120749	53.1234	positive regulation of interferon-gamma-mediated signaling pathway	wt	up
GO:0032727	4	11	1.12462e-05	0.000120749	25.7568	positive regulation of interferon-alpha production	wt	up
GO:0006955	5	23	1.35732e-05	0.000138446	15.3981	immune response	wt	up
GO:0005789	14	283	3.24205e-05	0.000314942	3.50402	endoplasmic reticulum membrane	wt	up
GO:0044389	4	18	9.67303e-05	0.000881801	15.7403	ubiquitin-like protein ligase binding	wt	up
GO:0071346	5	34	9.94187e-05	0.000881801	10.4163	cellular response to interferon-gamma	wt	up
GO:0003924	9	138	0.000122584	0.00104197	4.61942	GTPase activity	wt	up
GO:2000778	3	8	0.000144029	0.00117527	26.5617	positive regulation of interleukin-6 secretion	wt	up
GO:0005525	10	181	0.000201134	0.00132198	3.91332	GTP binding	wt	up
GO:0003950	3	9	0.000213849	0.00132198	23.6104	NAD+ ADP-ribosyltransferase activity	wt	up
GO:0035563	3	9	0.000213849	0.00132198	23.6104	positive regulation of chromatin binding	wt	up
GO:0042824	3	9	0.000213849	0.00132198	23.6104	MHC class I peptide loading complex	wt	up
GO:0030670	4	26	0.000433766	0.0026026	10.8971	phagocytic vesicle membrane	wt	up
GO:0098586	3	12	0.000543211	0.00313993	17.7078	cellular response to virus	wt	up
GO:0032728	3	14	0.000880654	0.0046065	15.1781	positive regulation of interferon-beta production	wt	up
GO:0042742	3	15	0.00108968	0.00482548	14.1662	defense response to bacterium	wt	up
GO:0005783	17	547	0.00130113	0.00530862	2.20133	endoplasmic reticulum	wt	up
GO:0048839	3	16	0.00132758	0.0053103	13.2808	inner ear development	wt	up
GO:0071222	4	43	0.0029867	0.0098272	6.58895	cellular response to lipopolysaccharide	wt	up
GO:0035458	8	21	1.88941e-09	4.44011e-07	20.3697	cellular response to interferon-beta	ko	up
GO:0045087	13	95	1.54858e-08	1.81958e-06	7.31703	innate immune response	ko	up
GO:0051607	10	58	8.30041e-08	6.11755e-06	9.21907	defense response to virus	ko	up
GO:0002376	13	111	1.04129e-07	6.11755e-06	6.26232	immune system process	ko	up
GO:0009615	8	36	2.22847e-07	1.04738e-05	11.8824	response to virus	ko	up
GO:0002230	4	10	2.22167e-05	0.00070891	21.3882	positive regulation of defense response to virus by host	ko	up
GO:0035456	3	4	2.50679e-05	0.00070891	40.1029	response to interferon-beta	ko	up
GO:0042832	3	4	2.50679e-05	0.00070891	40.1029	defense response to protozoan	ko	up
GO:0009617	6	33	2.71497e-05	0.00070891	9.72193	response to bacterium	ko	up
GO:0006952	4	15	0.000134353	0.00315729	14.2588	defense response	ko	up
GO:0034341	3	7	0.000210516	0.00445321	22.916	response to interferon-gamma	ko	up
GO:0003924	10	138	0.000227398	0.00445321	3.87468	GTPase activity	ko	up
GO:2000778	3	8	0.000332252	0.0060061	20.0515	positive regulation of interleukin-6 secretion	ko	up
GO:0003950	3	9	0.000491616	0.00747662	17.8235	NAD+ ADP-ribosyltransferase activity	ko	up
GO:0035563	3	9	0.000491616	0.00747662	17.8235	positive regulation of chromatin binding	ko	up
GO:0005525	11	181	0.000509046	0.00747662	3.24959	GTP binding	ko	up
GO:0016021	104	773	1.04511e-17	1.10677e-14	2.27178	integral component of membrane	ko	down
GO:0005581	16	25	2.00564e-14	1.06199e-11	10.8067	collagen trimer	ko	down
GO:0030020	12	16	2.24514e-12	7.92535e-10	12.6641	extracellular matrix structural constituent conferring tensile strength	ko	down
GO:0005576	37	204	4.3496e-10	9.52129e-08	3.06256	extracellular region	ko	down
GO:0031012	19	59	4.49541e-10	9.52129e-08	5.43769	extracellular matrix	ko	down
GO:0030198	16	43	9.74956e-10	1.7208e-07	6.28296	extracellular matrix organization	ko	down
GO:0016020	147	1644	1.38983e-09	2.10261e-07	1.50983	membrane	ko	down
GO:0005615	38	230	3.97447e-09	5.2612e-07	2.78977	extracellular space	ko	down
GO:0007155	27	129	4.69169e-09	5.52056e-07	3.53416	cell adhesion	ko	down
GO:0062023	24	107	8.2648e-09	8.75242e-07	3.78739	collagen-containing extracellular matrix	ko	down
GO:0030199	11	23	1.89256e-08	1.82202e-06	8.07565	collagen fibril organization	ko	down
GO:0005201	13	40	2.43467e-07	2.1486e-05	5.48777	extracellular matrix structural constituent	ko	down
GO:0001503	10	27	1.57825e-06	0.000128567	6.25387	ossification	ko	down
GO:0048407	6	9	2.97524e-06	0.000213311	11.257	platelet-derived growth factor binding	ko	down
GO:0005789	37	283	3.0214e-06	0.000213311	2.20764	endoplasmic reticulum membrane	ko	down
GO:0051233	7	18	4.31966e-05	0.00285907	6.56656	spindle midzone	ko	down
GO:0003429	4	5	5.76067e-05	0.00358856	13.5084	growth plate cartilage chondrocyte morphogenesis	ko	down
GO:0005783	54	547	8.37961e-05	0.00493001	1.66694	endoplasmic reticulum	ko	down
GO:0010216	4	6	0.000164743	0.00872314	11.257	maintenance of DNA methylation	ko	down
GO:0045780	4	6	0.000164743	0.00872314	11.257	positive regulation of bone resorption	ko	down
GO:0000793	7	22	0.000188316	0.00949652	5.37264	condensed chromosome	ko	down
GO:0004181	3	3	0.0002059	0.00991129	16.8854	metallocarboxypeptidase activity	ko	down
GO:0016021	70	773	1.43477e-13	9.59862e-11	2.40924	integral component of membrane	interaction	down
GO:0016020	96	1644	2.23214e-07	7.46649e-05	1.55357	membrane	interaction	down
GO:0005789	29	283	5.48666e-07	0.000122353	2.72629	endoplasmic reticulum membrane	interaction	down
GO:0005783	40	547	2.20554e-05	0.00311772	1.94551	endoplasmic reticulum	interaction	down
GO:0030198	9	43	2.33013e-05	0.00311772	5.56846	extracellular matrix organization	interaction	down
GO:0000228	6	18	3.33232e-05	0.00371553	8.86829	nuclear chromosome	interaction	down
